# Supplementary material for: Chronic Larval Exposure to Lambda-Cyhalothrin Alters Gene Expression in Both Larval and Adult Honey Bees (Apis mellifera)
Source: Insects. 2025 Aug 12;16(8):833. doi: 10.3390/insects16080833 (PMC12387069; doi:10.3390/insects16080833)
Supplement: Supplementary file 1 [file insects-16-00833-s001.zip]

Archive with 3 entries (3 files):
- Supplementary data file 1.xlsx
- Supplementary data file 2.xlsx
- Supplimentory file.pdf
