# Supplementary material for: Chronic Larval Exposure to Lambda-Cyhalothrin Alters Gene Expression in Both Larval and Adult Honey Bees (Apis mellifera)
Source: Insects. 2025 Aug 12;16(8):833. doi: 10.3390/insects16080833 (PMC12387069; doi:10.3390/insects16080833)
Supplement: Supplementary file 1 [file insects-16-00833-s001.zip › Supplementary data file 1.xlsx]

## Sheet: SAG vs SLG
Gene_ID	Transcript_ID	Gene_Symbol	Description	gene_biotype	Protein_ID	BEEBASE	locus_tag	SAG/SLG.fc	SAG/SLG.baseMean	SAG/SLG.lfcSE	SAG/SLG.stat	SAG/SLG.raw.pval	SAG/SLG.bh.pval	SLG.mean	SAG.mean	N_SLG-1	N_SLG-2	N_SLG-3	N_SAG-1	N_SAG-2	N_SAG-3	SLG-1_Read_Count	SLG-2_Read_Count	SLG-3_Read_Count	SAG-1_Read_Count	SAG-2_Read_Count	SAG-3_Read_Count	SLG-1_FPKM	SLG-2_FPKM	SLG-3_FPKM	SAG-1_FPKM	SAG-2_FPKM	SAG-3_FPKM	SLG-1_TPM	SLG-2_TPM	SLG-3_TPM	SAG-1_TPM	SAG-2_TPM	SAG-3_TPM
406065	NM_001011562,XM_006562597,XM_006562598	Wat	worker-enriched antennal transcript	protein_coding	NP_001011562.1;XP_006562660.1;XP_006562661.1	GB47934	.	71.3597	2127.08	0.247733	24.8535	2.37155e-136	1.22427e-134	5.88292	12.0345	7.65809	7.64374	7.89969	11.2736	10.9885	11.3689	63	45	82	4291	3198	4201	1.41481	1.2488	2.21281	99.9533	80.9918	110.268	2.85416	2.72978	4.50091	170.561	133.948	193.315
406070	NM_001011567,XM_026445257,XM_026445258,XM_026445259	DopR2	dopamine receptor 2	protein_coding	NP_001011567.1;XP_026301042.1;XP_026301043.1;XP_026301044.1	.	.	5.61712	136.001	0.28643	8.69263	3.54146e-18	1.81544e-17	5.36536	7.85037	5.70704	5.996	5.62772	7.11081	7.41328	7.45794	48	52	33	179	236	227	0.143191	0.225608	0.13552	0.628119	0.936994	1.01949	0.288867	0.493163	0.27565	1.07183	1.54965	1.78731
406071	NM_001134934,XM_006571456,XM_006571457	Gat-a	GABA neurotransmitter transporter-1A	protein_coding	NP_001128406.1;XP_006571519.1;XP_006571520.1	GB54918	.	6.82944	533.386	0.199382	13.9018	6.17623e-44	7.64439e-43	7.09339	9.86142	7.40061	7.66365	7.42318	9.29826	9.11277	9.38092	155	162	123	932	757	905	0.97915	1.28482	0.906159	5.58459	5.12608	6.15381	1.97529	2.80853	1.84315	9.5296	8.47778	10.7885
406075	NM_001010975	Ant	ADP/ATP translocase	protein_coding	NP_001010975.1	GB42422	.	7.38885	109288	0.104194	27.692	8.70672e-169	6.04352e-167	14.6693	17.5547	15.2487	15.2378	15.1673	16.9969	16.9764	17.0926	35049	25983	24315	182807	174487	179982	537.265	499.838	441.861	2815.58	2934.31	3125.37	1083.85	1092.61	898.755	4804.53	4852.9	5479.22
406078	NM_001011572	Tsf1	transferrin 1	protein_coding	NP_001011572.1	GB50226	.	-3.50026	48537.8	0.16867	-10.716	8.56351e-27	6.35643e-26	16.2043	14.3968	15.6452	15.7386	15.985	14.5772	14.6162	14.7448	83481	69063	90859	19283	19689	21111	687.15	713.398	886.619	159.47	177.785	196.846	1386.22	1559.43	1803.4	272.121	294.029	345.099
406079	NM_001011573,XM_006559677,XM_026439306,XM_026439307	Nmdar1	NMDA receptor 1	protein_coding	NP_001011573.1;XP_006559740.1;XP_026295091.1;XP_026295092.1	GB46886	.	6.4467	865.179	0.177187	15.1736	5.29151e-52	7.69968e-51	7.86059	10.5488	8.30393	8.43501	8.17806	9.93306	9.94388	10.138	298	264	195	1354	1333	1484	1.77187	1.9942	1.41564	8.24133	8.81228	10.1038	3.57449	4.35917	2.87944	14.0631	14.5742	17.7134
406080	NM_001134940,XM_026439185	Pcl	polycomblike	protein_coding	NP_001128412.1;XP_026294970.1	GB40732	.	1.51359	76.2961	0.278838	2.14453	0.0319905	0.0456696	5.92703	6.51962	5.7464	6.05313	5.759	6.20314	6.3326	6.17716	69	73	54	86	96	75	0.484996	0.638111	0.449181	0.606889	0.739239	0.59192	0.978406	1.39486	0.913645	1.0356	1.22259	1.03772
406081	NM_001011574	LOC406081	glucose oxidase	protein_coding	NP_001011574.1	GB44549	.	70.8032	14878.9	0.599216	10.2563	1.10867e-24	7.6081e-24	8.69531	14.8407	10.1301	10.5031	10.0425	14.3609	13.9777	13.0904	421	633	266	42608	29341	11745	4.13146	7.78738	3.0876	420.132	315.891	130.561	8.3346	17.0226	6.28025	716.916	522.436	228.892
406082	NM_001011575,XM_026440519	nAChRa8	nicotinic acetylcholine receptor alpha8 subunit	protein_coding	NP_001011575.1;XP_026296304.1	GB40923	.	3.30112	371.522	0.198272	8.68984	3.62962e-18	1.8597e-17	7.4366	9.15433	7.41843	7.77415	7.66981	8.70484	8.69937	8.77998	173	199	181	542	525	524	1.60654	2.39318	2.04434	5.28778	5.57951	5.73583	3.24095	5.2313	4.15824	9.02312	9.22767	10.0557
406083	NM_001011576,XM_026441578	Tk	tachykinin	protein_coding	NP_001011576.1;XP_026297363.1	GB49248	.	60.2319	427.254	0.293283	20.1596	2.21733e-90	6.1564e-89	3.8377	9.71461	5.35018	5.5415	5.75213	8.88617	8.77372	9.01568	11	13	21	811	711	820	0.168739	0.279705	0.428372	12.9801	12.4616	14.8071	0.340406	0.611414	0.871319	22.1493	20.6096	25.9589
406088	NM_001011578	Vg	vitellogenin	protein_coding	NP_001011578.1	GB49544	.	2117.85	21889.2	0.323149	34.1898	3.42823e-256	5.77348e-254	4.32574	15.4173	9.52397	9.46063	9.45596	14.4702	14.1083	14.4507	45	13	12	47280	33274	41643	0.15874	0.053295	0.046348	167.702	128.863	166.533	0.320235	0.1165	0.094274	286.168	213.12	291.956
406091	NM_001011580,XM_026443530	Mrjp2	major royal jelly protein 2	protein_coding	NP_001011580.1;XP_026299315.1	GB55212	.	17.0487	103.811	0.596623	6.85792	6.98693e-12	2.52114e-11	3.54178	7.61453	3.95392	4.36095	4.78692	6.019	6.84189	7.38032	6	10	20	82	180	274	0.061866	0.147032	0.279809	0.979148	2.42453	3.81988	0.124806	0.321401	0.569138	1.67083	4.0098	6.69679
406093	NM_001011582	LOC406093	apisimin	protein_coding	NP_001011582.1	GB53576	.	18.5492	4622.59	0.831464	5.06731	4.03484e-07	1.00121e-06	8.88501	13.0988	10.3266	9.091	9.82647	12.2432	12.5958	12.4368	1153	88	437	7107	9712	7679	62.8576	6.02283	28.2233	389.54	581.224	474.485	126.806	13.1654	57.4069	664.714	961.257	831.839
406094	NM_001011583	CSP3	chemosensory protein 3	protein_coding	NP_001011583.1	GB52324	.	6.21087	145517	0.130448	20.1981	1.01732e-90	2.83224e-89	15.3006	17.9355	15.9573	15.8519	15.7822	17.4736	17.4305	17.5608	58777	38500	36000	240363	224156	235043	1852.72	1522.93	1345.27	7612.5	7751.36	8392.76	3737.58	3329.01	2736.3	12990	12819.6	14713.7
406096	NM_001011585,XM_016916452,XM_026445260,XM_026445261	LOC406096	type I inositol 1,4,5-trisphosphate 5-phosphatase	protein_coding	NP_001011585.1;XP_016771941.1;XP_026301045.1;XP_026301046.1	GB50043	.	1.59815	2275.99	0.156914	4.31068	1.62753e-05	3.48325e-05	10.7745	11.4514	10.8441	10.5994	10.8214	11.0855	11.2346	11.2578	2485	1420	1872	2431	2769	2610	9.45037	7.37851	9.38833	8.44401	10.8259	10.316	19.0647	16.1289	19.0961	14.4089	17.9044	18.0854
406099	NM_001011587,XM_006564315,XM_006564316,XM_016914656	RpL32	ribosomal protein L32	protein_coding	NP_001011587.1;XP_006564378.1;XP_006564379.1;XP_016770145.1	GB47227	.	-1.67377	15754.1	0.128599	-5.77841	7.54115e-09	2.16284e-08	14.2677	13.5246	14.1037	14.0651	13.9596	13.6728	13.4979	13.5355	27142	19601	18006	12869	10284	9880	1001.43	925.559	788.587	478.532	410.09	417.846	2020.24	2023.2	1604	816.571	678.228	732.543
406102	NM_001011590	Obp1	odorant binding protein 1	protein_coding	NP_001011590.1	GB55593	.	23.0418	1899.58	0.329396	13.7409	5.77858e-43	6.99216e-42	7.30312	11.8302	8.27093	8.22236	8.07858	11.0114	11.4509	10.3862	229	160	132	3491	5105	1720	7.78518	6.8241	5.30057	119.442	190.706	66.3566	15.7054	14.917	10.7815	203.817	315.399	116.332
406106	NM_001134948,XM_006570268,XM_016914657	Pkc	protein kinase C	protein_coding	NP_001128420.1;XP_006570331.1;XP_016770146.1	GB43222	.	2.11024	5719.83	0.192927	5.58452	2.34345e-08	6.47854e-08	11.8448	12.9221	11.8009	12.1174	11.7238	12.527	12.565	12.6702	4272	4578	3017	7093	7185	7365	16.5423	21.3873	14.3398	28.7266	32.092	34.3039	33.3715	46.751	29.1676	49.0194	53.0754	60.1396
406107	NM_001134949,XM_016911528,XM_016911529,XM_016911530,XM_016911531	Gfat2	glucosamine-fructose-6-phosphate aminotransferase 2	protein_coding	NP_001128421.1;XP_016767017.2;XP_016767018.2;XP_016767019.2;XP_016767020.2	GB49534	.	1.53216	11351.3	0.161271	3.81697	0.000135102	0.000263059	13.1302	13.7458	13.0575	13.2288	13.0489	13.4011	13.4389	13.6594	10864	9895	8308	11953	12122	14117	63.002	72.94	57.2159	74.7846	79.1262	102.281	127.097	159.441	116.379	127.613	130.863	179.313
406108	NM_001011592,XM_006562203	Tspan6	tetraspanin 6	protein_coding	NP_001011592.1;XP_006562266.1	GB40708	.	2.7551	11909.7	0.226532	6.4543	1.08723e-10	3.62516e-10	12.6311	14.0931	12.6028	12.6596	13.0977	13.7692	13.729	13.726	6391	5150	8787	17518	16375	15021	79.2568	79.9415	128.531	218.99	224.663	219.912	159.888	174.746	261.436	373.686	371.559	385.537
406110	NM_001011594,XM_026439269	TyrR	tyramine receptor	protein_coding	NP_001011594.1;XP_026295054.1	.	.	2.59287	197.401	0.230492	5.96353	2.46847e-09	7.38028e-09	6.77929	8.15461	6.91779	6.85456	7.04766	7.70612	7.67595	8.01672	138	96	124	249	235	307	0.409075	0.401274	0.494093	0.770419	0.814873	1.08633	0.825246	0.877154	1.005	1.31465	1.34768	1.90449
406111	NM_001011595,XM_006563321,XM_026445262,XM_026445263	Dop1	dopamine receptor, D1	protein_coding	NP_001011595.1;XP_006563384.1;XP_026301047.1;XP_026301048.1	GB50192	.	2.471	392.297	0.273959	4.76383	1.89948e-06	4.44901e-06	7.82204	9.1249	7.60119	7.73958	8.21183	8.63446	8.78512	8.75568	210	186	325	495	562	502	1.4741	1.59311	2.78747	3.44715	4.22706	3.89103	2.97378	3.48241	5.66979	5.88225	6.99093	6.82153
406112	NM_001011596,XM_026444130,XM_026444131,XM_026444132,XM_026444133,XM_026444134,XM_026444135,XM_026444136	Per	period circadian protein	protein_coding	NP_001011596.1;XP_026299915.1;XP_026299916.1;XP_026299917.1;XP_026299918.1;XP_026299919.1;XP_026299920.1;XP_026299921.1	GB52077	.	77.4283	1941.01	0.16687	37.6028	0	0	5.62401	11.9042	7.43754	7.46216	7.30669	10.9918	11.032	11.0592	69	54	39	3612	3651	3445	0.297935	0.292679	0.198721	16.2847	17.8113	17.4638	0.601038	0.639773	0.404201	27.7883	29.4572	30.6166
406113	NM_001011597,XM_006568148	Eaat-2	excitatory amino acid transporter 2	protein_coding	NP_001011597.1;XP_006568211.1	GB49785	.	12.7333	933.41	0.17654	20.7916	5.16018e-96	1.58714e-94	7.08857	10.7572	7.77397	7.92441	7.70015	10.1353	9.95581	10.1777	169	156	117	1755	1438	1638	1.22326	1.40104	0.981867	12.7143	11.5282	13.495	2.46775	3.06256	1.99714	21.6958	19.0658	23.6586
406117	NM_001011600	HEX70b	hexamerin 70b	protein_coding	NP_001011600.1	GB51697	.	-153.898	47089	0.912539	-7.96222	1.68982e-15	7.53452e-15	16.5138	9.2479	15.8785	13.6905	16.3907	11.8325	11.8592	11.8111	135936	11822	163538	589	623	492	1261.24	137.642	1798.81	5.48425	6.33718	5.17069	2544.36	300.875	3658.82	9.35836	10.4808	9.06495
406118	XM_026440147,XM_026440153,XM_026440154,XM_026440159	LOC406118	DDB1- and CUL4-associated factor 11, transcript variant X1	protein_coding	XP_026295932.1;XP_026295938.1;XP_026295939.1;XP_026295944.1	GB16891	.	-1.52794	2592.26	0.110487	-5.53538	3.10555e-08	8.50075e-08	11.6136	11.002	11.3912	11.4589	11.3704	10.9487	11.0747	11.0254	3983	3217	3009	1849	2075	1807	25.3277	25.5642	22.8239	11.7466	14.383	13.0266	51.0948	55.8813	46.4243	20.0444	23.7872	22.8375
406119	NM_001135735	Cryl1	lambda crystallin-like protein	protein_coding	NP_001129207.1	GB40673	.	1.57575	13303.7	0.248319	2.64192	0.00824378	0.0129414	13.3346	13.9906	13.2423	13.1087	13.7004	13.7895	13.8875	13.7069	11388	7318	14653	15735	16998	12910	210.084	169.403	320.464	291.655	344.006	269.783	423.813	370.302	651.83	497.682	568.934	472.967
406121	NM_001011601	Mrjp3	major royal jelly protein 3	protein_coding	NP_001011601.1	GB55204	.	67.9241	4485.84	1.11329	5.46653	4.58925e-08	1.23611e-07	7.02432	13.1101	8.20412	7.57175	8.8289	12.006	12.6398	11.3366	131	12	277	7834	13458	3777	1.38256	0.158583	3.46852	83.162	155.982	45.2014	2.78911	0.34665	7.05506	141.908	257.971	79.2444
406122	NM_001185145,NM_001185146	Arp1	actin related protein 1	protein_coding	NP_001172074.1;NP_001172075.1	GB44311	.	-2.22304	69754.5	0.113421	-10.1616	2.94228e-24	1.96912e-23	16.5541	15.4016	16.1606	16.3263	16.2261	15.4483	15.5198	15.5364	114618	102265	94747	39639	41920	39306	1319.73	1477.47	1293.74	458.317	529.572	512.599	2662.35	3229.64	2631.49	782.076	875.832	898.658
406123	NM_001011602	Psq	pipsqueak	protein_coding	NP_001011602.1	GB53296	.	-3.14811	2622.59	0.200649	-8.24566	1.64245e-16	7.67999e-16	11.9589	10.3041	11.3717	11.7974	11.3921	10.5518	10.4472	10.4245	4340	5014	3423	1346	1160	1039	29.6745	43.026	27.7474	9.24712	8.69962	8.04149	59.8638	94.0514	56.4388	15.7794	14.3879	14.0979
406124	XM_001120292,XM_006565095,XM_006565096,XM_006565097,XM_006565098,XM_006565099,XM_006565100,XM_006565101,XM_006565102,XM_006565103,XM_006565104,XM_006565105,XM_006565106,XM_006565107,XM_016913002,XM_026441999	LOC406124	gamma-aminobutyric acid receptor subunit beta, transcript variant X9	protein_coding	XP_001120292.3;XP_006565158.1;XP_006565159.1;XP_006565160.1;XP_006565161.1;XP_006565162.1;XP_006565163.1;XP_006565164.1;XP_006565165.1;XP_006565166.1;XP_006565167.1;XP_006565168.1;XP_006565169.1;XP_006565170.1;XP_016768491.1;XP_026297784.1	GB40975	.	9.96592	880.775	0.151961	21.828	1.25859e-105	4.44311e-104	7.33203	10.6442	7.8356	8.02533	7.90145	9.95029	10.0827	9.9952	185	179	156	1471	1628	1377	0.395357	0.480345	0.396526	3.36417	3.91472	3.55947	0.797573	1.05	0.806543	5.74065	6.47437	6.24026
406127	NM_001011605	Uvop	ultraviolet-sensitive opsin	protein_coding	NP_001011605.1	GB51369	.	1.61472	1727.74	0.161918	4.26936	1.96033e-05	4.15741e-05	10.3677	11.0595	10.4511	10.378	10.2466	10.8935	10.644	10.8627	1886	1308	1159	2279	1707	1978	25.0312	21.7769	18.2282	30.3995	24.8548	29.7423	50.4966	47.6025	37.0767	51.874	41.1062	52.1425
406128	NM_001011606	Blop	blue-sensitive opsin	protein_coding	NP_001011606.1	GB41643	.	8.57808	176.135	0.246242	12.5919	2.33941e-36	2.36776e-35	5.20805	8.30061	5.6401	5.83613	5.77762	7.60898	7.57676	7.85114	41	40	38	285	269	323	0.44434	0.540829	0.482792	3.14502	3.23071	4.01735	0.896389	1.18221	0.982011	5.36669	5.34311	7.04299
406130	NM_001011607	Melt	melittin	protein_coding	NP_001011607.1	GB44112	.	3781.41	39372.1	0.231879	51.254	0	0	4.37907	16.2645	10.2619	10.2729	10.2491	15.2731	15.0471	15.2477	28	26	14	82354	65518	72150	1.39375	1.59384	0.807667	4134.78	3591.69	4084.18	2.81168	3.48401	1.64281	7055.63	5940.12	7160.14
406132	XM_016917887	LOC406132	histone H4	protein_coding	XP_016773376.1	GB47407	.	1.7626	285.509	0.181431	4.50698	6.57583e-06	1.46537e-05	7.69275	8.50828	7.78215	7.92533	7.74452	8.4094	8.36347	8.19999	256	227	189	387	359	277	9.44098	10.5024	8.26977	14.3737	14.5565	11.5708	19.0457	22.9575	16.8209	24.5274	24.0743	20.2853
406139	XM_026440032	LOC406139	ankyrin-3	protein_coding	XP_026295817.1	GB44218	.	5.61493	120.772	0.341973	7.27913	3.35978e-13	1.31336e-12	5.18863	7.68001	5.75359	5.90431	5.23247	7.29193	7.22204	7.07507	53	48	19	219	199	158	0.384531	0.440875	0.159034	1.60965	1.59134	1.30716	0.775734	0.963719	0.323479	2.74673	2.63184	2.29164
406140	NM_001011613	Apid1	apidaecin 1	protein_coding	NP_001011613.1	GB47546	.	-77.4638	87257.9	0.95392	-6.57859	4.74924e-11	1.62036e-10	17.3945	11.119	15.7319	15.5986	17.3641	12.794	13.181	12.6654	104222	68740	365569	1666	3569	1054	2922.34	2418.81	12151.9	46.909	109.755	33.4781	5895.38	5287.34	24717.2	80.0459	181.518	58.6919
406142	NM_001011615	LOC406142	hymenoptaecin	protein_coding	NP_001011615.1	GB51223	.	-63.5278	54086.5	1.2451	-4.81031	1.50697e-06	3.56215e-06	16.7004	10.7111	13.5334	14.0357	16.9403	11.2838	11.8967	11.1837	21683	26437	275531	1169	2668	892	621.705	951.274	9365.85	33.6522	83.909	28.944	1254.2	2079.41	19050.3	57.4243	138.773	50.7429
406143	NM_001011616	Def1	defensin 1	protein_coding	NP_001011616.2	GB41428	.	-4.61861	27601.4	0.977599	-2.25804	0.023943	0.0349335	15.4697	13.2622	13.2276	13.9677	15.5422	13.481	13.0974	12.5737	14347	22879	101485	14086	9170	4693	401.673	803.876	3368.49	396.232	281.63	148.842	810.314	1757.21	6851.59	676.133	465.775	260.942
406144	NM_001011617	LOC406144	abaecin	protein_coding	NP_001011617.1	.	.	-80.1604	26184.5	1.02901	-6.14649	7.92169e-10	2.45785e-09	15.6585	9.33368	13.0614	13.4227	15.5793	10.6179	10.635	10.4147	16388	17456	124538	691	692	435	864.285	1155.27	7786.41	36.5754	40.0063	25.9487	1743.56	2525.33	15837.7	62.4126	66.1644	45.4917
406145	NM_001011618,XM_016912278	LOC406145	secapin	protein_coding	NP_001011618.1;XP_016767767.2	.	.	642.858	3327.3	0.309646	30.1259	2.21829e-199	2.09068e-197	3.33348	12.6979	7.18564	7.16115	7.06697	11.8015	11.7663	11.4707	18	11	5	7169	6765	4763	0.643967	0.506397	0.212707	285.075	292.336	212.565	1.29911	1.10694	0.432652	486.454	483.48	372.656
406146	NM_001011619,XM_026444869	LOC406146	hyaluronoglucosaminidase	protein_coding	NP_001011619.1;XP_026300654.1	GB52775	.	3.28322	3685.19	0.231846	7.39763	1.38642e-13	5.55485e-13	10.7491	12.4639	10.7766	11.2157	10.7091	12.0496	12.0434	11.9957	1863	2328	1325	5616	5436	4767	11.4786	18.0969	9.56498	38.1288	40.1749	35.211	23.1562	39.5584	19.4554	65.0633	66.4433	61.7298
406148	NM_001011621,XM_026444870,XM_026444871,XM_026444873	nAChRa7	nicotinic acetylcholine receptor alpha7 subunit	protein_coding	NP_001011621.1;XP_026300655.1;XP_026300656.1;XP_026300658.1	GB53053	.	4.99337	296.792	0.269262	8.6162	6.92119e-18	3.48195e-17	6.6341	8.94912	6.75161	7.22945	6.74653	8.29409	8.42597	8.51487	102	137	78	427	474	476	0.248106	0.416204	0.240564	0.998305	1.33153	1.2122	0.500517	0.909789	0.489311	1.70352	2.20216	2.12516
406150	NM_001011623,XM_006562728,XM_006562730,XM_006562731,XM_006562734,XM_006562735,XM_006562736,XM_006562737,XM_026444527	Glurb	metabotropic glutamate receptor B	protein_coding	NP_001011623.1;XP_006562791.2;XP_006562793.2;XP_006562794.2;XP_006562797.1;XP_006562798.1;XP_006562799.1;XP_006562800.1;XP_026300312.1	GB53857	.	10.8621	242.434	0.227791	15.107	1.45623e-51	2.11298e-50	5.36409	8.79338	5.9365	6.15281	6.14916	8.24434	8.04367	8.26012	43	44	45	457	366	416	0.089911	0.144632	0.1221	1.43279	0.933998	1.57649	0.181382	0.316154	0.248353	2.44492	1.54469	2.76381
406151	NM_001011624,XM_006566243,XM_006566244,XM_026443533	mGlutR1	metabotropic glutamate receptor 1	protein_coding	NP_001011624.1;XP_006566306.1;XP_006566307.1;XP_026299318.1	GB44968	.	-1.73919	2411.51	0.162952	-4.89968	9.59939e-07	2.30785e-06	11.5803	10.7821	11.3469	11.4366	11.2464	10.7813	10.7252	10.988	3963	3273	2752	1609	1469	1819	12.0448	11.9004	9.28795	4.54491	4.39467	5.53387	24.2985	26.0134	18.8919	7.75546	7.26812	9.70165
406153	NM_001011625,XM_006561502,XM_026442595	nAChRa2	nicotinic acetylcholine receptor alpha2 subunit	protein_coding	NP_001011625.1;XP_006561565.1;XP_026298380.1	GB42644	.	2.52975	351.168	0.259456	5.16076	2.45947e-07	6.21707e-07	7.6372	8.97515	7.66146	7.99592	7.41745	8.49931	8.57172	8.6663	241	264	139	451	473	479	1.78962	2.60955	1.23744	3.66512	3.8656	4.06548	3.61029	5.70427	2.51697	6.25419	6.39312	7.12737
406154	NM_001011626,NM_001098167	PRF	profilin	protein_coding	NP_001011626.2;NP_001091636.1	GB40389	.	-3.47902	20366.5	0.201675	-8.91871	4.71749e-19	2.51493e-18	14.9494	13.1507	14.4196	14.8138	14.3722	13.3637	13.3577	13.5073	35673	39905	26236	8360	8084	8893	896.956	1259.94	782.001	211.131	222.805	253.251	1809.47	2754.13	1590.61	360.276	368.486	443.986
408264	XM_006558227,XM_006558228,XM_006558229,XM_006558230,XM_006558231,XM_006558232,XM_006558233,XM_006558234,XM_026443209	LOC408264	netrin receptor UNC5C, transcript variant X9	protein_coding	XP_006558290.2;XP_006558291.2;XP_006558292.2;XP_006558293.2;XP_006558294.2;XP_006558295.2;XP_006558296.2;XP_006558297.2;XP_026298994.1	GB47918	.	-7.955	3026.04	0.216784	-13.8011	2.50915e-43	3.06498e-42	12.3924	9.40062	11.7131	12.046	11.5405	9.92757	9.74547	9.95693	6471	6707	4218	699	537	650	26.6412	34.4992	20.4116	2.77403	2.35107	2.94187	53.7445	75.4126	41.5177	4.73362	3.88831	5.15751
408270	NM_001177490	CytC	mitochondrial cytochrome C	protein_coding	NP_001170961.1	GB48784	.	55.3231	50076.6	0.14462	40.0346	0	0	10.7969	16.586	12.1753	12.2887	12.3322	15.7884	15.7172	15.6598	1924	1798	1998	101840	92878	81030	33.9022	39.7743	41.7491	1803.81	1796.19	1618.14	68.3926	86.9436	84.9187	3078.04	2970.63	2836.82
408273	NM_001098223	Y-y	yellow-y	protein_coding	NP_001091693.1	GB48794	.	73.4816	3496.7	0.284049	21.8248	1.34944e-105	4.74752e-104	6.54389	12.7524	8.50372	8.24823	8.13334	11.6847	11.8749	12.0833	178	79	61	5540	6442	7182	2.34725	1.31064	0.952402	73.7979	93.6924	107.861	4.73522	2.86496	1.93721	125.929	154.953	189.095
408277	XM_026443212	LOC408277	uncharacterized LOC408277	protein_coding	XP_026298997.1	GB48813	.	2.42078	812.3	0.196432	6.49319	8.40356e-11	2.82585e-10	8.89229	10.1667	8.97341	9.17628	9.14156	9.66715	10.0175	9.97628	527	505	498	877	1235	1089	3.57537	4.30221	4.00547	5.98222	9.19981	8.37884	7.21275	9.4043	8.14721	10.2081	15.2151	14.6893
408278	XM_006569187,XM_006569191,XM_006569194,XM_006569195,XM_026443347	LOC408278	tyrosine-protein kinase Drl, transcript variant X4	protein_coding	XP_006569250.2;XP_006569254.2;XP_006569257.2;XP_006569258.2;XP_026299132.1	GB48816	.	1.61117	163.107	0.21637	3.18025	0.0014715	0.00255048	6.96673	7.652	6.86961	6.99172	7.05582	7.26302	7.53823	7.3973	143	124	137	168	220	174	0.549183	0.59104	0.622086	0.67792	0.937951	0.751701	1.10789	1.29197	1.26534	1.15681	1.55123	1.31784
408282	XM_006566080,XM_006566081,XM_006566082,XM_006566083,XM_006566084,XM_006566085,XM_006566086,XM_006566087,XM_016914602,XM_016914603,XM_016914604,XM_016914605	LOC408282	uncharacterized LOC408282, transcript variant X3	protein_coding	XP_006566143.2;XP_006566144.2;XP_006566145.2;XP_006566146.2;XP_006566147.2;XP_006566148.2;XP_006566149.2;XP_006566150.2;XP_016770091.2;XP_016770092.2;XP_016770093.2;XP_016770094.2	GB50949	.	2.43255	2834.24	0.106135	12.0834	1.29326e-33	1.19475e-32	10.6895	11.9719	10.845	10.8396	10.8419	11.7369	11.5912	11.6356	2143	1601	1649	4253	3564	3434	10.0034	9.37195	9.08894	19.6808	18.1021	17.8952	20.1804	20.4863	18.4871	33.5835	29.9382	31.3728
408283	XM_006566077,XM_026443143	LOC408283	E3 ubiquitin-protein ligase RNF13, transcript variant X2	protein_coding	XP_006566140.1;XP_026298928.1	GB50952	.	-1.87152	3116.28	0.123544	-7.31894	2.49944e-13	9.85449e-13	11.9879	11.0839	11.7467	11.7875	11.7263	11.1376	11.111	11.2858	5214	4092	3941	2012	1900	2135	30.7153	30.1804	27.487	11.8792	12.3225	14.2758	61.9634	65.972	55.9092	20.2707	20.3796	25.0274
408286	XM_006566064,XM_016914546,XM_026443439,XM_026443440,XM_026443441,XM_026443442,XM_391838	LOC408286	2-oxoglutarate dehydrogenase, mitochondrial, transcript variant X2	protein_coding	XP_006566127.1;XP_016770035.2;XP_026299224.1;XP_026299225.1;XP_026299226.1;XP_026299227.1;XP_391838.3	GB50958	.	10.7289	11533.2	0.10998	31.1278	1.01207e-212	1.11796e-210	10.9415	14.3649	11.6734	11.6157	11.7429	13.7474	13.7972	13.8194	2525	1749	2147	19753	20199	18992	13.9658	12.0227	13.9077	110.291	120.851	121.326	28.1738	26.2806	28.2886	188.201	199.869	212.701
408295	XM_006566008,XM_006566009,XM_006566010,XM_026443389,XM_391847	LOC408295	probable serine/threonine-protein kinase DDB_G0282963, transcript variant X2	protein_coding	XP_006566071.2;XP_006566072.2;XP_006566073.2;XP_026299174.1;XP_391847.4	GB51060	.	8.82474	65.2143	0.365188	8.60258	7.79457e-18	3.91367e-17	3.73859	6.87135	4.27697	4.48218	4.3672	6.15266	6.12821	6.48106	15	15	13	102	97	126	0.036308	0.046036	0.038439	0.257508	0.268476	0.360916	0.073245	0.10063	0.078185	0.439413	0.444019	0.632737
408301	XM_391852	LOC408301	type 1 phosphatidylinositol 4,5-bisphosphate 4-phosphatase	protein_coding	XP_391852.2	GB48356	.	-2.05641	1904.38	0.102317	-10.1657	2.8204e-24	1.89125e-23	11.3234	10.2833	11.0253	11.0737	11	10.3788	10.3231	10.4036	3286	2598	2472	1228	1122	1132	38.1452	37.8464	34.0146	14.323	14.2773	14.8847	76.9521	82.7292	69.1865	24.4408	23.6125	26.0951
408302	XM_026443261	LOC408302	solute carrier family 22 member 21	protein_coding	XP_026299046.1	GB48382	.	-2.31934	2134.19	0.125543	-9.66767	4.13695e-22	2.57101e-21	11.5424	10.3284	11.2114	11.2951	11.3033	10.5916	10.4182	10.5019	3625	2975	3082	1384	1099	1117	28.8243	29.6848	29.0486	11.0548	9.58819	10.0618	58.1487	64.8886	59.0856	18.8641	15.8574	17.6397
408304	XM_391855	LOC408304	nuclear migration protein nudC	protein_coding	XP_391855.2	GB56034	.	-1.642	4464.23	0.152213	-4.70035	2.59717e-06	6.00376e-06	12.4381	11.7225	12.0619	12.3424	12.1101	11.6758	11.7576	11.7373	6326	6421	5144	3115	3332	2996	76.3197	97.2129	73.5725	37.7579	44.1016	40.9412	153.963	212.5	149.648	64.4304	72.9374	71.7757
408308	XM_391859	LOC408308	coiled-coil-helix-coiled-coil-helix domain-containing protein 10, mitochondrial	protein_coding	XP_391859.1	GB44994	.	4.15947	45288.8	0.162825	12.6295	1.45152e-36	1.47784e-35	14.0997	16.156	14.3355	14.4068	14.5775	15.7986	15.5947	15.8137	19806	16285	20587	75465	59774	68665	461.543	476.231	568.716	1766.92	1528.1	1812.63	931.092	1041	1156.78	3015.08	2527.25	3177.79
408315	XM_006566526,XM_006566527,XM_006566528,XM_006566530,XM_391867,XR_001704734,XR_410654	LOC408315	ceramide kinase, transcript variant X1	protein_coding	XP_006566589.1;XP_006566590.1;XP_006566591.1;XP_006566593.1;XP_391867.3	GB45199	.	1.70838	2103.59	0.163383	4.72892	2.25715e-06	5.24728e-06	10.6017	11.3735	10.4474	10.7421	10.6095	11.1932	11.087	11.0203	1678	1755	1557	2841	2478	2126	6.65264	8.61155	7.27241	11.2742	10.507	9.31572	13.4207	18.8242	14.7923	19.2383	17.377	16.3318
408316	NM_001277301	LOC408316	uncharacterized LOC408316	protein_coding	NP_001264230.1	GB44959	.	-1.53743	5396	0.103945	-5.96973	2.37645e-09	7.1155e-09	12.6748	12.0544	12.5139	12.4315	12.3676	12.0302	12.0595	12.0419	9154	6304	6048	4081	4109	3706	23.9953	20.7367	18.7943	10.7474	11.8147	11.0029	48.4069	45.3288	38.2281	18.3394	19.5397	19.2897
408320	XM_016914797	LOC408320	uncharacterized LOC408320	protein_coding	XP_016770286.1	GB43129	.	1.8859	9119.41	0.265294	3.44996	0.000560674	0.00102397	12.6257	13.541	12.8323	12.5156	13.163	13.4675	13.3277	13.4793	7815	3920	8884	12133	10149	11013	175.868	110.697	237.003	274.333	250.542	280.733	354.787	241.974	482.069	468.123	414.359	492.164
408324	NM_001242433	LOC408324	T-cell immunomodulatory protein	protein_coding	NP_001229362.1	.	.	1.77608	6594.36	0.0975078	8.49881	1.91542e-17	9.44652e-17	12.2141	13.0426	12.2282	12.3276	12.2656	12.7906	12.8409	12.7709	5827	4906	4697	8132	8348	7138	44.1228	46.6173	42.1615	61.8754	69.3489	61.2338	89.0111	101.902	85.7575	105.585	114.693	107.352
408327	XM_391879	LOC408327	uncharacterized LOC408327	protein_coding	XP_391879.2	GB43228	.	1.91002	3335.64	0.100923	9.25057	2.23307e-20	1.27234e-19	11.1631	12.0961	11.1788	11.2532	11.2858	11.8699	11.822	11.809	2764	2263	2412	4430	4104	3725	43.5225	44.7191	45.0151	70.0841	70.8949	66.446	87.8	97.7525	91.5618	119.592	117.25	116.489
408328	XM_391880	LOC408328	elongation factor Tu, mitochondrial	protein_coding	XP_391880.2	GB43088	.	2.31675	27983.5	0.130456	9.29126	1.52467e-20	8.76004e-20	14.0426	15.2546	14.1471	14.2448	14.206	15.0247	15.0385	14.8243	20508	17284	16970	40454	39967	29411	178.692	188.997	175.297	354.16	382.037	290.295	360.484	413.133	356.557	604.341	631.833	508.928
408329	XM_391881	LOC408329	uncharacterized LOC408329	protein_coding	XP_391881.4	GB43231	.	1.99959	4597.32	0.257953	3.87554	0.00010639	0.000209296	11.5819	12.5815	11.5763	11.9281	11.2518	12.2808	12.2549	12.2612	3764	4174	1987	6067	5753	5328	26.9063	37.4457	16.8335	43.5797	45.1148	43.146	54.2794	81.8533	34.2397	74.3647	74.6131	75.6411
408332	XM_026443732,XM_026443733,XR_003305623	LOC408332	zinc finger protein 236-like, transcript variant X1	protein_coding	XP_026299517.1;XP_026299518.1	GB43080	.	-1.88071	4321.36	0.0918732	-9.91884	3.44753e-23	2.21769e-22	12.4622	11.5508	12.123	12.1788	12.2124	11.5682	11.5819	11.607	6934	5526	5877	2866	2835	2683	22.2408	22.1815	22.4015	9.19962	9.97213	9.82691	44.8674	48.4871	45.5652	15.6983	16.4924	17.228
408337	XM_006558544,XM_006558545,XM_026443569,XM_026443570,XM_026443571,XM_026443572,XM_026443573,XM_026443574,XM_026443575,XM_026443576,XM_026443577	LOC408337	uncharacterized LOC408337, transcript variant X3	protein_coding	XP_006558607.2;XP_006558608.2;XP_026299354.1;XP_026299355.1;XP_026299356.1;XP_026299357.1;XP_026299358.1;XP_026299359.1;XP_026299360.1;XP_026299361.1;XP_026299362.1	GB52239	.	2.23929	10843.4	0.120768	9.63033	5.95376e-22	3.68452e-21	12.709	13.8718	12.7204	12.8817	12.8259	13.562	13.4879	13.6105	7792	7053	6799	14719	13278	13866	12.4304	14.139	12.9092	23.4633	23.0816	24.8754	25.0764	30.9068	26.2575	40.038	38.1736	43.61
408339	XM_006558790,XM_016914861,XM_391890	LOC408339	uncharacterized LOC408339, transcript variant X3	protein_coding	XP_006558853.1;XP_016770350.1;XP_391890.3	GB49664	.	4.4536	53.3468	0.368861	5.84224	5.15044e-09	1.49718e-08	4.29808	6.4433	4.45026	4.84496	4.4507	5.87139	5.79296	6.0987	21	26	16	80	72	90	0.149405	0.223756	0.130937	0.57307	0.60142	0.847984	0.301403	0.489115	0.266328	0.977891	0.994659	1.48663
408342	XM_006558999,XM_006559000,XM_006559001,XM_006559002,XM_006559003,XM_006559004,XM_006559005,XM_006559006,XM_006559007,XM_016914986,XM_016914987	LOC408342	disco-interacting protein 2, transcript variant X6	protein_coding	XP_006559062.1;XP_006559063.1;XP_006559064.1;XP_006559065.1;XP_006559066.1;XP_006559067.1;XP_006559068.1;XP_006559069.1;XP_006559070.1;XP_016770475.1;XP_016770476.1	GB55237	.	-2.64197	657.667	0.22722	-6.16853	6.89279e-10	2.1464e-09	9.89815	8.49637	9.3415	9.81238	9.44714	8.5901	8.60179	8.78358	990	1207	854	323	319	363	2.93014	4.60858	3.08259	0.97586	1.05122	1.28617	5.91111	10.074	6.27006	1.66521	1.73857	2.25484
408343	XM_006560629,XM_016914892,XM_016914893,XM_016914894,XM_016914895,XM_016914896,XM_016914897,XM_016914898,XM_016914899,XM_016914901,XM_016914902,XM_026443809,XR_001704773,XR_001704774,XR_001704776	LOC408343	potassium voltage-gated channel protein Shaker, transcript variant X3	protein_coding	XP_006560692.1;XP_016770381.1;XP_016770382.1;XP_016770383.1;XP_016770384.1;XP_016770385.1;XP_016770386.1;XP_016770387.1;XP_016770388.1;XP_016770390.1;XP_016770391.2;XP_026299594.1	GB43660	.	4.32932	424.134	0.208899	10.1204	4.48598e-24	2.98088e-23	7.31649	9.42809	7.59101	7.82771	7.56801	8.85455	9.16015	8.94859	187	188	140	582	771	574	0.78995	0.957835	0.795852	2.95994	3.70667	3.33983	1.5936	2.09375	1.61878	5.05086	6.13028	5.8552
408346	XM_391898	LOC408346	NKAP family protein CG6066	protein_coding	XP_391898.1	GB47238	.	1.78603	1901.87	0.139881	5.98192	2.20517e-09	6.61615e-09	10.4155	11.2515	10.3826	10.5528	10.4876	11.1168	10.9554	10.9436	1586	1447	1381	2661	2189	1989	27.3455	31.3148	28.2188	46.0943	41.3991	38.853	55.1654	68.4518	57.3977	78.6557	68.4679	68.1148
408347	XM_006564364,XM_006564365,XM_391899	LOC408347	putative uncharacterized protein DDB_G0277255, transcript variant X2	protein_coding	XP_006564427.1;XP_006564428.1;XP_391899.4	GB47236	.	-2.56706	1951.28	0.0947336	-14.3573	9.59369e-47	1.25389e-45	11.4556	10.0954	11.1328	11.0851	11.1282	10.2824	10.2333	10.2293	3697	2647	2842	1109	1020	934	15.8801	14.2101	14.4439	4.74697	4.78778	4.51569	32.0357	31.0621	29.3792	8.10027	7.91827	7.91665
408348	XR_001704781,XR_003305650,XR_003305651	LOC408348	uncharacterized LOC408348, transcript variant X3	lncRNA	.	GB47285	.	-2.58034	39.9155	0.411529	-3.32312	0.000890169	0.0015879	5.84744	4.47596	5.62061	5.46196	5.45453	5.00262	4.5166	4.44034	83	53	54	32	17	14	0.500224	0.402722	0.343906	0.171657	0.097223	0.124428	1.00913	0.880317	0.699513	0.292916	0.160793	0.218141
408349	XM_006566321	LOC408349	mitochondrial inner membrane protein OXA1L	protein_coding	XP_006566384.1	GB45113	.	3.18492	4820.31	0.135231	12.3585	4.38149e-35	4.25435e-34	11.1696	12.841	11.384	11.2411	11.4082	12.4587	12.4874	12.308	3111	1976	2471	7429	7447	5716	38.629	30.7938	36.3757	92.6917	101.454	80.4095	77.9282	67.3129	73.9889	158.17	167.79	140.969
408351	XM_006566332,XM_006566333,XM_006566334,XM_006566335,XM_016914863,XM_016914864,XM_016914865,XM_016914866,XM_391903	LOC408351	serine-rich adhesin for platelets, transcript variant X6	protein_coding	XP_006566395.2;XP_006566396.2;XP_006566397.2;XP_006566398.2;XP_016770352.2;XP_016770353.2;XP_016770354.2;XP_016770355.2;XP_391903.5	GB45051	.	-2.33425	4784.72	0.159706	-7.65759	1.89455e-14	7.96347e-14	12.7099	11.4868	12.2539	12.5842	12.3177	11.6066	11.6076	11.6312	7479	7905	6175	2769	2700	2553	22.4585	29.3808	21.8053	8.1637	8.94075	8.75968	45.3066	64.2241	44.3525	13.9306	14.7867	15.357
408352	XM_006566338	LOC408352	elongation factor Ts, mitochondrial	protein_coding	XP_006566401.1	GB45119	.	1.97914	4482.46	0.134118	7.34336	2.08298e-13	8.27791e-13	11.5551	12.5401	11.6766	11.5433	11.7234	12.2983	12.3469	12.1759	4010	2585	3266	5941	6086	4682	72.3597	58.5394	69.8654	107.713	120.472	95.7039	145.975	127.963	142.108	183.802	199.242	167.783
408354	XM_006566758,XM_016914963,XM_016914964,XM_026443841,XM_026443842	LOC408354	nuclear factor of activated T-cells 5, transcript variant X2	protein_coding	XP_006566821.3;XP_016770452.2;XP_016770453.2;XP_026299626.1;XP_026299627.1	GB45138	.	-10.4459	15709	0.239121	-14.1555	1.72821e-45	2.20546e-44	14.8074	11.4225	14.0548	14.4985	13.8872	12.1291	11.9137	12.0845	32912	37876	21562	2984	2169	2521	136.022	195.876	105.548	12.4662	9.89411	11.8542	274.403	428.17	214.688	21.2725	16.3634	20.7822
408355	XM_006566365,XM_391907	LOC408355	endoribonuclease LACTB2, transcript variant X1	protein_coding	XP_006566428.1;XP_391907.1	GB45037	.	2.75145	3984.47	0.293746	4.97093	6.66331e-07	1.6217e-06	11.0528	12.5129	11.0603	10.9106	11.6344	12.1788	12.2069	12.1409	2185	1361	3283	5713	5727	4924	30.2368	23.6292	53.7363	79.3436	86.667	76.95	60.9981	51.6516	109.301	135.393	143.334	134.904
408358	XM_006566374,XM_006566375,XM_026443629,XM_026443630,XM_391908	LOC408358	RB1-inducible coiled-coil protein 1, transcript variant X5	protein_coding	XP_006566437.1;XP_006566438.1;XP_026299414.1;XP_026299415.1;XP_391908.4	GB45142	.	-2.1202	2500.74	0.312114	-3.47374	0.000513251	0.000940533	11.7308	10.6463	10.9949	11.8515	11.2831	10.7355	10.8931	10.586	2741	5037	2888	1544	1798	1162	7.31858	17.3068	9.35055	4.24152	5.17272	3.57172	14.7641	37.8313	19.0192	7.23777	8.55491	6.26173
408363	NM_001077808,XM_006566247,XM_016914661	Ac3	adenylate cyclase 3	protein_coding	NP_001071276.1;XP_006566310.1;XP_016770150.1	GB45150	.	3.56654	1427.31	0.142239	12.8974	4.65296e-38	4.96364e-37	9.28784	11.1225	9.54776	9.60612	9.40681	10.624	10.7702	10.6848	832	670	542	2023	2283	1928	2.58575	2.43104	2.04093	6.123	7.40849	6.98383	5.21637	5.31407	4.15129	10.4483	12.2525	12.2437
408364	XM_006566393,XM_391914	LOC408364	uncharacterized LOC408364, transcript variant X2	protein_coding	XP_006566456.1;XP_391914.2	GB45020	.	2.93699	106.459	0.241896	6.42564	1.31313e-10	4.35997e-10	5.75633	7.31164	5.98227	6.0307	5.81854	7.0232	6.83929	6.90557	73	58	46	171	138	136	0.990192	0.994	0.745389	2.41731	2.12592	2.19032	1.99756	2.17281	1.51614	4.12492	3.51595	3.83994
408365	XM_006566394,XM_391915	LOC408365	uncharacterized LOC408365, transcript variant X2	protein_coding	XP_006566457.1;XP_391915.1	GB45151	.	1.5763	21419.2	0.244274	2.68774	0.00719382	0.0114046	14.0213	14.6778	13.7121	14.3135	13.8701	14.3441	14.4461	14.4656	15554	22771	14403	23584	25567	24007	119.65	224.637	132.013	187.884	217.044	214.817	241.376	491.04	268.517	320.607	358.959	376.604
408367	XM_391916	LOC408367	NADH dehydrogenase [ubiquinone] flavoprotein 1, mitochondrial	protein_coding	XP_391916.3	GB45153	.	9.04325	31142.4	0.13352	23.793	3.94227e-125	1.76082e-123	12.5986	15.7753	13.1638	13.2935	13.2581	15.3238	15.2057	15.1041	7225	6480	6348	60783	52765	43930	85.0144	95.6758	88.541	718.616	681.124	585.561	171.504	209.14	180.094	1226.25	1126.48	1026.57
408369	XM_026443958,XM_026443959	LOC408369	putative glutathione-specific gamma-glutamylcyclotransferase 2, transcript variant X1	protein_coding	XP_026299743.1;XP_026299744.1	GB45159	.	-2.01463	996.135	0.246294	-4.10288	4.08042e-05	8.40212e-05	10.3788	9.36802	9.9397	9.91339	10.4306	9.58663	9.34145	9.5025	1420	1038	1828	726	532	591	12.857	11.8155	19.7792	6.60068	5.33413	6.04773	25.9371	25.8277	40.2313	11.2634	8.82185	10.6025
408370	XM_391919	LOC408370	TM2 domain-containing protein CG11103	protein_coding	XP_391919.2	GB55081	.	-1.52714	1177.19	0.12063	-5.06373	4.1114e-07	1.01824e-06	10.4743	9.86389	10.2707	10.2961	10.2364	9.86711	9.80463	9.95928	1845	1425	1374	896	813	890	42.8322	41.4974	37.8088	20.8897	20.6923	23.3845	86.4074	90.71	76.9039	35.6464	34.222	40.9963
408373	XM_391922	LOC408373	phosphatidylinositol 4-kinase beta	protein_coding	XP_391922.2	GB40676	.	-1.61139	3310.45	0.123459	-5.57517	2.47295e-08	6.82553e-08	11.9963	11.308	11.7338	11.7926	11.7455	11.3404	11.2049	11.3948	5153	4121	4029	2538	2121	2416	18.0508	18.1136	16.7309	8.93071	8.15042	9.58709	36.4148	39.595	34.0311	15.2394	13.4796	16.8075
408379	NM_001318482	TpnCIIIa	troponin C type IIIa	protein_coding	NP_001305411.1	GB40619	.	1133.91	13895.5	0.29909	33.9266	2.70357e-252	4.33964e-250	4.57102	14.7611	8.86531	8.73294	8.76144	13.695	13.6395	13.6902	53	12	18	27542	25529	24576	0.907307	0.243821	0.353865	475.497	481.221	478.354	1.83035	0.532973	0.719769	811.392	795.868	838.623
408380	NM_001011652	TpnCIIIb	troponin C type IIIb	protein_coding	NP_001011652.1	GB40618	.	6175.36	84537.9	0.209496	60.1077	0	0	4.78682	17.3671	11.3178	11.3172	11.3319	16.3881	16.2512	16.227	30	21	38	179645	154866	139440	0.576992	0.501198	0.878783	3546.41	3338.08	3103.54	1.16399	1.09558	1.78746	6051.61	5520.68	5440.94
408381	XM_006565227,XM_391929	LOC408381	sodium- and chloride-dependent GABA transporter 1, transcript variant X2	protein_coding	XP_006565290.2;XP_391929.5	GB49396	.	4.25384	377.986	0.224375	9.30927	1.28711e-20	7.43255e-20	7.16497	9.25849	7.66917	7.44599	7.38752	8.89643	8.60039	8.94332	226	129	123	642	463	603	0.669697	0.477162	0.431079	1.90574	1.49848	2.01682	1.35101	1.04304	0.876823	3.25197	2.47827	3.53578
408383	NM_001205062,XM_006566841,XM_006566842,XM_016915338	CYP6AQ1	cytochrome P450 6AQ1	protein_coding	NP_001191991.1;XP_006566904.2;XP_006566905.2;XP_016770827.2	GB52023	.	13.5346	1354.15	0.272418	13.7971	2.65261e-43	3.23637e-42	7.54282	11.3003	8.2585	8.51983	8.0509	10.6843	10.8241	10.3428	229	246	129	2578	2868	1660	2.52744	3.29586	1.63804	27.5587	33.5624	20.0306	5.09872	7.20449	3.33181	47.0263	55.5072	35.1164
408385	NM_001011628,XM_006566843,XM_006566844	Ef-1a-f1	translation elongation factor eEF-1 alpha chain	protein_coding	NP_001011628.1;XP_006566906.1;XP_006566907.1	GB52028	.	11.6787	10299.3	0.195813	18.1081	2.75005e-73	5.84912e-72	10.6663	14.2117	11.2673	11.5824	11.2575	13.6142	13.5652	13.5833	1788	2070	1361	18968	17620	16499	17.3025	25.2957	15.5885	185.677	187.006	179.305	34.9052	55.2945	31.7074	316.84	309.28	314.348
408388	XM_006566962	LOC408388	tubulin alpha-1 chain	protein_coding	XP_006567025.1	GB52107	.	-2.10514	64875.1	0.167168	-6.42419	1.32573e-10	4.3947e-10	16.4246	15.3507	15.9628	16.2821	16.1175	15.4156	15.3505	15.5502	95611	100147	86833	39496	35676	41238	1171.38	1539.75	1261.18	486.174	479.492	572.313	2363.08	3365.78	2565.26	829.611	793.009	1003.35
408390	XM_006566976,XM_006566977,XM_006566978,XM_006566979,XM_006566980,XM_006566981,XM_006566983,XM_006566984,XM_006566985,XM_006566986	LOC408390	ankyrin repeat domain-containing protein 6, transcript variant X5	protein_coding	XP_006567039.1;XP_006567040.1;XP_006567041.1;XP_006567042.1;XP_006567043.1;XP_006567044.1;XP_006567046.1;XP_006567047.1;XP_006567048.1;XP_006567049.1	GB51967	.	-4.59571	587.792	0.22393	-9.82578	8.71948e-23	5.52934e-22	9.91536	7.71376	9.25388	9.71067	9.29553	8.09509	8.0625	7.96895	1035	1226	834	218	204	167	5.45731	8.15107	5.26982	1.27208	1.1819	1.03706	11.0093	17.8176	10.7189	2.17069	1.95469	1.81812
408391	XM_003249858	LOC408391	AP-1 complex subunit mu-1	protein_coding	XP_003249906.1	GB42694	.	1.53511	1511.68	0.134151	4.60932	4.03995e-06	9.19211e-06	10.2203	10.838	10.1629	10.3378	10.2015	10.6773	10.5516	10.6555	1419	1298	1145	1876	1599	1643	18.4999	21.2256	17.6889	24.5776	22.8638	24.2666	37.3208	46.3974	35.9796	41.9393	37.8133	42.5429
408393	XM_006566903,XM_006566907,XM_006566908,XM_006566909,XM_006566910,XM_006566911,XM_006566912,XM_026444279,XM_026444280,XM_026444281,XM_026444282	LOC408393	agrin, transcript variant X6	protein_coding	XP_006566966.1;XP_006566970.1;XP_006566971.1;XP_006566972.1;XP_006566973.1;XP_006566974.1;XP_006566975.1;XP_026300064.1;XP_026300065.1;XP_026300066.1;XP_026300067.1	GB52002	.	-1.5231	1643.12	0.262803	-2.30975	0.0209018	0.0307981	10.9542	10.3468	10.4654	11.0026	10.3194	10.2828	10.2484	10.1853	2143	2794	1417	1330	1248	1072	3.29656	5.42766	2.82537	2.10845	2.13123	1.87425	6.6503	11.8644	5.74688	3.59788	3.52474	3.28582
408394	XM_391942	LOC408394	collagen alpha-1(I) chain	protein_coding	XP_391942.5	GB52014	.	45.0143	1023.46	0.281834	19.4877	1.39497e-84	3.62798e-83	5.48069	10.9674	6.71161	7.01953	6.47903	10.1747	9.99786	10.0927	53	66	25	2108	1744	1752	0.164213	0.257045	0.08917	6.59206	5.95396	6.17855	0.331276	0.561881	0.181373	11.2487	9.84695	10.8319
408395	XM_006566867,XM_391943	LOC408395	venom carboxylesterase-6-like, transcript variant X2	protein_coding	XP_006566930.1;XP_391943.1	GB52052	.	9.373	1016.76	0.27308	11.8226	2.98391e-32	2.6517e-31	7.61754	10.8432	7.97608	8.12871	8.48859	10.0941	10.4562	10.1412	180	168	277	1549	2143	1454	1.43047	1.66715	2.6023	12.3806	18.6715	13.0712	2.88577	3.64427	5.29314	21.1263	30.8798	22.9156
408398	XM_006557824,XM_006557825,XM_006557827,XM_016915818,XM_016915819	LOC408398	cytochrome P450 306a1, transcript variant X3	protein_coding	XP_006557887.1;XP_006557888.1;XP_006557890.1;XP_016771307.1;XP_016771308.1	GB54743	.	-2.66035	379.005	0.234736	-6.01363	1.81416e-09	5.48626e-09	9.10591	7.69355	8.51973	9.0104	8.71984	7.86421	7.78397	7.97054	549	685	523	199	176	202	5.96722	9.29487	6.57898	2.17982	2.06427	2.43667	12.038	20.3179	13.3818	3.71966	3.41399	4.27183
408399	NM_001185105,XM_006557800,XM_006557801,XM_016915645,XR_001705302,XR_001705303	arm	armadillo segment polarity protein	protein_coding	NP_001172034.1;XP_006557863.1;XP_006557864.1;XP_016771134.1	GB54774	.	-1.80526	9756.82	0.171875	-4.95827	7.11223e-07	1.72606e-06	13.6163	12.764	13.246	13.5269	13.1941	12.8244	12.715	12.838	14770	15012	10793	7023	6017	6393	82.0681	105.472	71.534	39.8944	36.2181	40.0208	165.56	230.554	145.502	68.0762	59.8994	70.1622
408400	XM_391948	LOC408400	CKLF-like MARVEL transmembrane domain-containing protein 8	protein_coding	XP_391948.3	GB54731	.	3.58081	4070.71	0.159534	11.5354	8.74986e-31	7.41033e-30	10.7955	12.6357	11.0723	10.9514	11.2485	12.3001	12.2053	12.2609	2228	1441	2126	6485	5735	5585	25.2248	20.4685	28.5431	73.7863	71.2546	71.6468	50.8871	44.7425	58.0574	125.91	117.844	125.607
408402	XM_006557838,XM_016915723	LOC408402	acetyl-coenzyme A transporter 1, transcript variant X1	protein_coding	XP_006557901.1;XP_016771212.1	GB54783	.	2.06398	2500.87	0.142566	7.33295	2.25148e-13	8.93717e-13	10.6729	11.7182	10.7015	10.6918	10.865	11.3559	11.3755	11.5293	1984	1475	1845	3061	3043	3283	12.0149	11.2061	13.8703	18.6295	20.6851	24.6721	24.2382	24.4956	28.2125	31.7895	34.2101	43.2537
408405	XM_006558496,XM_391954	LOC408405	uncharacterized LOC408405, transcript variant X1	protein_coding	XP_006558559.1;XP_391954.4	GB48254	.	-5.04523	973.051	0.189117	-12.3465	5.09032e-35	4.924e-34	10.6656	8.32993	10.0095	10.3475	9.9813	8.68451	8.60238	8.57789	1872	1961	1406	338	298	266	5.80977	7.63934	5.16967	1.05196	1.01152	0.932029	11.7203	16.699	10.5152	1.79508	1.6729	1.63398
408406	XM_006558499,XM_006558500,XM_006558501,XM_016915773,XM_016915775,XM_026444865	LOC408406	cyclin-dependent kinase 4, transcript variant X4	protein_coding	XP_006558562.2;XP_006558563.2;XP_006558564.2;XP_016771262.2;XP_016771264.2;XP_026300650.1	GB48243	.	-1.90287	354.354	0.215081	-4.31547	1.59267e-05	3.41077e-05	8.85913	7.93275	8.58659	8.61215	8.39952	7.71916	7.95076	8.11025	632	488	402	185	235	258	3.43579	3.0732	2.58503	1.05571	1.61548	1.54286	6.93119	6.71779	5.25801	1.80147	2.67176	2.70486
408408	XM_026444693	LOC408408	uncharacterized LOC408408	protein_coding	XP_026300478.1	GB50675	.	5.3738	732.278	0.237141	10.2299	1.4561e-24	9.92603e-24	7.84716	10.2695	8.00093	8.44707	8.20749	9.89895	9.79779	9.58392	220	290	222	1369	1207	897	0.745461	1.23439	0.893489	4.67792	4.50333	3.4561	1.50385	2.69828	1.81738	7.98244	7.44783	6.05904
408409	XM_006559308,XM_006559309,XM_006559310,XM_006559311	LOC408409	UPF0430 protein CG31712, transcript variant X1	protein_coding	XP_006559371.1;XP_006559372.1;XP_006559373.1;XP_006559374.1	GB50679	.	-1.76605	5753.85	0.154752	-5.30216	1.14439e-07	2.98686e-07	12.843	12.0224	12.4943	12.7296	12.4441	12.1001	12.0004	12.0268	8811	8526	6450	4327	3757	3565	123.241	148.984	106.389	60.9236	57.5615	56.5381	248.619	325.667	216.398	103.96	95.1981	99.1193
408411	XM_026444696,XM_026444697,XM_026444698,XR_003305953	LOC408411	transcription factor Sox-2, transcript variant X3	protein_coding	XP_026300481.1;XP_026300482.1;XP_026300483.1	GB50686	.	-1.52568	1142.84	0.132237	-4.60877	4.05063e-06	9.21438e-06	10.4315	9.82129	10.1675	10.2528	10.2443	9.93998	9.76454	9.78547	1685	1387	1412	993	795	749	8.10761	8.37502	7.83672	5.61887	4.65395	4.56446	16.3559	18.3071	15.9401	9.58808	7.69694	8.00215
408413	XM_391960	LOC408413	26S proteasome non-ATPase regulatory subunit 7	protein_coding	XP_391960.2	GB50688	.	-1.75351	3353.33	0.120891	-6.70227	2.05202e-11	7.16777e-11	12.0605	11.2499	11.7221	11.7801	11.9016	11.331	11.2888	11.2324	5070	4052	4722	2500	2322	2004	59.002	59.1668	65.1433	29.2226	29.6351	26.417	119.028	129.334	132.503	49.8657	49.0121	46.3127
408414	XM_006560083	LOC408414	tropomyosin-1	protein_coding	XP_006560146.1	GB47990	.	6.40799	56154.1	0.159047	16.8496	1.05705e-63	1.92879e-62	13.888	16.5679	14.4704	14.4903	14.2983	16.0855	15.9554	16.2098	20844	16080	12808	94381	80684	95663	291.579	282.273	212.401	1326.54	1238.21	1515.93	588.216	617.026	432.029	2263.62	2047.81	2657.65
408415	XM_391962	LOC408415	biogenesis of lysosome-related organelles complex 1 subunit 1	protein_coding	XP_391962.1	GB47991	.	1.71842	883.331	0.160176	4.87639	1.08042e-06	2.58904e-06	9.34434	10.125	9.3522	9.3621	9.56421	9.81277	9.95997	9.98587	768	584	755	968	1103	1043	21.8793	20.8564	25.5064	27.7083	34.4866	33.6702	44.1381	45.5904	51.8807	47.2817	57.0357	59.0287
408420	XM_016915803,XM_016915804,XM_016915805,XM_016915806,XM_016915807,XM_016915808,XM_016915809,XM_026444832,XM_026444833	LOC408420	RING finger protein nhl-1, transcript variant X7	protein_coding	XP_016771292.2;XP_016771293.2;XP_016771294.2;XP_016771295.2;XP_016771296.2;XP_016771297.2;XP_016771298.2;XP_026300617.1;XP_026300618.1	GB48007	.	2.22019	19106.8	0.182191	6.3158	2.68766e-10	8.67704e-10	13.5347	14.6853	13.5741	13.7712	13.6144	14.3981	14.1769	14.5567	13938	13149	11284	25930	20023	27349	39.3242	47.1154	37.0481	74.2795	63.2653	89.6439	79.3306	102.991	75.3568	126.751	104.631	157.158
408421	XM_006560410,XM_623682	LOC408421	uncharacterized LOC408421, transcript variant X2	protein_coding	XP_006560473.1;XP_623685.1	GB40157	.	51.9908	26725.7	1.16951	4.87397	1.09375e-06	2.62035e-06	9.97832	15.6785	11.0698	10.7121	12.0833	14.6561	15.0865	14.7728	486	36	2614	42495	61772	42496	3.61432	0.330447	23.1332	319.124	505.668	359.493	7.29133	0.722331	47.0535	544.556	836.299	630.242
408423	NM_001104949,XM_006560289,XM_016915675,XM_026444529,XM_026444530,XM_026444531,XM_026444532,XM_026444533,XM_026444534,XM_026444536,XM_026444537,XM_026444538,XM_026444539,XM_026444540,XM_026444541,XM_026444542,XM_026444543,XM_026444544,XM_026444546,XM_026444547,XM_026444548,XM_026444549,XM_026444550,XM_026444551,XM_026444552,XM_026444553,XM_026444554,XM_026444555,XM_026444557,XR_003305922	Foxp	FoxP protein	protein_coding	NP_001098419.1;XP_006560352.1;XP_016771164.1;XP_026300314.1;XP_026300315.1;XP_026300316.1;XP_026300317.1;XP_026300318.1;XP_026300319.1;XP_026300321.1;XP_026300322.1;XP_026300323.1;XP_026300324.1;XP_026300325.1;XP_026300326.1;XP_026300327.1;XP_026300328.1;XP_026300329.1;XP_026300331.1;XP_026300332.1;XP_026300333.1;XP_026300334.1;XP_026300335.1;XP_026300336.1;XP_026300337.1;XP_026300338.1;XP_026300…	GB40150	.	-2.05753	5420.91	0.140265	-7.42105	1.16195e-13	4.67923e-13	12.8329	11.7919	12.5784	12.6203	12.4317	11.8307	11.9891	11.8174	9753	7658	6462	3258	3800	2875	19.9242	20.5174	16.2986	7.21736	9.31616	7.0042	40.1941	44.8494	33.1518	12.3158	15.4075	12.2794
408426	XM_003249637,XM_391973	LOC408426	lysosomal thioesterase PPT2 homolog, transcript variant X1	protein_coding	XP_003249685.1;XP_391973.3	GB40083	.	-2.83871	1203.4	0.104312	-14.4302	3.34314e-47	4.41441e-46	10.7976	9.29215	10.4283	10.4735	10.4006	9.49564	9.45909	9.47412	2287	1801	1717	625	583	546	34.6873	34.2795	30.8809	9.52617	9.68516	9.37511	69.9763	74.9323	62.8124	16.2555	16.0178	16.4359
408428	XM_391975,XR_003305964	LOC408428	peptidyl-prolyl cis-trans isomerase A2, transcript variant X1	protein_coding	XP_391975.4	GB40139	.	70.8938	530.234	0.399954	15.3708	2.57155e-53	3.88493e-52	3.90481	10.03	5.4176	5.42441	6.02906	9.13882	9.07903	9.2725	10	7	30	993	915	1007	0.094056	0.076426	0.349088	10.5861	10.6576	12.1355	0.189743	0.167061	0.710053	18.0643	17.626	21.2753
408429	XM_006560360,XM_006560361,XM_006560362,XM_006560364,XM_006560365,XM_006560366,XM_006560368,XM_006560369,XM_006560370,XM_006560371,XM_006560372,XM_016915779,XM_016915780,XM_016915781,XM_016915782,XM_391976	LOC408429	tensin-1, transcript variant X14	protein_coding	XP_006560423.2;XP_006560424.2;XP_006560425.2;XP_006560427.2;XP_006560428.2;XP_006560429.2;XP_006560431.2;XP_006560432.2;XP_006560433.2;XP_006560434.2;XP_006560435.2;XP_016771268.2;XP_016771269.2;XP_016771270.2;XP_016771271.2;XP_391976.5	GB40134	.	1.85811	20489.2	0.144106	6.20261	5.55335e-10	1.74357e-09	13.8075	14.7014	14.044	13.8217	13.7944	14.4425	14.498	14.4372	21986	12849	12786	25501	26326	22726	55.0226	40.1008	37.9729	64.3159	72.4534	62.4091	111	87.6573	77.2377	109.749	119.827	109.412
408430	XM_026444578,XM_026444579,XM_026444580,XM_026444581,XM_026444582,XM_026444583,XM_026444584,XM_026444585,XM_026444586,XM_026444587,XM_026444588,XM_026444589,XM_026444590,XM_026444591,XM_026444592,XM_026444593,XM_026444594,XM_026444595	LOC408430	voltage-dependent L-type calcium channel subunit beta-2, transcript variant X3	protein_coding	XP_026300363.1;XP_026300364.1;XP_026300365.1;XP_026300366.1;XP_026300367.1;XP_026300368.1;XP_026300369.1;XP_026300370.1;XP_026300371.1;XP_026300372.1;XP_026300373.1;XP_026300374.1;XP_026300375.1;XP_026300376.1;XP_026300377.1;XP_026300378.1;XP_026300379.1;XP_026300380.1	GB40089	.	8.49386	5756.44	0.175929	17.5436	6.66113e-69	1.32359e-67	10.2446	13.3303	10.658	10.9528	10.6869	12.7556	12.6693	12.758	1343	1479	1078	10305	9229	9257	2.59424	3.65682	2.4846	20.8053	20.2627	20.9176	5.23348	7.99353	5.05373	35.5024	33.5115	36.6715
408431	XM_391978	LOC408431	LIM domain-containing protein jub	protein_coding	XP_391978.2	GB40091	.	1.87498	2633.61	0.164691	5.50652	3.66006e-08	9.93916e-08	10.8394	11.7461	10.9232	10.9142	11.0023	11.6532	11.5661	11.31	2305	1715	1949	3851	3425	2399	9.74435	9.0964	9.76687	16.3579	15.8858	11.4894	19.6578	19.884	19.866	27.9132	26.2727	20.1426
408432	XM_006560323,XM_026444829,XM_391979	LOC408432	glutamate decarboxylase, transcript variant X2	protein_coding	XP_006560386.1;XP_026300614.1;XP_391979.3	GB40118	.	46.8022	463.795	0.319249	17.3799	1.172e-67	2.28029e-66	4.30517	9.82626	5.46772	5.97324	5.56902	8.95717	8.77723	9.14901	16	31	15	873	719	934	0.113017	0.276479	0.12587	6.83701	6.03448	8.0883	0.227996	0.604361	0.256024	11.6667	9.98012	14.1799
408434	XM_006560307,XM_391981	LOC408434	EGF domain-specific O-linked N-acetylglucosamine transferase, transcript variant X1	protein_coding	XP_006560370.1;XP_391981.3	GB40106	.	-1.51153	2068.69	0.143223	-4.16138	3.16332e-05	6.58497e-05	11.282	10.6859	10.9698	11.1297	10.9713	10.6401	10.5454	10.7389	3030	2703	2344	1598	1398	1597	23.3638	26.1629	21.4313	12.3837	11.8245	13.9529	47.1329	57.1901	43.5917	21.1317	19.556	24.4613
408441	XM_006565624,XM_391988	LOC408441	adenosine kinase 1, transcript variant X2	protein_coding	XP_006565687.1;XP_391988.2	GB41677	.	3.34189	3423.51	0.126986	13.7075	9.15572e-43	1.10395e-41	10.6232	12.3635	10.834	10.8068	10.9783	11.9891	12.028	11.9158	1940	1411	1779	5191	5259	4317	26.0998	23.8228	28.356	70.2047	77.6903	65.8137	52.6525	52.0749	57.6767	119.798	128.488	115.381
408442	XM_006565621,XM_006565622,XM_391989	LOC408442	bone morphogenetic protein receptor type-1B, transcript variant X3	protein_coding	XP_006565684.1;XP_006565685.1;XP_391989.2	GB41672	.	-1.6024	2750.08	0.131916	-5.15656	2.51533e-07	6.34888e-07	11.7257	11.0453	11.4413	11.5969	11.3884	11.055	11.0877	10.9945	4203	3732	3068	2080	2102	1739	42.7747	47.6109	36.9505	21.2017	23.4482	19.8962	86.2916	104.074	75.1581	36.1787	38.7799	34.8808
408443	XM_391991	LOC408443	uncharacterized LOC408443	protein_coding	XP_391991.1	GB43591	.	-1.50312	827.211	0.179915	-3.26799	0.00108316	0.00190993	9.95664	9.36793	9.70374	9.82056	9.87384	9.59432	9.27089	9.4036	1156	986	1072	773	521	559	4.99975	5.34973	5.4966	3.3564	2.46939	2.73933	10.0862	11.6941	11.1802	5.72738	4.084	4.80243
408444	XM_006560181,XM_026445132,XM_026445133,XM_026445134	LOC408444	unconventional myosin-XV, transcript variant X3	protein_coding	XP_006560244.2;XP_026300917.1;XP_026300918.1;XP_026300919.1	GB43611	.	1.62402	3470.6	0.132149	5.29381	1.19794e-07	3.12267e-07	11.3695	12.0686	11.2641	11.4854	11.3181	11.804	11.835	11.7891	3072	2953	2521	4162	4187	3672	5.02221	6.04403	5.44113	6.84476	8.43549	6.80762	10.1316	13.2118	11.0674	11.68	13.951	11.9347
408446	XM_006560189,XM_391994	LOC408446	probable aconitate hydratase, mitochondrial, transcript variant X1	protein_coding	XP_006560252.1;XP_391994.1	GB43618	.	7.39251	103277	0.266844	10.8155	2.90622e-27	2.20826e-26	14.5871	17.4731	15.137	14.8465	15.4511	17.0205	16.9409	16.9341	30242	15033	34985	187141	168475	153974	164.189	102.396	225.211	1021.76	1003.9	947.136	331.226	223.83	458.085	1743.54	1660.3	1660.46
408447	XM_016916313	LOC408447	neurotactin	protein_coding	XP_016771802.2	GB43549	.	-5.3721	769.194	0.202432	-11.9817	4.43101e-33	4.0283e-32	10.341	7.91522	9.75773	10.0619	9.6435	8.35082	8.21893	8.3223	1552	1575	1069	251	207	217	11.9028	15.1666	9.71658	1.93284	1.73564	1.88001	24.0122	33.1531	19.7637	3.29821	2.87049	3.29592
408449	XM_006560237,XM_026445126,XM_026445127,XM_026445128	LOC408449	thyrotroph embryonic factor, transcript variant X2	protein_coding	XP_006560300.1;XP_026300911.1;XP_026300912.1;XP_026300913.1	GB43643	.	2.30931	2602.9	0.218485	5.52652	3.26653e-08	8.92238e-08	10.6196	11.8268	10.6538	10.9939	10.5051	11.4919	11.457	11.572	1844	2041	1192	3481	3270	3388	8.73842	11.6671	6.46991	17.962	17.4246	17.6802	17.6284	25.5033	13.1599	30.6505	28.8178	30.996
408450	NM_001077809,XM_006560168,XM_006560169,XM_006560170,XM_006560173,XM_016915981,XM_016915982,XM_016915983,XM_016915984,XM_016915985,XM_026444874	GluCl	glutamate-gated chloride channel	protein_coding	NP_001071277.1;XP_006560231.1;XP_006560232.1;XP_006560233.1;XP_006560236.1;XP_016771470.1;XP_016771471.1;XP_016771472.1;XP_016771473.1;XP_016771474.1;XP_026300659.1	GB43543	.	9.03855	7195.66	0.167407	18.9723	2.88926e-80	6.83904e-79	10.4858	13.6615	11.0085	11.2246	10.9293	13.07	13.0526	13.0629	1726	1720	1196	12727	12188	11328	5.41268	6.7043	4.39453	39.0056	41.1701	39.3546	10.9193	14.6551	8.93857	66.5595	68.0891	68.9942
408451	XM_016916050,XM_016916051,XM_026445122	LOC408451	NADPH oxidase 5, transcript variant X2	protein_coding	XP_016771539.2;XP_016771540.2;XP_026300907.1	GB43722	.	-13.9048	953.169	0.159411	-23.8221	1.97047e-125	8.91746e-124	10.7964	6.99919	10.2276	10.0033	10.0866	7.78227	7.68631	7.73901	2573	1562	1738	133	113	112	11.648	8.72811	9.22802	0.607799	0.551458	0.517	23.498	19.079	18.77	1.03715	0.912028	0.906375
408452	XM_392000	LOC408452	cytochrome P450 9e2	protein_coding	XP_392000.1	GB17793	.	5.20829	8354.83	0.292825	8.13049	4.27564e-16	1.96439e-15	11.3941	13.775	12.093	11.599	12.111	13.6691	13.3231	13.18	4131	1571	3264	17732	12168	9649	36.5106	17.4152	34.1958	157.472	117.984	96.6112	73.6546	38.0682	69.555	268.712	195.128	169.373
408453	XM_006562300	LOC408453	cytochrome P450 9e2	protein_coding	XP_006562363.1	GB19967	.	1.89575	4891.55	0.386321	2.3886	0.0169126	0.0253011	11.7221	12.6449	11.7639	11.2924	12.2635	12.0067	12.5923	12.5857	3964	1659	5364	3948	7219	6597	44.0272	23.118	70.6279	44.0555	87.9593	83.0061	88.8182	50.5342	143.659	75.1766	145.472	145.521
408456	XM_016916388,XM_026444991,XM_026444992,XM_026444993	LOC408456	facilitated trehalose transporter Tret1-2 homolog, transcript variant X1	protein_coding	XP_016771877.1;XP_026300776.1;XP_026300777.1;XP_026300778.1	GB54123	.	-2.1504	3851.97	0.26876	-4.11	3.95657e-05	8.15362e-05	12.3605	11.2558	11.8682	11.7768	12.4382	11.4066	11.4565	11.2178	5507	3755	7653	2499	2576	1798	33.5987	28.9903	55.1845	15.1947	17.1377	12.3734	67.7802	63.3706	112.247	25.9284	28.3432	21.6924
408462	XM_016916039,XM_026445199,XM_026445200,XR_003306091	LOC408462	uncharacterized LOC408462, transcript variant X3	protein_coding	XP_016771528.2;XP_026300984.1;XP_026300985.1	GB54150	.	2.39248	3253.37	0.214143	5.87695	4.17899e-09	1.22624e-08	10.9055	12.1638	11.0358	11.2064	10.8723	12.0581	11.8006	11.6423	2448	2238	1557	5547	4150	3235	12.1455	13.5179	8.59559	32.0127	24.9584	18.9547	24.5017	29.549	17.4836	54.6268	41.2775	33.2303
408463	XM_006562923,XM_006562927,XM_006562928,XM_006562929,XM_016916032,XM_016916033,XM_016916034,XM_016916036,XM_026445197,XM_026445198,XM_392011	LOC408463	uncharacterized LOC408463, transcript variant X8	protein_coding	XP_006562986.2;XP_006562990.2;XP_006562991.2;XP_006562992.2;XP_016771521.2;XP_016771522.2;XP_016771523.2;XP_016771525.2;XP_026300982.1;XP_026300983.1;XP_392011.3	GB54151	.	2.62398	19302.4	0.17902	7.77432	7.58536e-15	3.25907e-14	13.3789	14.7707	13.4971	13.6167	13.3776	14.5154	14.4626	14.1807	13702	11813	9200	30757	28398	19558	45.826	52.0066	36.9268	113.593	106.886	76.5687	92.4471	113.682	75.1099	193.836	176.773	134.236
408464	XM_006562911,XM_006562913,XM_016916041	LOC408464	protein HGV2, transcript variant X1	protein_coding	XP_006562974.2;XP_006562976.2;XP_016771530.2	GB54156	.	-4.09993	4418.95	0.17446	-11.668	1.85806e-31	1.61351e-30	12.7946	10.759	12.3678	12.4914	12.0937	10.9966	11.0889	10.9928	9541	8108	5589	1628	1771	1452	99.7498	106.719	69.1973	16.9506	20.3251	16.9274	201.23	233.279	140.749	28.9246	33.6147	29.6761
408467	XM_016916021,XM_016916023,XM_016916024,XM_016916025,XM_016916026,XM_016916027,XM_016916028,XM_392015	LOC408467	chloride channel protein 2, transcript variant X3	protein_coding	XP_016771510.2;XP_016771512.2;XP_016771513.2;XP_016771514.2;XP_016771515.2;XP_016771516.2;XP_016771517.2;XP_392015.3	GB52701	.	-4.33042	11525.8	0.236143	-8.95436	3.41708e-19	1.83309e-18	14.1928	12.0783	13.6058	14.0841	13.4486	12.4334	12.4058	12.3803	20989	25396	13796	4354	4100	3656	69.7497	104.53	54.1432	14.4457	15.8259	13.3927	140.709	228.494	110.129	24.6503	26.1736	23.4793
408471	XM_006564862,XM_006564863,XM_392019	LOC408471	brefeldin A-inhibited guanine nucleotide-exchange protein 3, transcript variant X3	protein_coding	XP_006564925.1;XP_006564926.1;XP_392019.4	GB52759	.	2.92981	1697.71	0.21317	7.275	3.4642e-13	1.35315e-12	9.75525	11.3056	9.82735	10.1447	9.67453	10.8674	10.8709	10.955	1025	1108	659	2390	2336	2340	2.0042	2.72399	1.52821	4.70059	5.01908	5.19105	4.04316	5.95444	3.10841	8.02113	8.30081	9.10065
408473	XM_397501	LOC408473	uncharacterized LOC408473	protein_coding	XP_397501.4	GB52757	.	-1.66899	395.647	0.206251	-3.58288	0.000339824	0.000636233	8.95124	8.21095	8.52778	8.8839	8.56134	8.26586	8.09914	8.20779	551	600	441	313	253	263	2.51669	3.43914	2.38665	1.43456	1.26379	1.36136	5.07703	7.5177	4.85449	2.44795	2.09013	2.38666
408474	NM_001134227,XM_006564805,XM_006564806	LOC408474	apyrase	protein_coding	NP_001127699.1;XP_006564868.1;XP_006564869.1	GB52756	.	6.77286	5194.72	1.0307	2.67757	0.00741592	0.0117286	10.3844	13.1441	10.8841	9.88154	11.6303	12.8746	12.7479	12.498	1392	130	2801	10322	8859	6322	14.0021	1.68034	33.8623	105.744	99.6396	73.0917	28.2471	3.67308	68.8766	180.442	164.789	128.14
408477	XM_392023	LOC408477	NADH dehydrogenase [ubiquinone] 1 beta subcomplex subunit 5, mitochondrial	protein_coding	XP_392023.1	GB41741	.	12.5975	15049	0.105459	34.6587	3.30424e-263	5.95516e-261	11.1121	14.7672	11.8452	11.8067	11.8664	14.1633	14.1642	14.0262	2885	2055	2294	28339	27624	22251	73.1141	65.3759	68.9411	721.821	768.242	639.001	147.497	142.907	140.228	1231.72	1270.56	1120.26
408478	XM_006565791,XM_006565792,XM_006565793	LOC408478	facilitated trehalose transporter Tret1, transcript variant X1	protein_coding	XP_006565854.1;XP_006565855.1;XP_006565856.1	GB41602	.	-2.95178	7774.49	0.223326	-6.9924	2.70214e-12	9.99968e-12	13.5036	11.942	12.8834	13.4167	12.954	12.0965	12.0472	12.186	11873	15337	9866	3767	3461	3747	60.8148	98.3094	59.8196	19.7983	19.6005	21.8069	122.685	214.897	121.674	33.7839	32.4163	38.2306
408480	XM_006565779,XM_392026	LOC408480	PTB domain-containing engulfment adapter protein 1, transcript variant X2	protein_coding	XP_006565842.1;XP_392026.2	GB41603	.	-1.97351	11670	0.110355	-8.88738	6.25647e-19	3.31816e-18	13.9191	12.9384	13.8058	13.6333	13.7139	13.0943	13.1396	13.0869	21934	13734	15375	7535	7738	6694	251.113	198.226	209.965	85.7925	94.686	85.7831	506.582	433.306	427.074	146.397	156.596	150.39
408481	XM_392027	LOC408481	chloride intracellular channel exc-4	protein_coding	XP_392027.1	GB41604	.	-1.50528	7528.82	0.112415	-5.24869	1.53183e-07	3.9519e-07	13.1433	12.5532	12.8853	12.9913	12.8973	12.4931	12.5358	12.6193	11204	9434	8765	5483	5609	5671	100.665	106.363	93.3522	49.492	55.2859	57.7151	203.077	232.501	189.88	84.4535	91.4346	101.183
408489	NM_001013006,XM_006565587,XM_006565588,XM_006565589,XM_006565590,XM_006565591,XM_006565592,XM_006565593,XM_006565594,XM_006565595,XM_006565596,XM_006565597,XM_006565598,XM_006565599,XM_006565600,XM_006565601,XM_016915987,XM_016915988,XM_016915990	EphR	Eph receptor tyrosine kinase	protein_coding	NP_001013024.1;XP_006565650.1;XP_006565651.1;XP_006565652.1;XP_006565653.1;XP_006565654.1;XP_006565655.1;XP_006565656.1;XP_006565657.1;XP_006565658.1;XP_006565659.1;XP_006565660.1;XP_006565661.1;XP_006565662.1;XP_006565663.1;XP_006565664.1;XP_016771476.1;XP_016771477.1;XP_016771479.1	GB41629	.	-2.14496	7978.54	0.15518	-7.09468	1.29651e-12	4.89491e-12	13.4098	12.3088	12.9423	13.2515	13.0388	12.3083	12.4221	12.3976	12129	12540	10358	4570	5067	4535	24.3973	32.0305	24.5974	9.26506	11.074	10.2872	49.2179	70.0162	50.0317	15.81	18.3147	18.035
408494	XM_006565724,XM_006565725,XM_006565726,XM_016916394	LOC408494	uncharacterized LOC408494, transcript variant X2	protein_coding	XP_006565787.1;XP_006565788.1;XP_006565789.1;XP_016771883.1	GB41710	.	-2.11328	432.521	0.21185	-5.0955	3.4783e-07	8.67505e-07	9.19782	8.1179	8.70504	9.05772	8.76139	8.05205	8.21309	8.24977	646	711	530	233	276	265	4.09355	5.24945	3.6528	1.29647	1.80952	1.85953	8.25812	11.4749	7.42988	2.21231	2.99267	3.26002
408500	XM_006565637,XM_016916239,XM_026445231,XM_026445232,XM_392043	LOC408500	endothelin-converting enzyme homolog, transcript variant X3	protein_coding	XP_006565700.1;XP_016771728.1;XP_026301016.1;XP_026301017.1;XP_392043.3	GB41659	.	1.56336	5073.05	0.159289	4.04705	5.18678e-05	0.000105605	11.9505	12.5953	12.0443	12.0024	11.7559	12.2956	12.3421	12.4231	5733	4117	3202	5665	5795	5803	24.0098	21.822	15.3904	23.0431	25.5592	26.339	48.4362	47.7012	31.3045	39.321	42.2712	46.176
408504	XM_006557587,XM_006557588,XM_016916681,XM_392047	LOC408504	protein FAM160B1, transcript variant X1	protein_coding	XP_006557650.1;XP_006557651.1;XP_016772170.1;XP_392047.3	GB47081	.	3.8146	4123.58	0.139236	13.8723	9.32126e-44	1.15231e-42	10.7421	12.6738	11.1162	10.9676	11.1814	12.3391	12.227	12.3303	2282	1424	1908	6626	5756	5885	14.7602	11.4964	14.618	43.6792	41.372	43.6245	29.7765	25.1301	29.7333	74.5346	68.423	76.48
408509	XM_006563567	LOC408509	glutamate decarboxylase 1	protein_coding	XP_006563630.1	GB50011	.	-2.02573	10353.2	0.101201	-10.0636	8.00085e-24	5.26202e-23	13.759	12.7405	13.4041	13.4909	13.5467	12.8381	12.8136	12.846	16523	13604	14807	6710	6355	6068	132.784	137.201	141.071	54.1748	56.0257	55.2349	267.871	299.91	286.942	92.4443	92.6581	96.8346
408510	XM_006563565	LOC408510	uncharacterized LOC408510	protein_coding	XP_006563628.2	.	.	-4.22533	691.628	0.280473	-7.41271	1.23741e-13	4.97726e-13	10.1273	8.04889	9.77561	9.88542	9.18807	8.30727	8.20724	8.45964	1628	1364	692	251	216	270	19.4393	20.4423	9.79618	3.00833	2.82237	3.64461	39.2158	44.6853	19.9257	5.13344	4.66779	6.38951
408511	XM_392055	LOC408511	protein preli-like	protein_coding	XP_392055.2	GB50004	.	5.97823	3792.17	0.112098	23.0131	3.45006e-117	1.3899e-115	10.0864	12.6656	10.4874	10.5511	10.5035	12.174	12.2072	12.0521	1359	1107	1071	6507	6548	5168	11.2254	11.4773	10.4882	54.0174	59.355	48.3748	22.6455	25.0886	21.3331	92.1758	98.1643	84.8079
408512	XM_392056	LOC408512	origin recognition complex subunit 1	protein_coding	XP_392056.5	GB50024	.	-2.81577	289.032	0.158728	-9.40938	4.99059e-21	2.93633e-20	8.7367	7.24296	8.33402	8.37302	8.24014	7.38049	7.34471	7.34069	561	439	394	152	142	130	3.97185	3.89697	3.30255	1.08068	1.10258	1.04093	8.0126	8.51848	6.71746	1.84408	1.82351	1.82489
408517	XM_006563585,XM_016916696,XM_016916697,XM_026445559,XM_026445560,XM_392061	LOC408517	synaptic vesicular amine transporter, transcript variant X6	protein_coding	XP_006563648.1;XP_016772185.1;XP_016772186.1;XP_026301344.1;XP_026301345.1;XP_392061.3	GB50003	.	-2.7211	3606.37	0.263023	-5.49073	4.00268e-08	1.08409e-07	12.3648	10.9206	12.194	12.0926	11.5543	11.2115	10.8845	11.0371	8454	5741	3376	2264	1508	1662	20.431	18.5867	10.3515	5.92917	4.7017	5.17039	41.2164	40.629	21.0552	10.1176	7.77592	9.06443
408520	XM_392065	LOC408520	upstream activation factor subunit spp27	protein_coding	XP_392065.2	GB50183	.	-4.02181	15507.7	0.128429	-15.6338	4.28224e-55	6.70602e-54	14.6003	12.5925	14.1642	14.2665	14.0421	12.9275	12.8284	12.8937	32213	26823	21992	6343	5477	5457	259.981	271.668	210.417	51.4309	48.486	49.8895	524.472	593.844	427.993	87.762	80.1885	87.4633
408522	XM_392067	LOC408522	ADP-ribosylation factor-like protein 3	protein_coding	XP_392067.4	GB50050	.	1.94225	511.37	0.145679	6.57427	4.88932e-11	1.66704e-10	8.44229	9.39853	8.38578	8.40757	8.57451	9.10199	9.04536	9.07791	414	319	395	676	621	591	6.64738	6.41417	7.52182	10.9111	10.9414	10.7515	13.4101	14.0209	15.2996	18.6187	18.0955	18.8489
408525	XM_392070	LOC408525	neuronal acetylcholine receptor subunit alpha-10	protein_coding	XP_392070.3	GB50159	.	3.20619	236.514	0.266595	6.30492	2.88334e-10	9.29126e-10	6.81686	8.49301	6.68974	7.00404	7.10537	8.10327	7.77073	8.17268	107	117	135	378	263	363	1.0456	1.4458	1.56523	3.733	2.83642	4.04539	2.10934	3.16041	3.18371	6.37002	4.69102	7.09215
408527	XM_006563436,XM_006563437	LOC408527	pre-mRNA-splicing factor SPF27, transcript variant X1	protein_coding	XP_006563499.1;XP_006563500.1	GB50083	.	2.06172	1653.92	0.110858	9.41606	4.68318e-21	2.7602e-20	10.0779	11.1209	10.1025	10.2184	10.2036	10.8115	10.8327	10.873	1284	1103	1114	2108	2099	2014	19.3816	20.975	19.9123	32.12	34.8856	34.5214	39.0994	45.8498	40.502	54.8098	57.6955	60.5209
408532	XM_392078	LOC408532	myophilin	protein_coding	XP_392078.2	GB50123	.	15.3731	10284.8	0.149453	26.3784	2.42206e-153	1.43825e-151	10.2942	14.2374	11.4108	11.2384	11.3397	13.685	13.5622	13.767	1833	1050	1269	19013	16412	18456	40.7107	29.2467	33.41	424.377	399.973	464.446	82.1276	63.931	67.9567	724.16	661.495	814.239
408534	XM_016916502	LOC408534	trypsin	protein_coding	XP_016771991.1	GB47933	.	14.1666	2699.19	1.17761	3.24762	0.00116376	0.00204364	8.47557	12.2999	9.09319	8.35954	10.051	11.6938	11.7431	11.7205	271	21	837	4793	4898	4409	3.63497	0.343315	13.3387	64.75	72.239	67.1446	7.33301	0.75046	27.1313	110.49	119.473	117.714
408536	XM_006561046,XM_006561047,XM_016916818,XM_016916819,XM_392082	LOC408536	angiotensin-converting enzyme, transcript variant X1	protein_coding	XP_006561109.1;XP_006561110.1;XP_016772307.1;XP_016772308.1;XP_392082.3	GB50505	.	4.63918	1637.89	0.176831	12.5197	5.82741e-36	5.83479e-35	9.18377	11.3957	9.33392	9.65151	9.54538	10.9941	10.9357	10.8334	596	664	600	2818	2590	2151	3.15245	4.37077	3.69974	14.5471	14.6326	12.5439	6.35959	9.55417	7.52536	24.8233	24.2002	21.9913
408539	XM_392085	LOC408539	sideroflexin-3	protein_coding	XP_392085.2	GB50531	.	-1.99419	2815.35	0.100111	-9.94701	2.59885e-23	1.68123e-22	11.8729	10.8767	11.6161	11.6613	11.7108	11.0796	11.0319	11.0054	4613	3639	3938	1920	1769	1578	56.7346	56.1654	57.417	23.7239	23.8583	21.9789	114.453	122.773	116.787	40.4827	39.4581	38.5322
408540	NM_001178023,NM_001178024	Tpx-3	thioredoxin peroxidase 3	protein_coding	NP_001171494.1;NP_001171495.1	GB50555	.	4.78963	7336.13	0.123641	18.278	1.23793e-74	2.71737e-73	11.3071	13.5673	11.7135	11.5756	11.727	13.0877	13.1736	13.045	3440	2177	2701	11646	12356	9999	54.9297	43.5531	51.1331	186.671	216.233	180.724	110.812	95.2036	104.006	318.537	357.618	316.835
408544	XM_006560641,XM_016916734,XM_392090	LOC408544	lysyl oxidase homolog 4, transcript variant X1	protein_coding	XP_006560704.2;XP_016772223.2;XP_392090.4	GB49476	.	35.5087	362.061	0.248173	20.752	1.17539e-95	3.56189e-94	4.34256	9.45909	5.42975	5.76598	5.72532	8.71463	8.6242	8.67864	17	24	23	713	638	618	0.14355	0.258526	0.222442	6.24489	6.09356	6.10104	0.289591	0.565116	0.452453	10.6563	10.0778	10.696
408547	XM_006559974	LOC408547	toxin 3FTx-Lei1	protein_coding	XP_006560037.1	GB54690	.	43.57	1337.9	0.177583	30.6632	1.76301e-206	1.7932e-204	5.90796	11.353	7.15642	7.25053	7.0286	10.3835	10.479	10.5483	79	69	48	2348	2498	2450	0.353463	0.384922	0.25107	10.6036	12.3163	12.472	0.713058	0.84141	0.510682	18.0941	20.3694	21.8651
408548	XM_006559975,XM_006559976,XM_006559977,XM_006559978,XM_006559979,XM_006559980,XM_392094	LOC408548	MICOS complex subunit Mic60, transcript variant X1	protein_coding	XP_006560038.1;XP_006560039.1;XP_006560040.1;XP_006560041.1;XP_006560042.1;XP_006560043.1;XP_392094.3	GB54643	.	3.20182	17285.1	0.122793	13.6726	1.48098e-42	1.77527e-41	13.0063	14.6851	13.2563	13.3409	13.1812	14.3865	14.3297	14.2462	10573	8791	7456	27406	25194	21281	73.1741	74.5381	57.205	184.901	181.784	162.654	147.618	162.935	116.356	315.516	300.643	285.156
408551	XM_006563124	LOC408551	collagen alpha-5(IV) chain	protein_coding	XP_006563187.2	GB45943	.	4.95961	27968.2	0.143877	16.0569	5.11476e-58	8.44757e-57	13.1964	15.5065	13.5154	13.7179	13.5037	15.0901	15.0419	14.9907	11134	10758	8472	47610	44198	38633	32.9855	39.9967	29.7547	141.726	143.657	129.661	66.5433	87.4297	60.5217	241.842	237.587	227.315
408552	XM_392097	LOC408552	collagen alpha-1(IV) chain	protein_coding	XP_392097.5	GB45968	.	4.76348	20054.1	0.131663	17.1043	1.37742e-65	2.59162e-64	12.7648	15.0167	13.0675	13.262	13.0895	14.5606	14.5909	14.5384	8180	7825	6496	32210	32338	28231	22.4908	27.0015	21.1727	88.9854	97.5472	87.9339	45.3718	59.0231	43.0657	151.845	161.328	154.161
408556	XM_006559401,XM_016916987	LOC408556	eukaryotic translation initiation factor 5B, transcript variant X1	protein_coding	XP_006559464.1;XP_016772476.1	GB51257	.	1.54627	4345.51	0.134003	4.69235	2.70087e-06	6.22946e-06	11.7371	12.3656	11.6342	11.779	11.7727	12.0578	12.2341	12.089	3951	3506	3576	4761	5597	4411	21.3985	23.6722	22.9064	25.8112	33.0677	26.9093	43.1682	51.7456	46.5921	44.0445	54.689	47.1757
408558	XM_392103	LOC408558	tektin-4	protein_coding	XP_392103.2	GB51331	.	-1.55872	265.176	0.206827	-3.0961	0.00196081	0.0033433	8.33499	7.69657	8.25229	8.05468	8.0392	7.82572	7.53373	7.76137	480	293	296	229	160	191	5.5609	4.24921	4.0555	2.66003	2.03259	2.49876	11.2183	9.28844	8.24899	4.53909	3.36159	4.38067
408559	XM_392104	LOC408559	retinal dehydrogenase 1	protein_coding	XP_392104.4	GB51283	.	-10.948	31146.7	0.284616	-12.1307	7.25879e-34	6.77289e-33	15.8007	12.3481	15.2745	14.7998	15.6979	13.2688	13.2488	13.2621	70793	32758	82802	5148	4867	4568	693.675	402.808	961.856	50.6749	52.3139	50.6946	1399.38	880.506	1956.44	86.4721	86.5194	88.8748
408561	XM_026445733,XM_397509	LOC408561	proteoglycan 4, transcript variant X2	protein_coding	XP_026301518.1;XP_397509.6	GB45617	.	1.53229	6926.51	0.151827	4.0552	5.00919e-05	0.000102224	12.4176	13.0331	12.3478	12.5663	12.486	12.7588	12.9761	12.8291	6144	5925	5561	7339	9011	7094	49.315	59.6849	52.9167	59.1921	79.3611	64.5341	99.4856	130.467	107.634	101.006	131.251	113.137
408563	XM_006563138,XM_006563139,XM_016917022,XM_392107	LOC408563	centrosomin, transcript variant X2	protein_coding	XP_006563201.2;XP_006563202.2;XP_016772511.2;XP_392107.4	GB45937	.	1.71286	22049.9	0.14651	5.29935	1.16215e-07	3.03168e-07	13.9887	14.7651	14.0097	14.1861	13.9039	14.5334	14.5571	14.5099	20316	18610	13896	27127	27089	23717	72.6692	85.2499	61.5884	115.112	125.663	112.503	146.599	186.35	125.272	196.428	207.827	197.233
408564	XM_006563140,XM_026445851,XM_392108	LOC408564	long-chain fatty acid transport protein 4, transcript variant X1	protein_coding	XP_006563203.1;XP_026301636.1;XP_392108.3	GB45935	.	-8.72098	19737.5	0.163087	-19.1585	8.22715e-82	2.03167e-80	15.112	11.9875	14.5345	14.6983	14.3376	12.6056	12.6097	12.4974	45851	40410	29180	4136	4050	3207	373.533	415.296	282.368	33.787	36.0309	29.3259	753.546	907.806	574.343	57.6545	59.5897	51.4124
408565	XM_006557391,XM_016910832,XM_392109	LOC408565	zinc finger protein on ecdysone puffs, transcript variant X1	protein_coding	XP_006557454.2;XP_016766321.2;XP_392109.4	GB42143	.	-1.93758	3963.89	0.096569	-9.88158	5.00391e-23	3.20281e-22	12.3524	11.398	12.0538	12.1396	12.0404	11.4738	11.4499	11.4833	6588	5416	5017	2644	2506	2395	48.3497	50.7969	44.7516	19.8641	19.7312	19.877	97.5382	111.038	91.0257	33.8962	32.6325	34.8472
408567	XM_392111	LOC408567	probable medium-chain specific acyl-CoA dehydrogenase, mitochondrial	protein_coding	XP_392111.2	GB42141	.	-2.60715	13856.1	0.246024	-5.61927	1.91768e-08	5.3273e-08	14.2899	12.9074	14.0141	13.5855	14.2793	13.1641	13.1389	13.0778	26398	12582	26733	7820	7392	6320	315.095	188.463	378.294	93.7821	96.7865	85.4447	635.655	411.966	769.46	160.031	160.07	149.797
408569	XM_392112	LOC408569	mitochondrial import inner membrane translocase subunit TIM50-C	protein_coding	XP_392112.3	GB51578	.	1.88507	3243.86	0.107393	8.51658	1.64336e-17	8.12818e-17	11.1349	12.0495	11.2136	11.1444	11.2377	11.8183	11.8182	11.7075	2956	2054	2346	4288	4176	3422	32.0397	27.9456	30.1417	46.7068	49.6594	42.0263	64.6352	61.0869	61.309	79.7009	82.1292	73.678
408576	XM_026442620,XM_026442622,XM_026442624,XM_026442625,XM_026442628,XM_026442634,XM_026442637,XM_026442638,XM_026442640	LOC408576	potassium voltage-gated channel protein Shal, transcript variant X5	protein_coding	XP_026298405.1;XP_026298407.1;XP_026298409.1;XP_026298410.1;XP_026298413.1;XP_026298419.1;XP_026298422.1;XP_026298423.1;XP_026298425.1	GB42249	.	1.88628	1027.68	0.158073	5.79188	6.96017e-09	2.00341e-08	9.47695	10.391	9.34527	9.62343	9.50174	10.0306	10.1462	10.0742	776	798	716	1237	1358	1160	2.23589	2.93237	2.44402	3.58602	4.28553	3.75916	4.51058	6.40993	4.9712	6.11922	7.08763	6.59035
408577	XM_016917733,XM_026442592,XM_392119	LOC408577	phosphatidylinositol 3-kinase regulatory subunit alpha, transcript variant X3	protein_coding	XP_016773222.2;XP_026298377.1;XP_392119.3	GB42200	.	-2.27406	2321.02	0.14987	-7.9087	2.60093e-15	1.14724e-14	11.6548	10.4692	11.2245	11.508	11.3799	10.6701	10.5702	10.641	3552	3590	3230	1451	1257	1257	7.95139	10.2263	9.10202	3.85087	2.90109	3.1506	16.0407	22.3539	18.5137	6.57116	4.79796	5.52345
408578	XM_392120	LOC408578	armadillo repeat-containing protein 6 homolog	protein_coding	XP_392120.2	GB42252	.	9.1027	14834.2	0.175318	18.1744	8.23278e-74	1.76566e-72	11.5201	14.7063	12.0703	12.176	12.0519	14.1412	14.2753	13.8656	3646	3151	2747	26943	29864	18431	40.71	44.1548	36.3533	302.282	365.837	233.132	82.1262	96.519	73.9435	515.816	605.04	408.714
408579	XM_016917179,XM_016917183,XM_016917185,XM_392121	LOC408579	thrombospondin type-1 domain-containing protein 4, transcript variant X1	protein_coding	XP_016772668.1;XP_016772672.1;XP_016772674.1;XP_392121.3	GB42196	.	2.97517	2439.6	0.110284	14.2629	3.72445e-46	4.8188e-45	10.2617	11.8343	10.4065	10.4624	10.4575	11.4709	11.3646	11.502	1522	1222	1248	3644	3185	3370	5.66819	5.76953	5.58599	13.7846	13.1461	14.3658	11.4347	12.6117	11.362	23.5222	21.7417	25.1853
408583	XM_026446334,XM_026446335,XM_026446336,XM_026446337,XM_026446338	LOC408583	tropomyosin, transcript variant X2	protein_coding	XP_026302119.1;XP_026302120.1;XP_026302121.1;XP_026302122.1;XP_026302123.1	GB55328	.	6.76849	26723.7	0.126977	21.727	1.14032e-104	3.94427e-103	12.7481	15.507	13.3841	13.3379	13.3279	15.1018	14.9035	15.1227	9307	6580	6669	47924	38250	43850	185.162	150.261	152.427	1007.52	876.715	1038.42	373.536	328.46	310.039	1719.24	1449.95	1820.5
408587	XM_006570840,XM_006570842,XM_016913156,XM_026443744	LOC408587	histidine decarboxylase, transcript variant X3	protein_coding	XP_006570903.2;XP_006570905.2;XP_016768645.2;XP_026299529.1	GB47379	.	8.05588	926.45	1.0805	2.78579	0.0053398	0.00860617	7.67706	10.6867	7.11193	6.95593	8.83591	9.98565	9.87705	10.0864	71	39	519	1605	1409	1583	0.491806	0.339426	4.53235	11.4219	10.9995	12.6756	0.992144	0.741958	9.2189	19.4904	18.1916	22.2221
408589	XM_006570583,XM_623178	LOC408589	macro domain-containing protein CT2219, transcript variant X1	protein_coding	XP_006570646.1;XP_623181.2	GB55288	.	2.26103	12688.2	0.104616	11.2505	2.30375e-29	1.8752e-28	12.9259	14.1029	13.0907	13.0686	13.0235	13.8263	13.8695	13.7244	10412	7631	7438	17469	17791	14078	183.529	168.589	155.18	311.075	346.116	282.262	370.242	368.522	315.64	530.822	572.424	494.846
408590	XM_006569599,XM_006569600,XM_016917854,XM_392132	LOC408590	RING finger and CHY zinc finger domain-containing protein 1, transcript variant X2	protein_coding	XP_006569662.1;XP_006569663.1;XP_016773343.1;XP_392132.1	GB44732	.	-1.80801	1432.13	0.136148	-6.27553	3.48437e-10	1.11372e-09	10.8487	9.99463	10.5849	10.5357	10.6979	10.0172	10.012	10.1595	2327	1661	2023	941	911	991	18.3064	16.4023	18.8631	7.43024	7.86461	8.8282	36.9304	35.8542	38.3679	12.679	13.0069	15.4771
408592	XM_006568625,XM_006568626,XM_006568627	LOC408592	uncharacterized LOC408592, transcript variant X2	protein_coding	XP_006568688.1;XP_006568689.1;XP_006568690.1	GB45884	.	2.10746	2461.17	0.292198	3.68073	0.000232563	0.000442921	10.6296	11.7048	10.4871	11.0816	10.3591	11.3548	11.3485	11.4442	1615	2363	1070	3158	3056	3103	16.3351	29.9832	12.8291	32.3423	34.1136	35.8146	32.9535	65.541	26.0948	55.1892	56.4187	62.788
408595	XM_006568636,XM_006568637,XM_026443086	LOC408595	locomotion-related protein Hikaru genki, transcript variant X2	protein_coding	XP_006568699.1;XP_006568700.1;XP_026298871.1	GB45810	.	2.00044	760.438	0.148196	6.74995	1.47892e-11	5.22992e-11	8.98602	9.98558	8.97277	9.14417	8.93786	9.62941	9.63125	9.73157	620	565	460	952	929	948	4.62294	5.27152	4.05572	7.11921	7.59288	7.99347	9.32609	11.5231	8.24942	12.1483	12.5575	14.0137
408596	XM_016917806,XM_392138	LOC408596	clavesin-2, transcript variant X2	protein_coding	XP_016773295.1;XP_392138.3	GB45850	.	31.07	2142.88	0.136329	36.3638	1.59183e-289	3.55496e-287	7.05867	12.0197	8.35529	8.32668	8.26146	11.2152	11.2646	11.3427	185	132	121	3822	3901	3864	2.15585	1.91914	1.64174	43.8808	49.0091	50.626	4.3491	4.19509	3.33934	74.8785	81.0538	88.7546
408598	XM_026446293,XM_026446294,XM_026446295,XM_026446297	LOC408598	MAGUK p55 subfamily member 7, transcript variant X1	protein_coding	XP_026302078.1;XP_026302079.1;XP_026302080.1;XP_026302082.1	GB45852	.	4.66165	5386.35	0.179784	12.3528	4.70285e-35	4.55348e-34	10.894	13.1147	11.2204	11.3943	11.0506	12.672	12.5494	12.6997	2427	2251	1514	8903	7670	8201	14.9005	17.2416	10.9376	55.0952	51.7047	57.1279	30.0595	37.6889	22.2474	94.0149	85.5119	100.153
408601	XM_006567941	LOC408601	aprataxin	protein_coding	XP_006568004.1	GB43016	.	1.98129	1170.03	0.119323	8.26695	1.37428e-16	6.46429e-16	9.61561	10.6032	9.76377	9.63107	9.7035	10.3596	10.272	10.3531	1090	704	786	1565	1391	1393	24.0689	19.4933	20.5706	34.71	33.6887	34.846	48.5554	42.6108	41.841	59.2294	55.7161	61.09
408604	XM_016914689,XM_016914695	LOC408604	TBC1 domain family member 13, transcript variant X1	protein_coding	XP_016770178.2;XP_016770184.2	GB49000	.	-3.08519	1791.62	0.142008	-11.4456	2.47457e-30	2.0752e-29	11.4019	9.77689	11.1687	11.0085	10.91	10.0436	9.9758	9.98863	4010	2563	2379	897	806	753	32.0875	25.7439	22.5607	7.20169	7.06159	6.82024	64.7317	56.2742	45.889	12.289	11.6788	11.9568
408605	NM_001160048	Hsc70-5	heat shock protein cognate 5	protein_coding	NP_001153520.1	GB42297	.	1.87311	21343.5	0.12184	7.43137	1.07476e-13	4.33149e-13	13.859	14.7643	13.8621	13.9754	14.0638	14.5609	14.516	14.5463	16944	14533	16509	27687	25719	24434	117.563	126.534	135.792	193.011	195.762	192.04	237.166	276.594	276.205	329.355	323.761	336.674
408613	NM_001145735,XM_026439452,XM_026439483,XM_026439512,XM_026439523	Syt1	synaptotagmin 1	protein_coding	NP_001139207.1;XP_026295237.1;XP_026295268.1;XP_026295297.1;XP_026295308.1	GB54827	.	3.6326	960.773	0.146362	12.7151	4.87406e-37	5.03734e-36	8.69473	10.5576	9.00454	8.93951	8.78766	10.0823	10.0696	10.17	596	415	355	1431	1376	1400	3.47847	2.32536	1.98257	7.69892	7.6081	6.93027	7.01728	5.08306	4.0326	13.1375	12.5827	12.1497
408614	XM_016914059,XM_392155	LOC408614	uncharacterized LOC408614, transcript variant X2	protein_coding	XP_016769548.1;XP_392155.2	GB54829	.	8.54556	1180.66	0.147608	20.9689	1.26231e-97	4.00238e-96	7.95391	11.0453	8.39175	8.5924	8.49471	10.3719	10.4669	10.4968	279	273	247	1915	2046	1938	3.56679	4.38606	3.74601	24.644	28.7618	28.1321	7.19546	9.5876	7.61946	42.0528	47.5678	49.3195
408619	XM_006561913,XM_026445754,XM_392160	LOC408619	ubiquitin carboxyl-terminal hydrolase 3, transcript variant X1	protein_coding	XP_006561976.1;XP_026301539.1;XP_392160.2	GB53220	.	-3.60066	2668.47	0.196155	-9.42243	4.40778e-21	2.60536e-20	12.0282	10.1799	11.4318	11.8403	11.5136	10.4547	10.3197	10.5131	4506	5110	3784	1161	960	1115	44.2764	63.216	44.1671	11.8211	10.5698	12.6794	89.321	138.185	89.8368	20.1716	17.4809	22.2287
408621	XM_392162	LOC408621	ER membrane protein complex subunit 7	protein_coding	XP_392162.2	GB53222	.	2.03658	3970.33	0.0944542	10.864	1.71088e-27	1.31261e-26	11.3528	12.3786	11.3885	11.4169	11.47	12.09	12.1123	12.0419	3242	2518	2747	5234	5217	4462	77.8197	75.8486	78.159	126.251	137.392	121.329	156.99	165.799	158.977	215.436	227.225	212.708
408622	XM_006560256,XM_623297	LOC408622	protein henna, transcript variant X2	protein_coding	XP_006560319.2;XP_623300.2	GB48022	.	-10.2782	7493.89	0.117147	-28.695	4.40594e-181	3.56396e-179	13.7375	10.3764	13.2659	13.1303	13.1106	11.0606	11.0863	11.1453	19373	12763	12858	1229	1241	1239	214.193	177.827	167.104	12.9319	14.5799	14.5219	432.102	388.715	339.892	22.0671	24.113	25.459
408625	XM_026446052	LOC408625	nuclear pore complex protein Nup85	protein_coding	XP_026301837.1	GB47687	.	-1.83125	793.027	0.121	-7.21343	5.45587e-13	2.10866e-12	10.0024	9.13019	9.78938	9.70185	9.69191	9.13691	9.22525	9.14557	1413	970	986	526	566	476	12.7916	11.0187	10.5793	4.77585	5.62049	4.87278	25.8051	24.0861	21.5185	8.14954	9.29545	8.54267
408631	XM_006571647,XM_006571648,XM_006571649,XM_006571650,XM_006571651,XM_006571652,XM_006571653,XM_006571655,XM_006571656,XM_006571657,XM_006571658,XM_006571659,XM_006571661,XM_016915976,XM_016915980,XM_016915986,XM_026442233,XM_026442270,XM_026442273	LOC408631	patronin, transcript variant X19	protein_coding	XP_006571710.1;XP_006571711.1;XP_006571712.1;XP_006571713.1;XP_006571714.1;XP_006571715.1;XP_006571716.1;XP_006571718.1;XP_006571719.1;XP_006571720.1;XP_006571721.1;XP_006571722.1;XP_006571724.1;XP_016771465.1;XP_016771469.1;XP_016771475.1;XP_026298018.1;XP_026298055.1;XP_026298058.1	GB53963	.	-1.66841	4792.26	0.227508	-3.24593	0.00117069	0.00205405	12.5491	11.8104	12.1273	12.6064	12.1733	11.9307	11.9213	11.6959	6274	7802	5092	3812	3674	2615	17.3326	27.0493	16.6437	10.5842	11.141	8.15477	34.966	59.1276	33.8536	18.061	18.4256	14.2965
408634	XM_392174	LOC408634	major facilitator superfamily domain-containing protein 1	protein_coding	XP_392174.1	GB54985	.	-3.508	2197.72	0.138881	-13.0374	7.4929e-39	8.16273e-38	11.7401	9.92888	11.2359	11.4638	11.2903	10.2193	10.206	10.1213	4002	3788	3267	992	951	790	37.7298	44.8262	36.5137	9.3914	9.82997	8.43246	76.1142	97.9867	74.2698	16.0256	16.2573	14.7833
408635	XM_016913497,XM_392175	LOC408635	BTB/POZ domain-containing protein 1, transcript variant X2	protein_coding	XP_016768986.1;XP_392175.2	GB54937	.	-1.5141	1834.36	0.150301	-3.98175	6.8409e-05	0.000137554	11.1094	10.5112	11.007	10.9295	10.7244	10.5548	10.49	10.4974	3223	2231	1839	1489	1347	1250	28.9106	25.1629	19.6097	13.574	13.2711	12.8134	58.3228	55.0042	39.8865	23.1628	21.9485	22.4638
408641	XM_392181	LOC408641	uncharacterized LOC408641	protein_coding	XP_392181.4	GB54997	.	-2.49643	2550.58	0.333518	-3.95741	7.57667e-05	0.000151607	11.8305	10.5108	11.8714	11.5845	10.8353	10.6651	10.687	10.6719	6784	3816	1753	1406	1405	1270	98.213	69.3303	30.0838	20.4389	22.3067	20.8293	198.13	151.551	61.1911	34.8771	36.8919	36.5166
408645	XM_006571433,XM_016910874,XM_026446070,XM_026446071	LOC408645	glutamate receptor, ionotropic, kainate 2, transcript variant X1	protein_coding	XP_006571496.1;XP_016766363.1;XP_026301855.1;XP_026301856.1	GB49273	.	3.27951	506.229	0.150087	11.4166	3.45514e-30	2.88106e-29	7.88652	9.59958	8.09115	8.17306	7.99445	9.24962	9.12249	9.17121	307	254	211	809	693	670	0.638737	0.67411	0.53268	1.72239	1.62979	1.93675	1.28856	1.47355	1.08348	2.93911	2.69543	3.3954
408646	XM_006571418,XM_016910883,XM_016910885,XM_016910887	LOC408646	monocarboxylate transporter 12, transcript variant X4	protein_coding	XP_006571481.2;XP_016766372.2;XP_016766374.2;XP_016766376.2	GB49280	.	-5.74878	626.064	0.263714	-9.56816	1.08821e-21	6.64241e-21	10.0587	7.53628	9.48974	9.80198	9.15448	7.81807	7.83882	8.043	1347	1373	744	162	162	192	7.07085	9.28859	4.564	1.11708	0.91527	1.12076	14.2644	20.3041	9.28329	1.90619	1.51372	1.96486
408648	XM_026438845	LOC408648	RING finger protein 11	protein_coding	XP_026294630.1	GB55522	.	-1.83426	4822.1	0.15342	-5.70462	1.16604e-08	3.29628e-08	12.6077	11.7324	12.3201	12.5266	12.2409	11.8855	11.7635	11.7873	7662	7148	5440	3598	3050	2884	124.15	145.349	104.481	58.5752	54.2065	52.9219	250.454	317.721	212.516	99.9532	89.6494	92.7796
408650	XM_392190	LOC408650	inositol oxygenase	protein_coding	XP_392190.2	GB55515	.	-4.42282	17434.8	0.198955	-10.7812	4.22454e-27	3.17707e-26	14.7956	12.6506	14.4511	14.4902	14.2613	13.0785	13.2377	12.8615	38520	30129	24514	6329	7502	4277	508.576	499.212	383.697	83.9535	108.659	63.9619	1025.98	1091.24	780.448	143.259	179.706	112.134
408653	XM_006568723,XM_006568730,XM_016910824,XM_016910825,XM_016910827,XM_016910828,XM_016910829,XM_016910830,XM_016910831,XM_392192	LOC408653	calcium-dependent secretion activator, transcript variant X3	protein_coding	XP_006568786.1;XP_006568793.1;XP_016766313.1;XP_016766314.1;XP_016766316.1;XP_016766317.1;XP_016766318.1;XP_016766319.1;XP_016766320.1;XP_392192.2	GB55495	.	1.56622	977.006	0.206101	3.14063	0.00168583	0.00290141	9.57314	10.2195	9.36159	9.72308	9.5513	10.0258	9.78167	10.0807	791	890	757	1231	926	1168	3.03994	4.28821	3.47084	4.78299	3.93473	5.11859	6.13262	9.37369	7.05976	8.16174	6.50746	8.97362
408654	NM_001242513	PDHB	pyruvate dehydrogenase (lipoamide) beta	protein_coding	NP_001229442.1	GB55496	.	18.3819	15023.6	0.148228	28.3361	1.24065e-176	9.65548e-175	10.5985	14.7985	11.5216	11.5467	11.6038	14.2116	14.2071	13.9272	1897	1482	1659	30230	29316	20611	28.5943	28.0345	29.641	457.851	484.804	351.958	57.6847	61.2812	60.2904	781.281	801.794	617.031
408655	XM_392194,XR_411260	LOC408655	acidic fibroblast growth factor intracellular-binding protein, transcript variant X1	protein_coding	XP_392194.2	GB55512	.	1.97076	3375.45	0.0870799	11.2397	2.60149e-29	2.10932e-28	11.15	12.1288	11.2117	11.1766	11.2113	11.8275	11.8598	11.7959	2978	2152	2299	4362	4393	3783	26.2085	24.4862	24.2092	39.1102	41.8544	38.0051	52.8716	53.5249	49.2421	66.738	69.2209	66.6283
408658	NM_001077810	CSP2	chemosensory protein 2	protein_coding	NP_001071278.1	GB55547	.	7.855	3591.3	0.193943	15.3324	4.64381e-53	6.94408e-52	9.66447	12.6373	10.0707	10.3618	10.0511	12.0356	11.9458	12.167	919	1003	691	6102	5443	6213	49.4261	67.6522	44.0328	329.734	321.105	378.515	99.7096	147.883	89.5638	562.661	531.059	663.59
408660	XM_016910777,XM_016910778,XM_016910779,XM_016910780,XM_016910781,XM_397515	LOC408660	uncharacterized LOC408660, transcript variant X2	protein_coding	XP_016766266.2;XP_016766267.2;XP_016766268.2;XP_016766269.1;XP_016766270.2;XP_397515.3	GB55556	.	1.63569	995.105	0.175082	4.05468	5.02037e-05	0.000102432	9.5608	10.2703	9.43766	9.65027	9.51467	9.89976	9.90362	10.1599	873	831	735	1089	1065	1279	6.15456	7.78124	6.26534	8.38019	8.43478	10.6922	12.4159	17.0092	12.7438	14.3	13.9499	18.745
408661	XM_026439095,XM_026439096	LOC408661	uncharacterized LOC408661, transcript variant X1	protein_coding	XP_026294880.1;XP_026294881.1	GB55576	.	-1.85885	2073.17	0.245995	-3.63588	0.000277037	0.000523354	11.3967	10.502	10.873	11.436	10.8561	10.5352	10.5132	10.4897	2775	3726	2105	1449	1377	1234	5.76819	9.7242	5.2207	3.03015	3.15508	2.89938	11.6364	21.2564	10.619	5.17067	5.21803	5.08302
408663	XM_006568878	LOC408663	soma ferritin	protein_coding	XP_006568941.1	GB15667	.	4.43642	422.922	0.147153	14.6065	2.55342e-48	3.4606e-47	7.27964	9.43143	7.64829	7.63442	7.50391	8.94793	8.97428	8.96103	214	158	138	664	664	603	3.77569	3.4788	2.88298	11.7552	12.8383	12.0402	7.61687	7.6044	5.86404	20.0591	21.2326	21.1082
408666	XM_016910900,XR_001702230	LOC408666	uncharacterized LOC408666, transcript variant X2	protein_coding	XP_016766389.1	GB55408	.	2.26857	3694.65	0.12198	9.68834	3.37976e-22	2.10682e-21	11.1427	12.3243	11.2516	11.3863	11.2531	12.0102	12.0077	12.1143	2766	2432	2140	4818	4680	4811	35.5948	38.9706	32.6632	62.8925	66.3743	70.8404	71.8071	85.1867	66.4377	107.32	109.773	124.193
408673	XM_006568865,XM_392210	LOC408673	maspardin, transcript variant X2	protein_coding	XP_006568928.1;XP_392210.1	GB55422	.	-2.01043	2163.46	0.120011	-8.3951	4.65504e-17	2.25678e-16	11.4967	10.4892	11.2925	11.2822	11.1477	10.6048	10.6553	10.5513	3936	2928	2611	1401	1446	1180	38.9698	36.3976	30.6838	13.9232	15.6891	13.1912	78.6156	79.5624	62.4115	23.7587	25.9474	23.126
408674	XM_006568867	LOC408674	major facilitator superfamily domain-containing protein 12	protein_coding	XP_006568930.1	GB55423	.	-1.54102	695.583	0.167167	-3.73211	0.000189881	0.000365016	9.72003	9.09748	9.63083	9.46476	9.31924	9.02226	9.10634	9.10604	1277	808	711	501	536	493	8.99446	7.1378	5.93115	3.53985	4.13486	3.93303	18.145	15.6027	12.0641	6.04043	6.83845	6.89515
408675	XM_392212	LOC408675	probable 39S ribosomal protein L24, mitochondrial	protein_coding	XP_392212.2	GB55595	.	4.81916	4884.2	0.151262	14.9991	7.44726e-51	1.07151e-49	10.713	12.9819	11.1251	11.0514	11.0928	12.6528	12.5588	12.3309	2267	1555	1682	8978	7965	5825	36.7485	31.6376	32.3361	146.28	141.695	107.005	74.1345	69.1573	65.7723	249.613	234.342	187.594
408676	XM_006568858,XM_006568859,XM_006568860,XM_006568862,XM_026439296,XM_026439297,XM_392214	LOC408676	CREB-regulated transcription coactivator 1, transcript variant X6	protein_coding	XP_006568921.1;XP_006568922.1;XP_006568923.1;XP_006568925.1;XP_026295081.1;XP_026295082.1;XP_392214.2	GB55429	.	-1.7584	1856.02	0.242436	-3.35867	0.000783179	0.00140608	11.2085	10.394	10.7884	11.2402	10.706	10.529	10.2583	10.4407	2613	3137	1848	1488	1068	1209	18.0802	27.1703	15.2584	10.3088	8.01313	9.40432	36.4741	59.3922	31.0359	17.5909	13.2525	16.4871
408678	XM_006568837,XM_006568838,XM_006568839,XM_006568840,XM_397517	LOC408678	OTU domain-containing protein 7B, transcript variant X3	protein_coding	XP_006568900.1;XP_006568901.1;XP_006568902.1;XP_006568903.1;XP_397517.2	GB55587	.	2.23761	4601.3	0.0955074	12.1662	4.70536e-34	4.41041e-33	11.4727	12.6349	11.6566	11.5798	11.603	12.3936	12.3455	12.3084	3863	2657	2804	6487	6011	5321	24.0286	20.7729	20.6588	40.4466	40.8281	37.4458	48.474	45.408	42.0204	69.0185	67.5236	65.6479
408680	XM_006569035,XM_006569042,XM_006569043,XM_006569044,XM_006569045,XM_006569047,XM_026439045,XM_026439046,XM_392217	LOC408680	ryanodine receptor, transcript variant X1	protein_coding	XP_006569098.1;XP_006569105.1;XP_006569106.1;XP_006569107.1;XP_006569108.1;XP_006569110.1;XP_026294830.1;XP_026294831.1;XP_392217.5	GB55650	.	4.41352	15085.6	0.170467	12.565	3.28705e-36	3.31383e-35	12.4443	14.5862	12.8159	12.9678	12.6716	14.2393	14.0554	14.2041	7119	6448	4576	25723	20800	22251	8.11012	9.21566	6.18234	29.4546	25.844	28.5835	16.3609	20.1447	12.575	50.2615	42.7422	50.1108
408681	XM_016910766,XM_392218	LOC408681	solute carrier family 35 member F2, transcript variant X2	protein_coding	XP_016766255.1;XP_392218.2	GB55651	.	2.78784	102.115	0.362468	4.08077	4.48867e-05	9.19666e-05	5.76061	7.22897	5.45648	6.23881	5.96403	6.9152	6.81342	6.84254	38	75	56	155	136	129	0.339417	0.839982	0.599471	1.40467	1.3487	1.32343	0.684722	1.83614	1.21934	2.39693	2.23055	2.32016
408685	XM_006569096,XM_006569097,XM_006569104,XM_006569107,XM_006569110,XM_006569111,XM_006569113,XM_006569115,XM_016910742,XM_016910744,XM_016910745,XM_016910746,XM_016910747,XM_016910748,XM_016910749,XM_016910750,XM_016910751,XM_016910753,XM_016910755,XM_016910757,XM_016910761,XM_026439245,XM_026439246,XM_026439247,XM_026439248,XM_026439249,XM_026439250,XM_026439251,XM_026439252,XM_026439253,XM_026439…	LOC408685	MAP7 domain-containing protein 1, transcript variant X23	protein_coding	XP_006569159.2;XP_006569160.3;XP_006569167.3;XP_006569170.3;XP_006569173.3;XP_006569174.3;XP_006569176.3;XP_006569178.3;XP_016766231.2;XP_016766233.2;XP_016766234.2;XP_016766235.2;XP_016766236.2;XP_016766237.2;XP_016766238.2;XP_016766239.2;XP_016766240.2;XP_016766242.2;XP_016766244.2;XP_016766246.2;XP_016766250.2;XP_026295030.1;XP_026295031.1;XP_026295032.1;XP_026295033.1;XP_026295034.1;XP_026295…	GB55348	.	1.74999	25309.1	0.145538	5.5473	2.90113e-08	7.95392e-08	14.168	14.9753	14.0477	14.3121	14.2706	14.7293	14.7624	14.7003	19615	19924	19538	31336	31597	27240	64.8448	80.7851	76.624	97.5888	109.711	95.4757	130.815	176.59	155.855	166.526	181.445	167.382
408686	XM_392222	LOC408686	sequestosome-1	protein_coding	XP_392222.3	GB49773	.	-1.55812	11007.4	0.178538	-3.5836	0.000338889	0.000634598	13.7109	13.0711	13.4473	13.211	13.6434	13.0281	13.0673	13.0042	17335	10149	16378	8337	8478	7276	203.477	149.492	227.898	98.3183	109.167	96.7427	410.484	326.779	463.55	167.771	180.547	169.604
408687	XM_392223	LOC408687	putative tRNA (cytidine(32)/guanosine(34)-2'-O)-methyltransferase	protein_coding	XP_392223.2	GB49769	.	-1.92294	1786.48	0.130362	-7.23609	4.61788e-13	1.79355e-12	11.1988	10.2555	11.0337	10.883	10.9731	10.3643	10.4513	10.2847	3267	2096	2368	1185	1275	968	51.7827	41.682	44.4858	18.872	22.1682	17.3825	104.464	91.1136	90.4852	32.2034	36.663	30.474
408688	XM_026446414,XM_026446415,XM_026446416,XM_026446417,XM_026446418,XM_026446419,XM_026446420,XM_026446421,XM_026446422,XM_026446423,XM_026446424,XM_026446425,XM_026446426	LOC408688	Down syndrome cell adhesion molecule-like protein Dscam2, transcript variant X1	protein_coding	XP_026302199.1;XP_026302200.1;XP_026302201.1;XP_026302202.1;XP_026302203.1;XP_026302204.1;XP_026302205.1;XP_026302206.1;XP_026302207.1;XP_026302208.1;XP_026302209.1;XP_026302210.1;XP_026302211.1	GB49767	.	3.27563	2182.2	0.247484	6.9167	4.623e-12	1.69011e-11	9.99561	11.7071	10.1357	10.1061	10.3073	11.4505	11.4457	10.8602	1243	902	1173	3847	3729	1885	2.94456	2.70998	3.29585	10.0554	10.3168	5.33089	5.9402	5.9238	6.70385	17.1586	17.0624	9.3458
408689	NM_001011630,XM_006568149,XM_006568150	Fabp	fatty acid binding protein	protein_coding	NP_001011630.1;XP_006568212.1;XP_006568213.1	GB49757	.	-3.10485	14375.8	0.187092	-8.73647	2.40501e-18	1.24279e-17	14.4086	12.774	14.0089	13.7453	14.2242	12.9921	12.9472	12.9532	28090	16107	26946	7052	6515	6037	658.687	518.694	733.339	182.305	184.33	172.712	1328.8	1133.82	1491.63	311.087	304.855	302.789
408690	XM_006568213,XM_006568214,XM_006568215,XM_392226	LOC408690	calmodulin, transcript variant X2	protein_coding	XP_006568276.3;XP_006568277.2;XP_006568278.2;XP_392226.3	GB49809	.	-19.7154	5761.37	0.328261	-13.1032	3.15848e-39	3.48519e-38	13.4208	9.11968	12.5714	13.1461	12.0606	9.99016	9.92556	10.0859	12806	16480	6023	532	470	548	78.9936	128.568	44.4114	2.74405	2.66935	3.22878	159.358	281.041	90.3337	4.68247	4.41471	5.6605
408695	XM_392231	LOC408695	uncharacterized LOC408695	protein_coding	XP_392231.4	GB52467	.	34.5617	9052.64	0.152045	33.6158	9.87107e-248	1.56008e-245	8.99204	14.103	10.1675	10.2582	10.0508	13.2952	13.2295	13.327	664	577	420	17317	15862	15985	10.6459	11.6131	7.98074	279.294	279.34	290.67	21.4765	25.3852	16.233	476.589	461.987	509.586
408696	XM_397519	LOC408696	uncharacterized LOC408696	protein_coding	XP_397519.1	GB52466	.	26.9046	4693.58	0.173439	27.3859	4.03846e-165	2.69397e-163	8.39603	13.1437	9.3703	9.56664	9.39837	12.4309	12.202	12.4461	384	392	310	9380	7364	8527	6.18031	7.91861	5.9084	151.793	130.125	155.573	12.4678	17.3095	12.0178	259.021	215.208	272.742
408697	XM_006565861,XM_006565862,XM_006565863,XM_016910886	LOC408697	KN motif and ankyrin repeat domain-containing protein 3, transcript variant X1	protein_coding	XP_006565924.2;XP_006565925.2;XP_006565926.2;XP_016766375.2	GB52432	.	-2.10396	7240.13	0.178692	-6.00535	1.90915e-09	5.75996e-09	13.2608	12.1876	12.8636	13.1764	12.7825	12.262	12.311	12.2261	11545	11974	8188	4521	4655	3888	43.6711	56.9835	36.7024	17.1107	19.263	16.6477	88.0998	124.562	74.6535	29.1979	31.8581	29.1858
408699	XM_016918056,XM_016918057	LOC408699	high affinity cAMP-specific and IBMX-insensitive 3',5'-cyclic phosphodiesterase 8, transcript variant X1	protein_coding	XP_016773545.1;XP_016773546.1	GB52360	.	9.23382	12065.2	0.264059	12.1447	6.11893e-34	5.72494e-33	11.2032	14.4102	11.8791	11.8064	11.8672	13.6969	13.4594	14.2318	3166	2156	2406	18345	14084	27612	19.0495	16.2307	17.1615	110.794	92.7378	187.908	38.4295	35.479	34.9068	189.06	153.375	329.429
408710	XM_006561094,XM_392246,XR_003304211,XR_003304212,XR_003304213	LOC408710	KH domain-containing, RNA-binding, signal transduction-associated protein 2, transcript variant X3	protein_coding	XP_006561157.1;XP_392246.3	GB50757	.	-1.84233	2501.95	0.135842	-6.48937	8.61957e-11	2.89588e-10	11.6633	10.7817	11.3386	11.5201	11.2893	10.8431	10.782	10.8394	3986	3618	2923	1757	1597	1568	32.6374	37.165	28.3551	12.6388	13.2291	13.09	65.841	81.2398	57.6749	21.567	21.879	22.9486
408711	XM_016910732,XM_392247	LOC408711	zinc finger matrin-type protein 5, transcript variant X1	protein_coding	XP_016766221.2;XP_392247.2	GB50784	.	1.59743	1750.12	0.0935518	7.22329	5.07453e-13	1.96571e-12	10.3965	11.0717	10.3857	10.4425	10.4013	10.8605	10.8364	10.8259	1696	1359	1333	2141	2033	1850	36.7004	37.1145	34.8618	46.4729	47.7104	44.836	74.0374	81.1294	70.9098	79.3017	78.9058	78.6038
408713	XM_026446438	LOC408713	UPF0235 protein C15orf40 homolog	protein_coding	XP_026302223.1	GB50778	.	1.52852	448.906	0.173201	3.53422	0.000408976	0.00075824	8.47318	9.08333	8.38247	8.45345	8.57463	8.98811	8.82396	8.74875	414	338	398	607	496	421	12.9043	13.2172	14.705	19.0123	16.9628	14.8568	26.0325	28.8918	29.9102	32.4428	28.0539	26.0461
408714	XM_006561080,XM_006561081,XM_026446397	LOC408714	uncharacterized protein DDB_G0286591, transcript variant X3	protein_coding	XP_006561143.2;XP_006561144.2;XP_026302182.1	GB50769	.	-1.91335	664.803	0.247684	-3.7794	0.000157209	0.000304375	9.77044	8.83366	9.28909	9.8296	9.308	8.8627	8.94396	8.92245	897	1184	707	421	450	404	4.15607	6.90436	3.88042	1.95874	2.27798	2.11581	8.38423	15.0924	7.89287	3.34242	3.76744	3.70931
408717	XM_006559088	LOC408717	sialomucin core protein 24	protein_coding	XP_006559151.1	GB43444	.	-1.78331	5624.61	0.142451	-5.85858	4.66838e-09	1.36478e-08	12.8153	11.9808	12.5924	12.4229	12.5943	11.9056	12.1132	11.9787	9849	6203	7622	3529	4338	3436	154.714	122.279	141.925	55.6919	74.7547	61.1299	312.112	267.292	288.678	95.0331	123.633	107.169
408722	XM_392257	LOC408722	sodium/potassium-transporting ATPase subunit beta-2	protein_coding	XP_392257.1	GB46145	.	7.37753	11693.1	0.233711	12.3363	5.77233e-35	5.57323e-34	11.4466	14.33	12.1878	11.6864	12.0336	13.7692	13.7705	13.8449	4643	1783	2949	19557	19073	18880	11.7402	5.65796	8.83951	49.6878	52.911	54.0808	23.6841	12.3679	17.9798	84.7876	87.5069	94.8113
408726	NM_001172378	Cpap3-b	cuticular protein analogous to peritrophins 3-B	protein_coding	NP_001165849.1	GB41227	.	-1.5564	9738.05	0.250623	-2.54651	0.0108807	0.0168061	13.5335	12.8953	12.9649	13.6013	13.1437	12.8868	12.7321	12.9453	11063	16180	10353	7658	6279	7317	175.084	321.337	194.233	121.77	109	131.166	353.205	702.417	395.075	207.789	180.269	229.953
408727	XM_392262	LOC408727	SET and MYND domain-containing protein 4-like	protein_coding	XP_392262.4	GB41241	.	13.712	1156.85	0.235305	16.053	5.44264e-58	8.97468e-57	7.29302	11.0747	8.28353	8.1589	7.85861	10.3796	10.3578	10.5692	257	162	105	1983	1891	2133	1.8313	1.44977	0.881245	14.2101	14.7931	17.2285	3.69437	3.16908	1.79247	24.2482	24.4655	30.2039
408729	XM_006569226,XM_392264,XR_411442	LOC408729	uncharacterized LOC408729, transcript variant X1	protein_coding	XP_006569289.1;XP_392264.2	GB41243	.	-5.60172	1918.75	0.309504	-8.03179	9.6064e-16	4.33026e-15	11.669	9.18315	10.8576	11.4979	10.7321	9.54389	9.21733	9.6074	3374	4719	2299	619	402	598	28.5936	49.684	23.5899	5.36484	3.86079	5.94074	57.6832	108.605	47.9825	9.15461	6.38517	10.415
408730	XM_392265	LOC408730	inositol polyphosphate 5-phosphatase K	protein_coding	XP_392265.4	GB41244	.	-2.57048	933.112	0.107963	-12.6158	1.7289e-36	1.75504e-35	10.3918	9.02978	10.0475	10.1018	10.0402	9.18352	9.20083	9.21332	1709	1359	1310	500	497	464	19.6051	19.559	17.812	5.75399	6.24653	6.0232	39.5504	42.7545	36.2299	9.81865	10.3308	10.5595
408733	XM_016911077,XM_016911078,XM_026439434	LOC408733	protein pinocchio, transcript variant X1	protein_coding	XP_016766566.1;XP_016766567.1;XP_026295219.1	GB47026	.	-1.98526	5935.58	0.128116	-7.72207	1.14454e-14	4.88893e-14	12.9467	11.9572	12.5125	12.7056	12.7292	11.9939	12.018	12.0437	8811	8103	8528	3767	3771	3572	61.7023	70.4103	71.9941	27.0575	29.6719	28.0347	124.475	153.911	146.438	46.1712	49.0728	49.1487
408734	XM_016911090,XR_001702317,XR_003304256,XR_003304257	LOC408734	succinate dehydrogenase [ubiquinone] flavoprotein subunit, mitochondrial, transcript variant X1	protein_coding	XP_016766579.1	GB47042	.	1.63061	1248.83	0.164821	4.27987	1.87e-05	3.97486e-05	9.89135	10.5961	9.75057	9.91092	9.99483	10.241	10.3082	10.4641	1049	945	1065	1356	1418	1535	5.14179	5.54501	5.73944	6.75744	7.75752	7.97971	10.3728	12.121	11.6742	11.5309	12.8298	13.9896
408740	XM_003250320,XM_006563993,XM_006563994,XM_006563995,XM_006563996,XM_006563998,XM_016911497,XM_016911498,XM_016911499,XM_016911500	LOC408740	phosphatase and actin regulator 4, transcript variant X5	protein_coding	XP_003250368.1;XP_006564056.1;XP_006564057.1;XP_006564058.1;XP_006564059.1;XP_006564061.1;XP_016766986.1;XP_016766987.1;XP_016766988.1;XP_016766989.1	GB14128	.	2.04501	3231.18	0.13248	7.79069	6.66436e-15	2.87901e-14	11.0517	12.0834	11.0663	11.1878	11.1638	11.755	11.9145	11.7149	2520	2178	2177	4043	4645	3474	8.92342	9.64161	9.39186	14.7838	21.2329	13.7722	18.0016	21.0758	19.1033	25.2271	35.116	24.1446
408741	XM_006563982,XM_006563984,XM_006563985,XM_006563986,XM_016911223,XM_016911224,XM_016911225,XM_016911226,XM_016911227,XM_016911228,XM_392276	LOC408741	ras-related protein Rab-37, transcript variant X9	protein_coding	XP_006564045.1;XP_006564047.1;XP_006564048.1;XP_006564049.1;XP_016766712.1;XP_016766713.1;XP_016766714.1;XP_016766715.1;XP_016766716.1;XP_016766717.1;XP_392276.2	GB53735	.	3.92835	1206.69	0.235737	8.3734	5.59815e-17	2.7038e-16	8.93717	10.9093	8.92986	9.46183	9.10661	10.4467	10.4437	10.4642	459	654	442	1865	1811	1701	2.96047	5.00161	3.31539	10.9339	11.1195	11.2214	5.9723	10.9331	6.74357	18.6577	18.39	19.6727
408749	XM_006560958,XM_006560959,XM_006560960	LOC408749	ubiquitin-protein ligase E3B, transcript variant X2	protein_coding	XP_006561021.1;XP_006561022.1;XP_006561023.1	GB55854	.	-1.64574	2300.55	0.107055	-6.71373	1.89715e-11	6.64942e-11	11.4829	10.7639	11.161	11.2729	11.23	10.7889	10.7091	10.7784	3471	2934	2882	1751	1560	1551	11.7532	12.4715	11.5748	5.95518	5.79164	5.94972	23.7103	27.2617	23.5434	10.162	9.5785	10.4307
408751	XM_003249719,XM_392285	LOC408751	E3 ubiquitin-protein ligase RNF185, transcript variant X1	protein_coding	XP_003249767.1;XP_392285.1	GB55852	.	-1.77614	3349.5	0.104877	-7.90206	2.7433e-15	1.20797e-14	12.0653	11.2368	11.8481	11.87	11.8029	11.3099	11.2566	11.3751	5586	4298	4113	2338	2142	2256	117.571	113.347	102.481	48.9458	49.3708	53.6852	237.182	247.767	208.448	83.5215	81.652	94.1178
408752	XM_006560951,XM_006560952,XM_006560953	LOC408752	DNA ligase 1, transcript variant X1	protein_coding	XP_006561014.2;XP_006561015.1;XP_006561016.1	GB55848	.	-1.64441	4172.74	0.101287	-7.08449	1.39552e-12	5.26292e-12	12.3414	11.6238	12.0689	12.1457	12.0157	11.6188	11.6123	11.6299	6644	5423	4848	3070	2968	2786	41.8553	42.8502	36.1876	19.4177	20.5117	19.8646	84.4367	93.6671	73.6064	33.1346	33.9233	34.8255
408754	XM_006559750,XM_006559752,XM_016911336,XM_026439837,XM_392288	LOC408754	TNF receptor-associated factor 4, transcript variant X2	protein_coding	XP_006559813.1;XP_006559815.1;XP_016766825.2;XP_026295622.1;XP_392288.1	GB46952	.	-1.53296	587.778	0.229081	-2.6904	0.00713656	0.0113244	9.47489	8.8579	9.14855	9.5031	9.02799	8.76825	8.97813	8.79373	830	903	563	412	507	380	8.80239	10.2539	5.82457	3.5508	3.86609	3.73132	17.7575	22.4141	11.8473	6.05912	6.39394	6.54153
408755	XM_016911337,XM_016911338,XM_016911339,XR_001702512	LOC408755	probable DNA replication complex GINS protein PSF2, transcript variant X4	protein_coding	XP_016766826.1;XP_016766827.1;XP_016766828.1	GB46853	.	-1.7561	884.661	0.137114	-5.92481	3.12659e-09	9.26702e-09	10.1386	9.32659	9.92769	9.9332	9.73973	9.33296	9.37365	9.34225	1547	1170	981	614	626	556	32.1022	31.1244	24.6927	11.8866	13.7615	12.8304	64.7613	68.0355	50.2255	20.2834	22.7595	22.4936
408759	XM_016911332,XM_016911333,XM_016911334,XM_016911335,XM_026439842	LOC408759	protein FAM102B, transcript variant X1	protein_coding	XP_016766821.1;XP_016766822.1;XP_016766823.1;XP_016766824.1;XP_026295627.1	GB49076	.	-1.53625	1251.28	0.130261	-4.75515	1.98295e-06	4.63817e-06	10.566	9.94634	10.2846	10.4049	10.4471	9.93314	9.97371	10.0545	1768	1512	1624	903	921	928	11.8201	12.5087	12.7801	5.95529	6.64075	7.04082	23.8453	27.343	25.9951	10.1622	10.9828	12.3436
408762	XM_392296	LOC408762	uncharacterized protein MAL13P1.304	protein_coding	XP_392296.4	GB49074	.	-1.65258	1069.15	0.12875	-5.62888	1.81383e-08	5.05245e-08	10.3793	9.65529	10.1482	10.0518	10.1416	9.55567	9.70095	9.69683	1785	1211	1369	702	808	740	8.4408	7.18677	7.67545	3.33619	4.1888	3.96305	17.028	15.7097	15.612	5.6929	6.92766	6.94778
408769	XM_006569264,XM_006569265,XM_016911734,XM_016911735,XR_411484,XR_411485	LOC408769	excitatory amino acid transporter, transcript variant X5	protein_coding	XP_006569327.1;XP_006569328.1;XP_016767223.1;XP_016767224.1	GB53002	.	5.61993	1473.38	0.162847	15.2938	8.40515e-53	1.24958e-51	8.79932	11.2884	9.11622	9.34429	9.11362	10.717	10.7422	10.8604	520	519	400	2301	2298	2376	2.25233	2.7954	2.06455	10.4165	11.3348	11.923	4.54373	6.11052	4.19935	17.7748	18.7461	20.9027
408773	XM_016911724	LOC408773	ankyrin repeat domain-containing protein 49	protein_coding	XP_016767213.1	GB53019	.	-2.13551	967.275	0.129213	-8.47116	2.42969e-17	1.19427e-16	10.3637	9.2691	10.1299	10.0858	10.0685	9.49264	9.31575	9.3916	1767	1269	1280	667	529	532	40.7771	36.7496	35.0136	15.4501	13.3871	13.8908	82.2617	80.3318	71.2185	26.3642	22.1403	24.3526
408774	XM_026440155,XM_026440156,XM_026440157,XM_026440158	LOC408774	lysosomal-trafficking regulator, transcript variant X4	protein_coding	XP_026295940.1;XP_026295941.1;XP_026295942.1;XP_026295943.1	GB52997	.	-2.0139	4954.69	0.248319	-4.06732	4.75571e-05	9.72067e-05	12.693	11.6829	12.1663	12.7042	12.0652	11.7167	11.7044	11.6629	7074	9208	4911	3283	3154	2770	12.0125	19.5833	9.875	5.58692	5.87866	5.31732	24.2335	42.8076	20.086	9.53356	9.72242	9.32202
408775	XM_006569353,XM_016911675,XM_016911676,XM_016911677,XM_016911678,XM_016911679,XM_016911680,XM_016911681,XM_016911682,XM_016911683,XM_016911684,XM_016911685,XM_016911686,XM_016911687,XM_016911688,XM_026440182,XM_026440183,XM_026440184,XM_026440185,XR_003304532	LOC408775	heterogeneous nuclear ribonucleoprotein R, transcript variant X6	protein_coding	XP_006569416.1;XP_016767164.1;XP_016767165.1;XP_016767166.1;XP_016767167.1;XP_016767168.1;XP_016767169.1;XP_016767170.1;XP_016767171.1;XP_016767172.1;XP_016767173.1;XP_016767174.1;XP_016767175.1;XP_016767176.1;XP_016767177.1;XP_026295967.1;XP_026295968.1;XP_026295969.1;XP_026295970.1	GB53038	.	-3.02279	7699.54	0.196189	-8.13441	4.13965e-16	1.90361e-15	13.4982	11.9023	12.9207	13.341	13.0457	12.1104	11.9804	12.1973	12223	14100	10741	3777	3147	3747	65.5894	96.2197	69.3239	20.9168	18.623	22.9349	132.317	210.329	141.006	35.6926	30.7996	40.2082
408777	XM_006567135,XM_016911887,XM_016911889,XM_026440009,XR_003304499,XR_003304500,XR_003304501	LOC408777	no mechanoreceptor potential C, transcript variant X5	protein_coding	XP_006567198.2;XP_016767376.1;XP_016767378.1;XP_026295794.1	GB44092	.	-5.25002	1954.62	0.253385	-9.44145	3.67648e-21	2.18189e-20	11.6812	9.28869	11.0287	11.5224	10.8491	9.7103	9.57246	9.65672	3683	4497	2372	658	540	552	11.9699	18.0204	8.85646	1.99675	1.83813	1.97257	24.1474	39.3912	18.0142	3.40727	3.03998	3.45819
408779	XM_016911620,XM_026440289,XM_026440290,XM_026440291,XM_026440292,XM_026440293,XM_026440294,XM_026440295,XM_026440296,XM_026440298,XM_026440299,XM_026440300,XM_026440301,XM_026440302,XM_026440303,XM_026440304,XM_026440305,XM_026440306,XM_026440307,XM_026440308,XM_026440309,XM_026440310,XM_026440311,XM_026440312,XM_026440313,XM_026440314,XM_026440315,XM_026440316,XM_026440317,XM_026440318,XM_026440…	LOC408779	short stop, transcript variant X9	protein_coding	XP_016767109.2;XP_026296074.1;XP_026296075.1;XP_026296076.1;XP_026296077.1;XP_026296078.1;XP_026296079.1;XP_026296080.1;XP_026296081.1;XP_026296083.1;XP_026296084.1;XP_026296085.1;XP_026296086.1;XP_026296087.1;XP_026296088.1;XP_026296089.1;XP_026296090.1;XP_026296091.1;XP_026296092.1;XP_026296093.1;XP_026296094.1;XP_026296095.1;XP_026296096.1;XP_026296097.1;XP_026296098.1;XP_026296099.1;XP_026296…	GB44091	.	1.67386	29174.2	0.133114	5.58305	2.36339e-08	6.52839e-08	14.4135	15.1567	14.388	14.5787	14.4077	14.9098	14.8826	15.0045	25942	24193	20495	34711	32846	34360	18.418	21.1967	17.3297	25.2207	25.697	28.1567	37.1555	46.3344	35.2491	43.0367	42.4989	49.3628
408780	XM_016911832,XM_016911833	LOC408780	signal-induced proliferation-associated 1-like protein 2, transcript variant X1	protein_coding	XP_016767321.1;XP_016767322.1	GB44127	.	-1.65322	2128.29	0.184872	-3.92315	8.74005e-05	0.000173601	11.3731	10.6475	10.8953	11.3198	11.0563	10.6073	10.6279	10.6731	2750	3216	2519	1513	1508	1459	8.40748	12.3162	9.12287	4.64204	5.06825	5.05894	16.9608	26.9223	18.5561	7.92122	8.38213	8.86904
408785	XM_006567170,XM_026440361,XR_003304588	LOC408785	protein-L-isoaspartate(D-aspartate) O-methyltransferase, transcript variant X2	protein_coding	XP_006567233.1;XP_026296146.1	GB44141	.	2.56302	1774.18	0.112065	12.1166	8.62977e-34	8.00123e-33	9.95965	11.3178	10.1738	10.1996	10.065	11.0156	10.9938	11.0066	1328	1029	901	2514	2394	2232	28.5146	27.5852	23.3351	53.3567	55.0099	53.0637	57.5238	60.299	47.4641	91.0483	90.9781	93.0282
408787	XM_006567200,XM_006567201,XM_006567203,XM_392318	LOC408787	transmembrane and TPR repeat-containing protein CG4341, transcript variant X2	protein_coding	XP_006567263.1;XP_006567264.1;XP_006567266.1;XP_392318.4	GB44163	.	1.74677	1053.74	0.330236	2.4367	0.0148221	0.0224054	9.58399	10.388	9.28776	10.0302	9.26183	10.1747	9.95206	10.1803	700	1201	524	1400	1080	1262	3.57698	7.68163	3.1741	7.21404	6.096	7.27228	7.216	16.7915	6.45619	12.3101	10.0819	12.7493
408788	XM_392319	LOC408788	UDP-glucuronosyltransferase 1-3	protein_coding	XP_392319.3	GB44058	.	4.78077	2571.61	0.349283	6.46251	1.02984e-10	3.44609e-10	9.79743	12.0544	9.9349	10.1467	10.4058	11.2555	11.2537	12.0773	838	829	1168	2911	2830	5923	3.60798	4.47846	5.95995	12.5931	13.369	28.894	7.27856	9.78956	12.1227	21.4889	22.1103	50.6553
408789	XM_016911851,XM_016911852,XM_016911853	LOC408789	uncharacterized LOC408789, transcript variant X3	protein_coding	XP_016767340.2;XP_016767341.2;XP_016767342.2	GB44167	.	-1.951	1196.74	0.240123	-4.01551	5.93181e-05	0.000120121	10.628	9.66358	10.1339	10.5954	10.0609	9.66351	9.54347	9.77495	1739	2096	1244	789	671	800	21.9492	33.1903	18.5371	10.1039	9.27216	11.675	44.2793	72.5515	37.7048	17.2414	15.3348	20.4679
408790	XM_006567217,XM_006567218,XM_006567220	LOC408790	protein croquemort, transcript variant X2	protein_coding	XP_006567280.1;XP_006567281.1;XP_006567283.1	GB44045	.	-3.2135	4467.42	0.15633	-10.773	4.61504e-27	3.46061e-26	12.7344	11.0502	12.4996	12.2681	12.2684	11.3329	11.3362	11.1604	10240	6090	6257	2201	2152	1604	84.854	63.2261	61.3851	17.314	19.3306	14.5564	171.18	138.207	124.859	29.5447	31.9698	25.5195
408791	XM_003250942,XM_003250943,XM_006567225,XM_006567226,XM_016911760,XM_026440433	LOC408791	1-phosphatidylinositol 4,5-bisphosphate phosphodiesterase classes I and II, transcript variant X6	protein_coding	XP_003250990.1;XP_003250991.1;XP_006567288.1;XP_006567289.1;XP_016767249.1;XP_026296218.1	GB44174	.	-1.97632	473.822	0.137061	-7.17065	7.46402e-13	2.86218e-12	9.29766	8.31433	8.97545	9.10108	9.04107	8.41187	8.37975	8.46095	760	652	629	308	289	292	2.67139	2.85105	2.62783	1.08013	1.11786	1.1619	5.38912	6.23218	5.34507	1.84313	1.84878	2.03698
408792	XM_026440023,XM_026440024	LOC408792	protein 4.1 homolog, transcript variant X1	protein_coding	XP_026295808.1;XP_026295809.1	GB44175	.	2.3555	7844.2	0.123215	10.0315	1.10865e-23	7.25884e-23	12.1909	13.4269	12.3051	12.2986	12.337	12.9703	13.1437	13.1818	5987	4468	4797	9356	10905	10433	36.2248	33.8417	34.5603	56.4284	71.0995	70.9029	73.0781	73.9753	70.2965	96.2899	117.588	124.303
408797	XM_026440227	LOC408797	nidogen-2	protein_coding	XP_026296012.1	GB44198	.	-1.76267	11601.8	0.211298	-3.87018	0.000108755	0.000213663	13.8538	13.036	13.466	13.87	13.3527	13.0713	13.0766	13.0369	16861	19261	11540	8273	8106	7133	68.1985	97.7645	55.3335	33.6197	35.9683	32.683	137.58	213.706	112.55	57.3689	59.4862	57.2979
408801	XM_006565424,XM_006565427,XM_016911645,XM_016911646,XM_016911649,XM_026440434	LOC408801	protein split ends, transcript variant X6	protein_coding	XP_006565487.2;XP_006565490.3;XP_016767134.2;XP_016767135.2;XP_016767138.2;XP_026296219.1	GB40999	.	1.62676	3432.56	0.160938	4.36194	1.28912e-05	2.7851e-05	11.352	12.0537	11.2742	11.5032	11.3169	11.7688	11.9495	11.7215	3034	2948	2460	3935	4629	3354	3.44155	4.13259	3.25392	4.39138	5.70873	4.2256	6.94281	9.03352	6.61854	7.49348	9.44139	7.40807
408803	XM_006565136,XM_006565138,XM_026440247,XM_026440248,XM_026440249,XM_026440250,XM_026440251,XM_392334	LOC408803	tensin-1, transcript variant X7	protein_coding	XP_006565199.2;XP_006565201.1;XP_026296032.1;XP_026296033.1;XP_026296034.1;XP_026296035.1;XP_026296036.1;XP_392334.4	GB42994	.	-2.13673	1844.39	0.159725	-6.85808	6.97944e-12	2.51932e-11	11.2951	10.1995	10.8865	11.1573	10.8561	10.2666	10.2512	10.2973	2963	2943	2217	1139	1090	1057	16.0535	17.5074	13.0985	5.72996	6.28449	5.86541	32.3856	38.2699	26.6426	9.77765	10.3936	10.2829
408804	XM_016911809,XM_016911810,XM_016911811,XM_016911812,XM_016911813,XM_026440475	LOC408804	1-phosphatidylinositol 4,5-bisphosphate phosphodiesterase epsilon-1, transcript variant X2	protein_coding	XP_016767298.1;XP_016767299.1;XP_016767300.1;XP_016767301.1;XP_016767302.1;XP_026296260.1	GB42984	.	7.24744	1181.84	0.190735	14.9814	9.71909e-51	1.39447e-49	8.16357	11.0203	8.59549	8.7714	8.49602	10.2634	10.4799	10.5582	356	334	241	1700	2048	2033	0.525563	0.611382	0.414492	2.55528	3.32102	3.34118	1.06024	1.33643	0.843085	4.36035	5.49247	5.85757
408808	XM_006562656,XM_006562657,XM_392338	LOC408808	prosaposin, transcript variant X2	protein_coding	XP_006562719.1;XP_006562720.1;XP_392338.3	GB50421	.	-2.28194	28752.9	0.11169	-10.6569	1.61974e-26	1.18769e-25	15.2871	14.0969	14.9765	14.9086	15.0803	14.1961	14.2767	14.2284	50955	35694	43808	16332	17468	15199	291.595	256.344	297.281	93.8043	109.742	98.387	588.249	560.347	604.677	160.068	181.497	172.486
408809	XM_006562668,XM_006562669,XM_006562670,XM_006562671,XM_006562672,XM_006562674,XM_026439987,XM_026439988,XM_026439989,XM_623065	LOC408809	diacylglycerol kinase theta, transcript variant X2	protein_coding	XP_006562731.1;XP_006562732.1;XP_006562733.1;XP_006562734.1;XP_006562735.1;XP_006562737.1;XP_026295772.1;XP_026295773.1;XP_026295774.1;XP_623068.2	GB50415	.	6.94653	7284.97	0.123599	22.624	2.51867e-113	9.58307e-112	10.8409	13.6366	11.2462	11.4104	11.3274	13.0312	13.1193	13.1269	2126	1975	1825	11674	12400	11495	5.09898	5.90846	5.11762	27.1355	31.2567	30.425	10.2864	12.9154	10.4094	46.3042	51.6939	53.3394
408810	XM_006562692,XM_006562696,XM_006562702,XM_016911572,XM_016911573,XM_016911575,XM_016911576,XM_016911577,XM_016911579,XM_016911580,XM_026440394,XM_026440395,XM_026440396,XM_026440397,XM_026440398	LOC408810	rap guanine nucleotide exchange factor 2, transcript variant X5	protein_coding	XP_006562755.1;XP_006562759.1;XP_006562765.1;XP_016767061.1;XP_016767062.1;XP_016767064.1;XP_016767065.1;XP_016767066.1;XP_016767068.1;XP_016767069.1;XP_026296179.1;XP_026296180.1;XP_026296181.1;XP_026296182.1;XP_026296183.1	GB50397	.	-2.68827	786.633	0.191911	-7.43408	1.05301e-13	4.25221e-13	10.1635	8.73589	9.79979	10.0522	9.71017	9.01968	9.03619	8.84375	1387	1353	975	441	438	319	4.38262	5.25829	3.58394	1.41363	1.5214	1.14953	8.84126	11.4942	7.28981	2.41223	2.51616	2.01529
408811	XM_006562706,XM_006562708,XM_006562709,XM_006562710,XM_006562711,XM_016911900,XM_016911901,XM_016911902,XM_016911903,XM_016911904,XM_026440061,XR_001702808,XR_003304517	LOC408811	transmembrane and coiled-coil domains protein 2, transcript variant X2	protein_coding	XP_006562769.1;XP_006562771.1;XP_006562772.1;XP_006562773.1;XP_006562774.1;XP_016767389.1;XP_016767390.1;XP_016767391.1;XP_016767392.1;XP_016767393.1;XP_026295846.1	GB50390	.	1.96054	2129.69	0.134595	7.21611	5.34947e-13	2.06909e-12	10.491	11.4616	10.4816	10.5428	10.6996	11.2305	11.1604	11.1949	1664	1343	1648	2850	2580	2461	8.42661	8.80035	9.75731	13.7709	14.2329	13.9917	16.9994	19.2369	19.8466	23.4987	23.539	24.5295
408817	XM_006560586	LOC408817	alanine--glyoxylate aminotransferase 2-like	protein_coding	XP_006560649.2	GB49543	.	3.27192	6203.67	0.800222	2.13708	0.0325915	0.0464436	11.5041	13.2141	11.2701	11.2043	12.6269	13.1035	12.8348	12.9622	1478	997	6545	10616	7796	8210	14.8879	12.601	78.2003	107.5	86.1932	93.7293	30.0341	27.5448	159.061	183.439	142.551	164.321
408818	XM_016911661	LOC408818	hexokinase-1	protein_coding	XP_016767150.1	GB49562	.	3.67296	3309.12	0.199738	9.39702	5.61318e-21	3.28765e-20	10.4676	12.3449	10.9	10.5625	10.9625	11.974	12.045	11.9569	2013	987	1676	4974	5209	4380	14.5112	8.92388	14.3258	36.0347	41.2101	35.7756	29.2742	19.5069	29.1391	61.4899	68.1554	62.7197
408820	XM_016911897,XM_016911898	LOC408820	DDB1- and CUL4-associated factor 8, transcript variant X1	protein_coding	XP_016767386.1;XP_016767387.1	GB53093	.	1.71506	3377.99	0.102791	7.57126	3.69613e-14	1.53168e-13	11.2808	12.0593	11.3561	11.319	11.2513	11.8477	11.8116	11.7604	3390	2445	2326	4339	4070	3549	27.025	24.4807	22.0022	34.7804	35.6352	32.0817	54.5188	53.5129	44.753	59.3495	58.9353	56.2438
408822	XM_026440818,XM_026440819,XM_026440820,XM_026440821,XM_026440822,XM_026440823,XM_026440824	LOC408822	uncharacterized LOC408822, transcript variant X2	protein_coding	XP_026296603.1;XP_026296604.1;XP_026296605.1;XP_026296606.1;XP_026296607.1;XP_026296608.1;XP_026296609.1	GB52304	.	6.45259	1027.05	0.127218	21.1438	3.14727e-99	1.02641e-97	8.10461	10.7967	8.65601	8.55139	8.62645	10.2996	10.2305	10.347	377	247	280	1744	1586	1638	0.472493	0.385199	0.415141	2.33282	2.33013	2.43437	0.953182	0.842015	0.844406	3.98075	3.85368	4.26778
408826	XM_026440547,XM_026440548,XM_026440549,XM_026440550,XM_026440551,XM_026440553	LOC408826	dystroglycan, transcript variant X4	protein_coding	XP_026296332.1;XP_026296333.1;XP_026296334.1;XP_026296335.1;XP_026296336.1;XP_026296338.1	GB46696	.	-1.96281	8533.75	0.297197	-3.27365	0.00106169	0.00187433	13.4649	12.492	12.9606	13.4712	13.106	12.2938	12.4401	12.9093	11325	14514	10215	3994	4636	7240	48.4622	78.098	52.023	18.0454	22.599	36.7953	97.7651	170.716	105.816	30.7928	37.3755	64.5075
408827	XM_392359	LOC408827	carbonic anhydrase 1	protein_coding	XP_392359.2	GB46697	.	6.7138	4468.42	0.206217	13.3216	1.73434e-40	1.96437e-39	10.1777	12.9253	10.7675	10.4664	10.8281	12.263	12.4748	12.4973	1636	822	1364	6504	7819	7355	8.87014	5.59	8.7673	35.4441	46.5218	45.1884	17.8942	12.2193	17.8329	60.4821	76.9401	79.2217
408828	XM_006562137,XM_006562138,XM_006562140,XM_026440968,XM_392360	LOC408828	uncharacterized MFS-type transporter C09D4.1, transcript variant X1	protein_coding	XP_006562200.1;XP_006562201.1;XP_006562203.2;XP_026296753.1;XP_392360.3	GB46768	.	-2.85018	672.865	0.307809	-4.90906	9.15137e-07	2.20375e-06	9.96011	8.4498	9.92057	9.15029	9.84263	8.79375	8.5993	8.84954	1636	541	1167	358	274	343	16.7123	6.94774	13.4704	3.65022	3.09377	4.04154	33.7145	15.1872	27.399	6.22877	5.11664	7.08539
408830	XM_006562131,XM_006562132,XM_006562133,XM_006562134,XM_006562135,XM_016912150,XM_016912151	LOC408830	obscurin, transcript variant X3	protein_coding	XP_006562194.1;XP_006562195.2;XP_006562196.1;XP_006562197.2;XP_006562198.1;XP_016767639.1;XP_016767640.1	GB46705	.	5.22883	28199.8	0.190001	12.5604	3.48517e-36	3.51012e-35	13.1445	15.5309	13.5401	13.7172	13.3974	15.0088	14.9442	15.2137	11416	10688	7331	43752	39931	48067	12.2243	13.8301	8.92502	46.1099	46.759	60.099	24.6607	30.2316	18.1537	78.6824	77.3325	105.362
408831	XM_006564157	LOC408831	ribosome-releasing factor 2, mitochondrial	protein_coding	XP_006564220.1	GB42043	.	1.53783	3061.54	0.129357	4.79986	1.58775e-06	3.7462e-06	11.2365	11.8573	11.2406	11.3192	11.1191	11.6245	11.6814	11.572	3159	2591	2128	3607	3729	3058	11.1023	11.4251	8.8648	12.7346	14.3762	12.1743	22.3972	24.9743	18.0312	21.7304	23.776	21.3433
408835	XM_392366	LOC408835	neuroendocrine convertase 2	protein_coding	XP_392366.2	GB48684	.	2.49822	1356.62	0.171636	7.69593	1.40471e-14	5.96304e-14	9.59944	10.92	9.69203	9.88409	9.56455	10.5975	10.4853	10.6149	969	907	644	1947	1690	1776	3.48342	4.0902	2.74277	7.03009	6.66397	7.23068	7.02728	8.94086	5.57885	11.9962	11.0212	12.6764
408837	XM_392368	LOC408837	cytochrome c oxidase subunit 5A, mitochondrial	protein_coding	XP_392368.1	GB44462	.	16.7876	18220.4	0.153071	26.5845	1.0244e-155	6.30162e-154	11.0004	15.0698	11.8683	11.7521	11.9538	14.4243	14.4525	14.2518	2676	1691	2336	34977	34995	26575	30.5008	24.1849	31.5709	400.649	437.673	343.192	61.5306	52.8664	64.2158	683.67	723.846	601.664
408840	XM_392371,XR_001703112	LOC408840	5'-3' exoribonuclease 2 homolog, transcript variant X1	protein_coding	XP_392371.3	GB44445	.	-1.58186	2440.72	0.129729	-5.10005	3.3956e-07	8.48323e-07	11.5464	10.8846	11.2719	11.4268	11.2681	10.8311	10.9679	10.9033	3657	3236	2813	1700	1931	1653	17.4026	19.3554	16.0466	8.07986	10.0843	8.85427	35.1071	42.3094	32.6391	13.7875	16.678	15.5228
408842	XM_392373,XR_001703068	LOC408842	transportin-1, transcript variant X1	protein_coding	XP_392373.6	GB44643	.	-1.91421	2145.18	0.159933	-5.85716	4.70851e-09	1.37573e-08	11.4605	10.5239	11.1657	11.3102	11.0928	10.4864	10.565	10.722	3540	3093	2532	1265	1349	1482	13.7492	15.0651	11.6619	4.94086	5.74455	6.51749	27.737	32.9311	23.7205	8.43113	9.50063	11.4261
408843	XM_392374	LOC408843	F-box/WD repeat-containing protein 9	protein_coding	XP_392374.4	GB44642	.	-1.82236	3099.09	0.141322	-6.12646	8.98544e-10	2.77616e-09	11.9666	11.1006	11.6552	11.6092	11.8227	11.2352	11.0799	11.1131	4941	3540	4542	2368	1936	1850	62.0029	55.752	67.5662	29.8513	26.6444	26.2919	125.081	121.869	137.431	50.9384	44.0659	46.0934
408844	XM_006567774,XM_016912122	LOC408844	dual specificity protein phosphatase 10, transcript variant X2	protein_coding	XP_006567837.2;XP_016767611.2	GB44634	.	1.70701	7000.47	0.118509	6.50984	7.52321e-11	2.53729e-10	12.3366	13.1079	12.3455	12.3819	12.5044	12.8728	12.961	12.8626	6191	4855	5732	8362	8939	7413	19.2289	18.9113	21.0987	26.0399	30.3007	25.7935	38.7914	41.3386	42.9153	44.4347	50.1129	45.2197
408845	XM_006567771,XM_016912120,XM_026440804,XM_026440805,XM_026440806,XM_026440807,XM_026440808,XM_026440809,XM_026440811,XM_026440812,XM_026440813,XM_026440814	LOC408845	protein unc-79 homolog, transcript variant X2	protein_coding	XP_006567834.1;XP_016767609.1;XP_026296589.1;XP_026296590.1;XP_026296591.1;XP_026296592.1;XP_026296593.1;XP_026296594.1;XP_026296596.1;XP_026296597.1;XP_026296598.1;XP_026296599.1	GB44485	.	5.25419	1858.65	0.132594	18.051	7.74132e-73	1.63635e-71	9.21681	11.6084	9.52601	9.71482	9.63645	11.1292	11.0953	11.1759	675	644	600	3028	2851	2843	1.46507	1.76871	1.5542	6.66319	7.93981	7.15205	2.95556	3.86626	3.16128	11.3701	13.1313	12.5386
408851	XM_006567652,XM_392381	LOC408851	putative cysteine proteinase CG12163, transcript variant X2	protein_coding	XP_006567715.1;XP_392381.3	GB44533	.	-2.07724	23657.6	0.197322	-5.34493	9.04543e-08	2.38205e-07	14.963	13.9084	14.9292	14.4377	14.6824	14.0168	14.0968	13.9828	52250	23467	31273	14703	15701	12665	310.458	175.027	220.307	87.7894	102.349	85.2618	626.302	382.595	448.11	149.804	169.27	149.476
408852	XM_016912186,XM_016912187,XM_026440936	LOC408852	protein similar, transcript variant X2	protein_coding	XP_016767675.2;XP_016767676.2;XP_026296721.1	GB44532	.	1.78728	14592	0.157036	5.33489	9.56045e-08	2.51316e-07	13.3541	14.1918	13.244	13.5042	13.4033	14.0429	13.8709	13.8523	11473	11573	10624	20599	16775	15136	49.2599	62.3558	53.8022	84.2055	76.5796	71.0366	99.3744	136.305	109.435	143.689	126.651	124.537
408853	XM_026440581,XM_392383	LOC408853	X-box-binding protein 1, transcript variant X1	protein_coding	XP_026296366.1;XP_392383.6	GB44585	.	2.8041	7031.86	0.147605	10.0778	6.92488e-24	4.56899e-23	11.8521	13.3397	12.0979	11.9385	12.1976	13.0469	13.0598	12.948	4866	3014	4226	10394	10259	8409	61.3849	47.8185	63.2165	132.076	142.145	120.478	123.835	104.528	128.584	225.376	235.087	211.214
408857	XM_006567618,XM_006567619,XM_006567620,XM_006567621,XM_006567624,XM_026440714,XM_392388,XR_001702959	LOC408857	hemicentin-1, transcript variant X7	protein_coding	XP_006567681.2;XP_006567682.2;XP_006567683.2;XP_006567684.2;XP_006567687.2;XP_026296499.1;XP_392388.5	GB44551	.	1.56737	484.62	0.271604	2.38708	0.0169826	0.0253912	8.56164	9.20799	8.20263	8.84238	8.41468	8.87023	9.03628	8.89887	340	520	335	537	622	496	1.7433	3.33883	1.95306	2.73055	3.43292	2.81008	3.51684	7.29842	3.97258	4.65944	5.67753	4.92647
408859	XM_006569509,XM_392390	LOC408859	pyrroline-5-carboxylate reductase 2, transcript variant X1	protein_coding	XP_006569572.1;XP_392390.1	GB47849	.	-3.53543	14974.1	0.202865	-8.98077	2.6887e-19	1.44992e-18	14.5108	12.6889	14.097	14.3259	13.9291	13.0507	13.0703	12.7959	29203	27658	18974	7010	6989	4591	365.3	428.259	296.339	100.391	108.818	73.6581	736.936	936.141	602.761	171.307	179.968	129.133
408860	XM_392391	LOC408860	haloacid dehalogenase-like hydrolase domain-containing protein 2	protein_coding	XP_392391.2	GB47815	.	2.39301	1973.25	0.116721	10.7849	4.05606e-27	3.05259e-26	10.1838	11.4426	10.365	10.3205	10.3673	11.2334	11.1411	11.0582	1529	1091	1184	2967	2627	2217	25.9172	23.1907	23.7811	50.5291	48.8407	42.5622	52.284	50.693	48.3712	86.2233	80.7753	74.6176
408863	XM_026441034,XM_026441035	LOC408863	J domain-containing protein, transcript variant X1	protein_coding	XP_026296819.1;XP_026296820.1	GB41376	.	2.21837	2775.33	0.158462	7.2541	4.04329e-13	1.57455e-12	10.7521	11.9016	10.8859	10.766	11.0646	11.6075	11.6072	11.693	2162	1409	2052	3616	3521	3543	10.1999	8.33915	11.4716	17.1383	18.2104	18.9351	20.5767	18.2287	23.3335	29.245	30.1173	33.1958
408864	XM_006569947,XM_016912302	LOC408864	waprin-Phi1, transcript variant X1	protein_coding	XP_006570010.1;XP_016767791.1	GB41283	.	2.99391	1084.68	0.694335	2.27848	0.0226977	0.0332307	9.08546	10.6672	8.58345	8.58399	9.83575	10.2197	10.2801	10.1273	338	254	1107	1599	1654	1306	6.4846	6.00214	25.3836	31.5522	35.7159	29.0844	13.0817	13.1202	51.6309	53.841	59.0688	50.989
408866	XM_392396	LOC408866	uncharacterized aarF domain-containing protein kinase 1	protein_coding	XP_392396.3	GB45703	.	1.59761	954.863	0.144292	4.6844	2.80782e-06	6.46743e-06	9.52165	10.1981	9.6128	9.4446	9.59599	10.0237	10.0424	9.87552	1016	631	770	1195	1187	915	8.16027	6.35222	7.33196	9.6411	10.4554	8.32499	16.4621	13.8855	14.9134	16.4516	17.2916	14.5949
408867	XM_026441493,XM_026441495,XM_026441496,XM_026441497,XM_026441498	LOC408867	alpha,alpha-trehalose-phosphate synthase [UDP-forming], transcript variant X2	protein_coding	XP_026297278.1;XP_026297280.1;XP_026297281.1;XP_026297282.1;XP_026297283.1	GB45758	.	-6.19424	9786.35	0.227331	-11.5731	5.64085e-31	4.81299e-30	14.0406	11.4098	13.7225	13.289	13.672	11.9504	11.7554	12.0968	25176	12238	18497	2673	2003	2888	87.3655	53.7353	76.1478	9.69129	7.68034	11.8254	176.247	117.461	154.886	16.5373	12.7021	20.7317
408868	XM_016912887,XM_392398	LOC408868	inositol monophosphatase 2, transcript variant X1	protein_coding	XP_016768376.1;XP_392398.3	GB55707	.	98.7854	1294.9	0.277474	23.8806	4.87815e-126	2.25735e-124	4.66392	11.3244	6.78309	6.39994	6.55836	10.2603	10.5408	10.3849	50	14	23	2196	2765	2207	0.955926	0.287161	0.472274	42.8854	58.7722	48.4171	1.92843	0.627711	0.960616	73.1799	97.2004	84.882
408872	XM_026441131	LOC408872	COUP transcription factor 2	protein_coding	XP_026296916.1	GB17100	.	-2.23625	5555.04	0.144476	-8.0365	9.24406e-16	4.17609e-15	12.9064	11.7452	12.5681	12.7046	12.6235	12.0236	11.7854	11.8759	9271	8037	7588	3859	2847	2916	63.238	68.8001	61.359	26.4457	21.3	22.5312	127.573	150.392	124.806	45.1271	35.227	39.5003
408874	XM_006570509,XM_006570510,XM_006570511,XM_006570512,XM_006570513,XM_006570514,XM_006570515,XM_006570516,XM_006570517,XM_006570518,XM_006570520,XM_006570521,XM_026441152,XM_026441153,XR_411854,XR_411855,XR_411856	LOC408874	uncharacterized LOC408874, transcript variant X13	protein_coding	XP_006570572.2;XP_006570573.2;XP_006570574.2;XP_006570575.2;XP_006570576.2;XP_006570577.2;XP_006570578.2;XP_006570579.2;XP_006570580.2;XP_006570581.2;XP_006570583.2;XP_006570584.2;XP_026296937.1;XP_026296938.1	GB53562	.	1.66653	14008	0.171571	4.29471	1.74922e-05	3.72508e-05	13.359	14.0958	13.2935	13.5559	13.2022	13.827	13.7993	13.8763	12588	12648	8762	16926	16014	15968	16.0627	20.4931	13.25	21.9057	22.811	23.5378	32.4041	44.7962	26.9507	37.38	37.7259	41.2651
408875	XM_003251528,XM_392405	LOC408875	heat shock protein beta-1, transcript variant X1	protein_coding	XP_003251576.1;XP_392405.3	GB53550	.	1.7235	13381.6	0.191798	4.09462	4.22863e-05	8.68815e-05	13.2625	14.0479	13.3568	13.0945	13.4933	13.7027	13.8672	13.8962	13138	7292	11817	14486	16798	15932	104.374	72.7316	111.179	114.882	145.647	142.395	210.558	158.986	226.142	196.035	240.878	249.639
408876	XM_006570500,XM_006570502,XM_016912786,XM_016912787,XM_016912788,XM_026441570,XM_026441571	LOC408876	MOB kinase activator-like 2, transcript variant X7	protein_coding	XP_006570563.1;XP_006570565.1;XP_016768275.1;XP_016768276.1;XP_016768277.1;XP_026297355.1;XP_026297356.1	GB43401	.	1.60158	4182.65	0.148507	4.57553	4.75012e-06	1.07295e-05	11.651	12.3302	11.5698	11.8304	11.6009	12.1333	12.1009	12.0841	3696	3721	2958	5163	4860	4393	41.1859	53.9761	40.3325	57.517	60.2639	54.8067	83.0862	117.988	82.0372	98.1475	99.6675	96.0839
408878	XM_006568237,XM_392408	LOC408878	protein mesh, transcript variant X2	protein_coding	XP_006568300.1;XP_392408.3	GB52947	.	2.32546	6734.13	0.274313	4.43843	9.06169e-06	1.98742e-05	11.9838	13.2012	11.7743	11.9726	12.4194	12.7803	12.7589	13.0457	3593	3432	5839	8365	7968	9841	17.0577	20.1584	32.8759	39.0642	40.9234	52.2063	34.4113	44.0647	66.8704	66.6594	67.6812	91.525
408879	NM_001011650	sGC-alpha1	soluble guanylyl cyclase alpha 1 subunit	protein_coding	NP_001011650.1	GB52929	.	17.9797	236.464	0.243378	17.1269	9.35334e-66	1.77282e-64	4.64878	8.80685	5.48602	5.65561	5.53926	8.16799	8.14734	7.94823	29	28	24	469	448	341	0.244249	0.293961	0.240417	4.00094	4.16684	3.28012	0.492735	0.642575	0.489013	6.82723	6.89132	5.75051
408880	NM_001011632,XM_006568234	Gycbeta1	guanylate cyclase, soluble, beta 1	protein_coding	NP_001011632.1;XP_006568297.1	GB52953	.	12.7598	282.674	0.27771	13.228	6.04972e-40	6.7553e-39	5.37491	9.03302	5.84357	6.33252	6.08532	8.33541	8.22394	8.52722	36	55	40	494	432	532	0.343643	0.655112	0.442295	4.72171	4.50924	5.74144	0.693249	1.43202	0.899638	8.05716	7.45761	10.0656
408884	XM_016912656,XM_026441575,XM_392414	LOC408884	transcription factor Sox-13, transcript variant X2	protein_coding	XP_016768145.2;XP_026297360.1;XP_392414.6	GB41464	.	-1.77785	551.778	0.297715	-2.78836	0.00529764	0.00854359	9.46448	8.63331	8.75527	9.53476	8.93961	8.59751	8.61444	8.55164	616	1033	579	391	388	333	1.97323	4.21817	2.391	1.24054	1.35946	1.21009	3.98068	9.22058	4.86336	2.11687	2.24835	2.12146
408886	XM_006565386,XM_392416	LOC408886	transmembrane 7 superfamily member 3, transcript variant X1	protein_coding	XP_006565449.2;XP_392416.4	GB41430	.	-2.85639	1401.5	0.139469	-10.8568	1.85094e-27	1.41795e-26	11.0198	9.5052	10.5847	10.767	10.6707	9.78528	9.62855	9.7326	2442	2214	2061	767	620	646	21.7496	25.1556	21.4547	6.97231	6.09489	6.5319	43.8766	54.9883	43.6394	11.8976	10.08	11.4513
408888	XM_392419	LOC408888	leucine-rich repeats and immunoglobulin-like domains protein 1	protein_coding	XP_392419.3	GB41417	.	-6.6848	1522.66	0.148884	-18.4095	1.10305e-75	2.46876e-74	11.3713	8.62991	10.7351	10.9926	10.7834	9.11626	9.14485	9.09382	3079	2983	2495	385	389	335	16.0423	19.5006	15.4094	2.01284	2.22194	1.9767	32.3629	42.6268	31.343	3.43472	3.67476	3.46543
408890	XM_006565410,XM_006565411,XM_392421	LOC408890	protein groucho, transcript variant X3	protein_coding	XP_006565473.1;XP_006565474.1;XP_392421.3	GB41521	.	-1.57035	2457.11	0.144005	-4.5213	6.1461e-06	1.37498e-05	11.552	10.9006	11.2401	11.4639	11.2577	10.9525	10.847	10.9364	3541	3382	2787	1949	1681	1715	11.0016	13.2452	10.3288	6.08401	5.79971	6.03595	22.194	28.9531	21.009	10.3818	9.59186	10.5819
408891	XM_003250585,XM_003250586,XM_006565412,XM_392422	LOC408891	methyl-CpG-binding domain protein 2, transcript variant X3	protein_coding	XP_003250633.1;XP_003250634.1;XP_006565475.1;XP_392422.2	GB41522	.	-1.6397	1335.71	0.129491	-5.5095	3.59858e-08	9.78988e-08	10.6964	9.98303	10.5014	10.5377	10.3487	10.0524	9.99113	9.98614	2228	1740	1464	1034	940	860	42.4954	41.5488	33.1245	19.8106	19.6236	18.4609	85.7281	90.8225	67.3759	33.805	32.4546	32.3645
408896	XM_006562478,XM_016912661,XM_392426	LOC408896	semaphorin-2A, transcript variant X1	protein_coding	XP_006562541.1;XP_016768150.1;XP_392426.3	GB46091	.	-1.82536	329.568	0.232466	-3.73467	0.000187962	0.000361667	8.73471	7.86502	8.26575	8.71987	8.31979	7.85046	7.95606	7.88775	451	544	369	215	236	201	1.88086	2.85383	1.81953	0.897618	1.07405	0.947318	3.79435	6.23824	3.70097	1.5317	1.77631	1.66078
408897	XM_026441639,XM_026441640,XM_026441641	LOC408897	nuclear receptor coactivator 6, transcript variant X1	protein_coding	XP_026297424.1;XP_026297425.1;XP_026297426.1	GB48140	.	-1.59412	4871.79	0.18212	-3.69406	0.000220701	0.000421502	12.5478	11.875	12.2625	12.5227	12.0966	11.8879	11.8519	11.8901	7376	7271	4772	3706	3467	3329	14.5499	17.9315	11.1633	7.36151	7.5055	7.38106	29.3522	39.1968	22.7065	12.5617	12.413	12.94
408900	XM_006569403	LOC408900	tyrosine-protein phosphatase non-receptor type 61F	protein_coding	XP_006569466.2	GB48145	.	-1.53354	4028.4	0.190678	-3.23512	0.0012159	0.00212974	12.2517	11.6348	11.8982	11.8445	12.2701	11.6425	11.6144	11.6168	5538	3931	6302	3161	2984	2753	31.4324	28.0018	42.4057	18.0258	18.5811	17.6982	63.4102	61.2097	86.2542	30.7594	30.7304	31.0275
408902	XM_392431	LOC408902	F-box/LRR-repeat protein 16	protein_coding	XP_392431.2	GB48151	.	6.49618	1155.08	0.197735	13.6526	1.94823e-42	2.32723e-41	8.26867	10.9671	8.61059	8.83278	8.58581	10.238	10.3567	10.582	364	361	272	1660	1818	2083	1.87168	2.33071	1.66037	8.59414	10.2752	12.1566	3.77583	5.09476	3.37724	14.6651	16.9937	21.3123
408904	XM_006569420	LOC408904	non-specific lipid-transfer protein	protein_coding	XP_006569483.1	GB48124	.	-2.60579	7913.99	0.106035	-13.0308	8.17089e-39	8.8731e-38	13.4816	12.1	13.1781	13.096	13.205	12.2663	12.2417	12.3443	15062	10403	11959	4184	3958	4109	130.465	113.072	122.798	36.4118	37.6075	40.3165	263.194	247.167	249.773	62.1334	62.1972	70.6806
408908	XM_003251351,XM_006569421,XM_006569422,XM_006569423,XM_006569424,XM_006569425	LOC408908	anoctamin-8, transcript variant X6	protein_coding	XP_003251399.1;XP_006569484.1;XP_006569485.1;XP_006569486.1;XP_006569487.1;XP_006569488.1	GB48162	.	3.69809	2521.4	0.203917	9.25268	2.1893e-20	1.24948e-19	10.0683	11.9546	10.2232	10.5259	10.0848	11.5107	11.4876	11.515	1274	1365	830	3892	3704	3503	4.36034	5.89335	3.51762	13.8296	13.9461	13.8942	8.79633	12.8824	7.15493	23.599	23.0648	24.3585
408909	XM_006569431,XM_392437	LOC408909	NADH-quinone oxidoreductase subunit B 2, transcript variant X2	protein_coding	XP_006569494.1;XP_392437.2	GB48163	.	9.93454	9972.86	0.135654	24.4183	1.09292e-131	5.34646e-130	10.8335	14.1454	11.4348	11.5836	11.5503	13.68	13.5353	13.5009	2080	1922	1887	19563	16549	14721	42.5763	49.3704	45.7767	402.731	371.759	341.591	85.8913	107.92	93.1109	687.224	614.833	598.858
408910	XM_026441840,XM_026441841,XM_392438	LOC408910	protein SCAI, transcript variant X1	protein_coding	XP_026297625.1;XP_026297626.1;XP_392438.3	GB48165	.	5.73685	470.675	0.217678	11.5779	5.33163e-31	4.55294e-30	7.12846	9.64643	7.48917	7.75716	7.3218	9.15438	9.14893	9.08153	170	178	105	801	776	668	0.744339	0.979645	0.545452	3.52834	3.7389	3.32133	1.50159	2.14143	1.10946	6.02079	6.18359	5.82276
408914	XM_026441771,XM_026441772,XM_026441773,XM_026441774,XM_026441775,XM_026441776	LOC408914	BAI1-associated protein 3, transcript variant X3	protein_coding	XP_026297556.1;XP_026297557.1;XP_026297558.1;XP_026297559.1;XP_026297560.1;XP_026297561.1	GB44330	.	3.56496	1929.22	0.307343	5.9669	2.41804e-09	7.23791e-09	9.7236	11.557	9.79365	10.3528	9.60938	11.0661	11.2468	11.0913	882	1278	538	2731	3191	2511	2.4053	4.39219	1.73618	7.53315	9.5803	7.77408	4.85232	9.60098	3.53143	12.8546	15.8444	13.6291
408915	XM_006568287,XM_006568290,XM_016913010,XM_016913011,XM_026441618,XM_026441619,XM_026441620,XM_392443	LOC408915	protein couch potato, transcript variant X6	protein_coding	XP_006568350.1;XP_006568353.1;XP_016768499.1;XP_016768500.1;XP_026297403.1;XP_026297404.1;XP_026297405.1;XP_392443.4	GB44336	.	6.12038	3035.01	0.186769	13.9939	1.69818e-44	2.12231e-43	9.73617	12.3491	10.0717	10.3524	10.0321	11.7462	11.9131	11.7899	982	1048	720	4733	5433	4429	1.07604	1.4381	0.933396	5.23305	6.54154	5.52046	2.17074	3.14357	1.89855	8.92971	10.8187	9.67814
408916	XM_006568329,XM_006568330,XM_006568331,XM_006568332	LOC408916	JNK-interacting protein 1, transcript variant X1	protein_coding	XP_006568392.1;XP_006568393.1;XP_006568394.1;XP_006568395.1	GB44296	.	3.02729	601.534	0.157037	10.1761	2.53453e-24	1.70178e-23	8.22256	9.82076	8.39314	8.43694	8.37096	9.27191	9.44757	9.53012	383	303	288	756	881	881	1.81704	1.79255	1.61019	3.61042	4.59915	4.74101	3.6656	3.91837	3.27517	6.16084	7.60631	8.31166
408917	XM_016911994,XM_392445	LOC408917	mitogen-activated protein kinase 15, transcript variant X2	protein_coding	XP_016767483.1;XP_392445.3	GB44207	.	7.375	89.8358	0.30864	9.33982	9.64997e-21	5.6008e-20	4.42525	7.30548	4.92061	5.11542	4.68156	6.7501	6.77059	6.58622	28	27	15	161	160	123	0.142869	0.172979	0.088774	0.950695	0.917302	0.726909	0.288217	0.37812	0.180569	1.62227	1.51708	1.27438
408918	XM_392446	LOC408918	death-associated protein 1	protein_coding	XP_392446.1	GB44206	.	1.77561	10011	0.121123	6.83859	7.99766e-12	2.87574e-11	12.8164	13.6449	12.9738	12.8024	12.8782	13.4776	13.4012	13.3545	10292	6362	7133	13366	12018	10525	166.048	128.801	136.428	216.671	212.717	192.358	334.977	281.549	277.499	369.729	351.802	337.23
408920	XM_006567266	LOC408920	long-chain fatty acid transport protein 4	protein_coding	XP_006567329.1	GB44020	.	-3.22618	13118.7	0.12312	-13.7251	7.18685e-43	8.67574e-42	14.2898	12.6	14.0003	13.8694	13.8362	12.8708	12.8654	12.746	28543	18799	18666	6358	6153	4908	193.869	160.241	150.3	43.3842	45.8419	37.7576	391.101	350.275	305.714	74.0311	75.8156	66.1944
408922	XM_026441609,XM_026441610,XM_026441611,XM_026441612	LOC408922	discoidin domain-containing receptor 2, transcript variant X1	protein_coding	XP_026297394.1;XP_026297395.1;XP_026297396.1;XP_026297397.1	GB42409	.	2.58676	339.128	0.265375	5.16683	2.38103e-07	6.02174e-07	7.56532	8.93326	7.39422	7.92084	7.62062	8.4843	8.40682	8.72277	177	245	179	447	402	510	0.644529	1.11964	0.768682	1.64021	1.61205	2.10612	1.30024	2.44744	1.56352	2.79886	2.66608	3.69233
408924	XM_006565503,XM_006565504,XM_006565505,XM_006565506,XM_006565507,XM_026441962,XM_392452	LOC408924	peptidoglycan-recognition protein LC, transcript variant X2	protein_coding	XP_006565566.1;XP_006565567.1;XP_006565568.1;XP_006565569.1;XP_006565570.1;XP_026297747.1;XP_392452.2	GB42500	.	-2.42725	2578.43	0.123772	-10.3361	4.8389e-25	3.36333e-24	11.8347	10.555	11.5052	11.5308	11.6054	10.7412	10.8251	10.6505	4518	3489	3872	1466	1575	1179	38.6315	36.7878	39.2875	12.1817	14.6896	11.344	77.9331	80.4154	79.9117	20.787	24.2944	19.8877
408926	XM_006565440,XM_016913113	LOC408926	alpha-2-macroglobulin-like protein 1, transcript variant X1	protein_coding	XP_006565503.2;XP_016768602.2	GB42455	.	-9.20844	29720.6	0.15503	-20.6602	7.90713e-95	2.34769e-93	15.7104	12.5075	15.0835	15.2488	14.8947	13.0804	13.0061	13.0678	69234	61018	44492	5889	5202	5191	228.364	252.582	173.988	19.5162	18.8219	19.3961	460.69	552.125	353.896	33.3026	31.1285	34.0042
408930	NM_001011633,XM_006565075	TyHyd	tyrosine hydroxylase	protein_coding	NP_001011633.1;XP_006565138.1	GB40967	.	140.152	12895.9	1.19004	5.99213	2.07105e-09	6.23196e-09	7.51394	14.6444	8.99927	9.02564	9.98727	13.5711	13.7427	13.5742	38	34	484	23620	26852	21226	0.223987	0.249816	3.54685	142.382	176.653	144.393	0.451859	0.546077	7.21439	242.962	292.158	253.141
408934	XM_026441587	LOC408934	choline O-acetyltransferase	protein_coding	XP_026297372.1	GB47962	.	9.18193	133.536	0.318848	10.0323	1.09872e-23	7.19841e-23	4.72598	7.91053	5.05313	5.36414	5.44212	7.05761	7.21582	7.51132	24	28	32	189	215	263	0.243096	0.352508	0.376982	1.92368	2.38539	3.01902	0.490409	0.770555	0.766791	3.28259	3.94507	5.29277
408935	XM_392464	LOC408935	high-affinity choline transporter 1	protein_coding	XP_392464.3	GB43293	.	16.9793	1935.82	0.138117	29.5815	2.58359e-192	2.32818e-190	7.75318	11.836	8.52485	8.6748	8.51332	11.0808	11.106	11.1651	260	242	197	3439	3431	3339	0.778476	0.908838	0.697264	10.3554	11.2825	11.3365	1.57046	1.98665	1.41825	17.6705	18.6596	19.8744
408936	XM_006562560,XM_006562561,XM_006562562,XM_006562563,XM_006562564,XM_006562565,XM_006562566,XM_392465	LOC408936	RNA-binding protein squid, transcript variant X2	protein_coding	XP_006562623.1;XP_006562624.1;XP_006562625.1;XP_006562626.1;XP_006562627.1;XP_006562628.1;XP_006562629.1;XP_392465.3	GB43300	.	-1.52027	28893.5	0.156837	-3.85323	0.000116568	0.000228358	15.0892	14.4849	14.6716	15.0113	14.789	14.4571	14.4582	14.4104	38009	40729	33242	22717	22152	19334	301.522	404.355	312.709	181.049	192.886	173.689	608.275	883.889	636.057	308.944	319.004	304.502
408937	XM_006562568,XM_623076	LOC408937	SPARC, transcript variant X1	protein_coding	XP_006562631.2;XP_623079.2	GB43302	.	2.125	39118.6	0.105154	10.3416	4.56647e-25	3.17735e-24	14.6117	15.6992	14.8137	14.6858	14.6829	15.4024	15.4186	15.4376	35662	23152	23699	50923	50442	47337	407.521	332.03	321.074	584.654	632.356	612.651	822.111	725.793	653.072	997.659	1045.82	1074.06
408942	XM_026441588,XM_026441589,XM_026441590,XM_026441591,XM_026441592,XM_026441593,XM_026441594	LOC408942	receptor expression-enhancing protein 2, transcript variant X7	protein_coding	XP_026297373.1;XP_026297374.1;XP_026297375.1;XP_026297376.1;XP_026297377.1;XP_026297378.1;XP_026297379.1	GB53782	.	2.97428	8285.22	0.187396	8.39153	4.79845e-17	2.32412e-16	12.0258	13.5981	12.0635	12.3946	12.0334	13.2485	13.1566	13.16	4717	5193	3514	12829	11388	10515	18.1577	24.4773	15.926	58.1217	56.908	52.3289	36.6304	53.5054	32.3939	99.1793	94.1174	91.74
408944	XM_006560130,XM_006560131,XM_026441945,XM_026441946	LOC408944	probable JmjC domain-containing histone demethylation protein 2C, transcript variant X4	protein_coding	XP_006560193.2;XP_006560194.2;XP_026297730.1;XP_026297731.1	GB53787	.	-2.02913	6195.8	0.167047	-6.11124	9.88595e-10	3.04432e-09	13.0191	11.9981	12.578	12.9504	12.724	12.1358	12.0858	12.1219	8836	9811	7967	4084	3755	3602	16.7168	23.2869	17.863	7.76009	7.78891	7.71049	33.7237	50.9034	36.3338	13.2419	12.8817	13.5176
408945	XM_006560134,XM_006560135,XM_006560136	LOC408945	sorting nexin-27, transcript variant X1	protein_coding	XP_006560197.1;XP_006560198.1;XP_006560199.1	GB53790	.	-1.78931	3958.39	0.153039	-5.48491	4.13683e-08	1.11895e-07	12.3101	11.4709	12.2023	12.1633	11.9343	11.615	11.4965	11.616	7266	5244	4218	2888	2453	2591	27.264	23.804	17.9983	10.136	9.39956	10.4857	55.0009	52.0338	36.6089	17.2962	15.5455	18.383
408949	XM_006559831,XM_006559832,XM_006559833,XM_016912995,XM_026441678,XM_392477	LOC408949	serine/threonine-protein phosphatase 2A 56 kDa regulatory subunit gamma isoform, transcript variant X4	protein_coding	XP_006559894.1;XP_006559895.1;XP_006559896.1;XP_016768484.1;XP_026297463.1;XP_392477.4	GB42564	.	-1.67461	1725.7	0.146518	-5.07665	3.84148e-07	9.54146e-07	11.0775	10.3336	10.7449	10.9312	10.7284	10.26	10.3185	10.4126	2617	2402	1986	1157	1206	1234	20.849	24.025	18.6812	9.18679	10.5779	11.0262	42.0597	52.5168	37.998	15.6764	17.4942	19.3306
408950	XM_392478	LOC408950	malate dehydrogenase, mitochondrial	protein_coding	XP_392478.2	GB42526	.	11.1934	43203.5	0.211691	16.4607	7.03398e-61	1.22475e-59	12.7909	16.2754	13.4205	13.3661	13.7323	15.6836	15.7708	15.5673	7956	5523	9423	77809	82456	62246	93.7892	81.7085	131.692	921.618	1066.38	831.248	189.206	178.608	267.864	1572.66	1763.64	1457.3
408951	XM_006559821	LOC408951	14-3-3 protein epsilon	protein_coding	XP_006559884.1	GB42560	.	-2.84398	28897.6	0.167061	-9.02612	1.77871e-19	9.68857e-19	15.384	13.876	14.8515	15.2237	14.9642	14.0273	14.0601	14.1057	46242	50872	40134	14013	14190	13775	254.597	351.494	261.953	77.5172	85.7037	85.912	513.612	768.338	532.818	132.276	141.741	150.616
408953	XM_026441868,XM_026441869,XM_026441870,XM_026441871,XM_026441872,XM_026441873,XM_026441874	LOC408953	peroxidase, transcript variant X1	protein_coding	XP_026297653.1;XP_026297654.1;XP_026297655.1;XP_026297656.1;XP_026297657.1;XP_026297658.1;XP_026297659.1	GB49688	.	-4.83043	38390.2	0.148989	-15.2504	1.63531e-52	2.42068e-51	15.957	13.6848	15.5047	15.3329	15.6345	14.1342	14.0416	14.0052	82870	52412	72811	14032	12189	10714	304.952	241.632	317.577	50.6056	48.756	44.4087	615.193	528.188	645.959	86.3539	80.6351	77.8548
408955	XM_006569825,XM_026442453,XM_392483	LOC408955	4-aminobutyrate aminotransferase, mitochondrial, transcript variant X2	protein_coding	XP_006569888.1;XP_026298238.1;XP_392483.3	GB51647	.	-2.57309	9666.93	0.122935	-11.0913	1.38312e-28	1.09721e-27	13.7652	12.4017	13.3988	13.573	13.4106	12.5869	12.5675	12.6572	16828	15150	13157	5163	4913	5028	135.67	153.679	125.132	41.5724	43.1875	45.6977	273.693	335.93	254.521	70.9395	71.4257	80.1145
408956	NM_001040231,XM_026442020,XM_026442021	nanos	protein nanos	protein_coding	NP_001035321.1;XP_026297805.1;XP_026297806.1	GB52596	.	-2.6332	2658.46	0.143095	-9.76146	1.64761e-22	1.03586e-21	11.912	10.5151	11.565	11.6701	11.403	10.6373	10.7118	10.6212	5052	4227	3302	1393	1479	1225	17.815	18.7094	13.834	4.93334	5.72093	4.89107	35.939	40.8973	28.1388	8.41829	9.46157	8.57474
408957	XM_016913369,XM_016913370,XM_016913372,XR_001703842,XR_001703843,XR_001703844,XR_001703845,XR_003305209,XR_003305210	LOC408957	uncharacterized LOC408957, transcript variant X5	protein_coding	XP_016768858.2;XP_016768859.2;XP_016768861.2	GB40504	.	1.52983	7317.38	0.103603	5.92041	3.21149e-09	9.49947e-09	12.4982	13.1114	12.4829	12.595	12.4942	12.9346	12.9386	12.8686	7132	6082	5579	8811	8618	7361	15.1122	16.2818	14.0414	18.8274	19.9881	17.6917	30.4866	35.5907	28.5606	32.1272	33.0573	31.0161
408958	XM_006559588,XM_006559589,XM_392487	LOC408958	nucleolar protein 4-like, transcript variant X1	protein_coding	XP_006559651.1;XP_006559652.1;XP_392487.4	GB40523	.	-6.3265	1609.48	0.228514	-11.6466	2.38834e-31	2.06527e-30	11.4406	8.77964	10.9152	11.1471	10.6894	9.28962	9.0733	9.39961	3531	3334	2175	443	324	456	13.3499	15.7385	9.7534	1.66608	1.32701	1.93468	26.9315	34.4032	19.8386	2.84302	2.19468	3.39177
408960	XM_006561437,XM_006561438	LOC408960	protein slit, transcript variant X2	protein_coding	XP_006561500.1;XP_006561501.1	GB54537	.	-1.71995	722.261	0.291078	-2.68784	0.00719167	0.011403	9.83512	9.05287	9.34498	9.81208	9.48475	8.94576	8.78307	9.37	935	1145	838	453	365	649	2.17652	3.23384	2.26867	1.04131	0.886953	1.6363	4.3908	7.06893	4.61452	1.77689	1.46689	2.86866
408961	XM_026442500	LOC408961	apolipophorins	protein_coding	XP_026298285.1	GB54507	.	-4.15411	189993	0.188896	-10.8766	1.49056e-27	1.14614e-26	18.2244	16.1699	17.5967	18.0147	17.7573	16.5102	16.4006	16.5971	320864	367735	291962	72218	61387	71925	558.352	803.049	602.3	126.265	117.187	141.78	1126.39	1755.4	1225.09	215.46	193.809	248.56
408963	XM_016913538,XR_001703915,XR_001703916,XR_001703917,XR_001703918,XR_001703919,XR_001703920,XR_001703921,XR_001703922,XR_001703923,XR_001703924,XR_001703925	LOC408963	pleckstrin homology domain-containing family G member 5, transcript variant X12	protein_coding	XP_016769027.1	GB54496	.	2.25379	5249.35	0.143648	8.16127	3.31528e-16	1.53e-15	11.6561	12.828	11.6354	11.8191	11.8521	12.5884	12.4351	12.5308	3553	3308	3528	7604	6319	6422	8.69219	10.1061	10.1754	18.8735	16.9667	17.8924	17.5352	22.0911	20.697	32.2059	28.0604	31.3679
408964	XM_006564554,XM_006564555,XM_026442325,XM_026442326,XM_026442327,XM_026442328,XM_026442329,XM_026442330	LOC408964	ubiquitin carboxyl-terminal hydrolase Usp2, transcript variant X5	protein_coding	XP_006564617.2;XP_006564618.2;XP_026298110.1;XP_026298111.1;XP_026298112.1;XP_026298113.1;XP_026298114.1;XP_026298115.1	GB41811	.	4.68508	18750.9	0.179759	12.3948	2.78882e-35	2.72335e-34	12.6876	14.9155	12.952	13.048	13.0974	14.6094	14.4977	14.1952	7702	6524	7118	35365	30842	20920	31.7071	33.7435	34.8325	151.517	142.621	100.108	63.9642	73.7606	70.8501	258.549	235.873	175.504
408965	XM_392494	LOC408965	glutamate receptor-interacting protein 1	protein_coding	XP_392494.1	GB41863	.	1.74362	1967.4	0.251884	3.18435	0.00145079	0.00251586	10.4862	11.288	10.3736	10.795	10.1652	10.9827	10.9596	11.0428	1649	1968	1001	2404	2286	2293	12.9925	19.4544	9.34951	19.0274	19.7555	20.4689	26.2103	42.5258	19.0171	32.4686	32.6726	35.8849
408967	XM_006564541,XM_006564542,XM_016913543,XM_016913545,XM_016913546,XM_016913547,XM_016913548,XM_016913549,XM_026442524,XM_026442525	LOC408967	calcium-binding mitochondrial carrier protein Aralar1, transcript variant X9	protein_coding	XP_006564604.1;XP_006564605.1;XP_016769032.1;XP_016769034.1;XP_016769035.2;XP_016769036.1;XP_016769037.1;XP_016769038.1;XP_026298309.1;XP_026298310.1	GB41821	.	1.64379	8706.79	0.0979157	7.32285	2.42763e-13	9.58824e-13	12.6853	13.4023	12.7161	12.7374	12.7906	13.1699	13.172	13.2598	8209	6325	6901	10203	9960	10056	20.7954	20.7247	20.6125	26.7503	28.832	29.6658	41.9516	45.3026	41.9263	45.647	47.6838	52.0083
408968	XM_006564595	LOC408968	cytochrome c-type heme lyase	protein_coding	XP_006564658.1	GB41793	.	3.15272	13914	0.111886	14.8061	1.33841e-49	1.86055e-48	12.7102	14.3668	12.9407	12.9507	12.9731	14.0829	14.0243	13.8934	8521	6484	6840	22332	20495	16487	133.084	127.077	126.631	350.434	351.157	291.695	268.477	277.781	257.57	597.984	580.761	511.382
408970	XM_006564615,XM_392499	LOC408970	flocculation protein FLO11, transcript variant X2	protein_coding	XP_006564678.2;XP_392499.4	GB41773	.	-1.69112	10888	0.188747	-4.01584	5.92336e-05	0.000119974	13.7402	12.9822	13.3168	13.7316	13.4586	13.0857	12.9334	13.0759	14297	16646	12855	8358	6847	7408	61.2527	89.4551	65.6367	35.9505	32.1606	35.9255	123.568	195.542	133.507	61.3462	53.1889	62.9825
408971	XM_006566809,XM_006566810,XM_016913533,XM_016913534,XM_016913535,XM_623210	LOC408971	ras-related protein Rab-3, transcript variant X1	protein_coding	XP_006566872.1;XP_006566873.1;XP_016769022.1;XP_016769023.1;XP_016769024.1;XP_623213.1	GB52842	.	16.5228	2159.6	0.226917	17.832	3.99139e-71	8.30031e-70	7.94715	11.9917	8.66537	8.97046	8.55165	11.3023	11.3441	11.1649	284	327	184	4081	4135	3209	1.24535	1.82592	0.86568	20.1973	20.8727	16.1116	2.51231	3.99131	1.76081	34.4648	34.5204	28.2459
408972	XM_006568030	LOC408972	muscle-specific protein 20	protein_coding	XP_006568093.2	GB54817	.	4.04628	36893.7	0.0975397	20.6746	5.86115e-95	1.75034e-93	13.8359	15.8525	14.1862	14.2419	14.2302	15.5014	15.4062	15.5179	18132	14618	14797	59145	52273	53900	426.708	431.717	412.809	1398.51	1349.56	1436.91	860.818	943.701	839.664	2386.43	2231.97	2519.1
408973	XM_006568054,XM_006568055,XM_016913409,XR_001703863	LOC408973	neprilysin-1, transcript variant X4	protein_coding	XP_006568117.1;XP_006568118.1;XP_016768898.1	GB48055	.	2.16025	674.862	0.219825	5.05495	4.3051e-07	1.06441e-06	8.73885	9.8494	8.79087	9.08065	8.61408	9.55686	9.47553	9.62011	518	541	324	903	808	864	2.5203	2.75835	1.58447	3.71216	3.67086	3.86642	5.08432	6.02954	3.22284	6.33445	6.07106	6.77839
408979	XM_006567374,XM_392511	LOC408979	eukaryotic translation initiation factor 5, transcript variant X1	protein_coding	XP_006567437.1;XP_392511.2	GB12506	.	-2.20677	21919.3	0.127936	-8.92586	4.4226e-19	2.35895e-18	14.8807	13.7388	14.5327	14.691	14.5152	13.9326	13.8074	13.8193	37041	32800	28090	14565	12285	11461	233.75	259.537	210.027	92.1901	84.9649	81.771	471.556	567.327	427.199	157.314	140.519	143.356
408982	XM_006567378	LOC408982	calcineurin B homologous protein 1	protein_coding	XP_006567441.1	GB53402	.	1.95894	2298.48	0.116077	8.35716	6.42439e-17	3.08978e-16	10.6016	11.5713	10.67	10.6696	10.7813	11.3149	11.3862	11.2611	1923	1445	1687	2944	3089	2493	24.695	23.2834	25.6878	37.9953	43.5302	36.2796	49.8184	50.8958	52.2495	64.8355	71.9924	63.6033
408984	NM_001164810	Lin-52	lin-52 protein	protein_coding	NP_001158282.1	GB53406	.	2.26017	4826.84	0.108404	10.8523	1.94491e-27	1.48661e-26	11.5321	12.7082	11.6094	11.6706	11.6896	12.4724	12.411	12.3276	3624	2925	3071	6990	6390	5391	79.1955	80.2097	79.5675	153.496	153.231	133.48	159.765	175.332	161.842	261.927	253.422	234.009
408987	XM_006567389	LOC408987	sortilin-related receptor	protein_coding	XP_006567452.1	GB53341	.	-5.11363	15179.9	0.160587	-14.6609	1.14754e-48	1.56764e-47	14.6322	12.2778	14.1359	14.3192	13.9713	12.639	12.729	12.6108	32337	29145	21167	4709	5128	4073	84.8933	96.0218	65.878	12.421	14.7667	12.1111	171.259	209.896	133.997	21.1953	24.422	21.2325
408988	XM_006567436,XM_006567437,XM_016914008,XM_392520	LOC408988	uncharacterized LOC408988, transcript variant X1	protein_coding	XP_006567499.1;XP_006567500.1;XP_016769497.1;XP_392520.5	GB53322	.	3.01861	559.966	0.165431	9.63471	5.70526e-22	3.53499e-21	8.1239	9.71592	8.21289	8.43036	8.17356	9.32399	9.25102	9.32535	334	323	246	839	759	753	1.0294	1.24807	0.89489	2.62688	2.56926	2.70572	2.07665	2.72819	1.82023	4.48253	4.24918	4.7435
408989	XM_392521	LOC408989	putative glycerol kinase 5	protein_coding	XP_392521.3	GB53312	.	-1.59214	2268.29	0.165815	-4.04647	5.19958e-05	0.000105815	11.4441	10.7734	11.4338	11.1601	11.216	10.9284	10.9069	10.7541	4263	2387	2606	1840	1747	1330	43.2826	30.4109	31.3655	18.7663	19.4603	15.2878	87.316	66.4759	63.7982	32.023	32.1844	26.8017
408990	XM_006567453	LOC408990	neuralized-like protein 2	protein_coding	XP_006567516.1	GB53311	.	-2.04856	917.783	0.118565	-8.72612	2.63554e-18	1.35782e-17	10.2685	9.23384	9.95674	10.0212	9.88042	9.28241	9.29805	9.28825	1599	1285	1141	582	577	525	18.9594	19.1233	16.0414	6.93163	7.49803	7.04514	38.2476	41.8021	32.6286	11.8282	12.4006	12.3511
408991	XM_006567455,XM_006567457,XM_016914089,XM_016914090,XM_026443065,XM_392523	LOC408991	glutaminase kidney isoform, mitochondrial, transcript variant X1	protein_coding	XP_006567518.1;XP_006567520.1;XP_016769578.1;XP_016769579.1;XP_026298850.1;XP_392523.6	GB53310	.	2.23611	1039.02	0.198545	5.84749	4.99043e-09	1.45314e-08	9.32654	10.4878	9.38826	9.11657	9.53192	10.0916	10.2089	10.0294	858	472	777	1370	1503	1152	6.6372	4.61304	7.08189	10.9032	12.9789	10.409	13.3895	10.0838	14.4047	18.6053	21.4651	18.2485
408992	XM_016913943	LOC408992	NPC intracellular cholesterol transporter 1 homolog 1b	protein_coding	XP_016769432.1	GB53306	.	10.2041	6208.37	0.217233	15.4262	1.09184e-53	1.66664e-52	10.1146	13.4651	10.7405	10.8312	11.1278	12.8472	13.0133	12.9709	1108	955	1486	9991	11468	10121	2.1484	2.32317	3.41739	19.4738	24.4066	22.2401	4.33408	5.07826	6.95105	33.2303	40.3648	38.99
408995	NM_001014983,XM_006561504,XM_006561505,XM_006561506,XM_006561507	Dop3	D2-like dopamine receptor	protein_coding	NP_001014983.1;XP_006561567.2;XP_006561568.2;XP_006561569.2;XP_006561570.2	GB42577	.	1.94948	35.0617	0.448934	2.14528	0.0319305	0.0455966	4.56493	5.53774	4.71509	4.15878	4.69719	5.17567	4.86113	5.38091	37	14	28	46	32	51	0.119937	0.05501	0.108336	0.152218	0.11583	0.186255	0.241955	0.120249	0.220358	0.259747	0.191566	0.326531
408996	XM_026442726,XM_026442727	LOC408996	1-phosphatidylinositol 4,5-bisphosphate phosphodiesterase, transcript variant X2	protein_coding	XP_026298511.1;XP_026298512.1	GB42579	.	2.49978	3551.58	0.0896159	14.7496	3.09334e-49	4.28852e-48	10.987	12.3088	11.1668	11.1637	11.1796	11.9591	12.0398	12.014	2615	1959	2050	4715	4993	4473	11.8227	11.2239	10.9906	21.123	24.4766	23.0491	23.8505	24.5346	22.3551	36.0444	40.4807	40.4083
409000	XM_006561865,XM_392530	LOC409000	cell adhesion molecule 2, transcript variant X1	protein_coding	XP_006561928.1;XP_392530.3	GB42584	.	6.29943	612.51	0.184755	14.3716	7.80524e-47	1.02275e-45	7.39226	10.0458	7.74887	7.94795	7.64217	9.45296	9.4073	9.57025	207	199	139	1004	935	1009	0.564159	0.682092	0.450255	2.76056	2.80801	3.13007	1.1381	1.491	0.915828	4.71065	4.64403	5.48745
409003	NM_001145736,XM_016913823	NLG-3	neuroligin 3	protein_coding	NP_001139208.1;XP_016769312.1	GB42603	.	1.60761	514.083	0.242858	2.82023	0.00479894	0.00780056	8.62368	9.30771	8.51297	8.85398	8.34317	9.14789	8.89255	9.04213	467	510	297	696	519	559	1.67406	2.21126	1.29256	2.51591	1.96987	2.15995	3.37716	4.83364	2.6291	4.29317	3.25787	3.7867
409010	XM_006561813,XM_016914061	LOC409010	uncharacterized LOC409010, transcript variant X2	protein_coding	XP_006561876.1;XP_016769550.1	GB42613	.	1.96708	1847.26	0.144398	6.7595	1.38465e-11	4.905e-11	10.2816	11.2584	10.4901	10.3559	10.2624	10.9962	11.0628	10.9183	1837	1186	1093	2393	2498	1976	14.5074	11.7386	10.2369	18.8973	21.255	17.4795	29.2664	25.6596	20.8222	32.2465	35.1526	30.644
409011	XM_006561808,XM_006561809,XM_026442971,XM_392540	LOC409011	ATP-dependent Clp protease proteolytic subunit, transcript variant X3	protein_coding	XP_006561871.1;XP_006561872.1;XP_026298756.1;XP_392540.2	GB42871	.	2.55134	3065.34	0.12063	11.2017	3.99989e-29	3.23041e-28	10.7535	12.1047	10.9126	10.8714	10.9039	11.8604	11.752	11.6533	2276	1631	1740	4763	4153	3451	31.4119	28.2906	28.4665	66.0522	62.9353	53.9778	63.3687	61.841	57.9015	112.712	104.086	94.6307
409012	NM_001256039,XM_006561508,XM_006561509,XM_026442598	brp	bruchpilot	protein_coding	NP_001242968.1;XP_006561571.2;XP_006561572.2;XP_026298383.1	GB42866	.	3.29881	555.604	0.234686	7.33724	2.1804e-13	8.66175e-13	8.01647	9.73516	7.95688	8.45599	8.18475	9.35986	9.21478	9.36996	243	331	248	867	729	785	0.576457	0.991811	0.686379	2.0289	1.9711	2.16115	1.16291	2.16802	1.39611	3.46213	3.2599	3.7888
409015	XM_006561776,XM_006561778,XM_016913916,XM_016913917,XM_016913918,XM_026442837	LOC409015	probable elongation factor 1-delta, transcript variant X1	protein_coding	XP_006561839.1;XP_006561841.1;XP_016769405.1;XP_016769406.1;XP_016769407.1;XP_026298622.1	GB42862	.	1.59714	8933.83	0.155781	4.33617	1.4499e-05	3.11737e-05	12.7482	13.4236	12.7379	12.839	12.7809	13.3117	13.2813	13.014	8402	7107	6826	11924	11243	7763	96.8611	106.39	92.7458	130.962	129.446	92.2175	195.403	232.561	188.647	223.475	214.085	161.67
409016	XM_392545	LOC409016	uncharacterized LOC409016	protein_coding	XP_392545.3	.	.	9.32201	1006.06	0.176881	18.208	4.46291e-74	9.61163e-73	7.60746	10.8274	8.12737	8.27498	7.97992	10.1171	10.1462	10.2761	250	227	158	1663	1666	1737	1.11739	1.27207	0.834555	7.47216	8.17338	8.79864	2.25416	2.78065	1.6975	12.7506	13.5176	15.4253
409018	NM_001165905,XM_006561520,XM_006561521,XM_006561524,XM_006561525,XM_006561526,XM_006561527,XM_006561528,XM_006561529,XM_006561530,XM_006561532,XM_006561533,XM_006561535,XM_006561537,XM_006561538,XM_006561539,XM_006561540,XM_006561541,XM_006561543,XM_006561544,XM_006561545,XM_016913830,XM_016913834,XM_016913836,XM_016913837,XM_016913838,XM_026442599,XM_026442600,XM_026442601,XM_026442602,XM_026442…	Para	sodium channel protein paralytic	protein_coding	NP_001159377.1;XP_006561583.1;XP_006561584.1;XP_006561587.1;XP_006561588.1;XP_006561589.1;XP_006561590.1;XP_006561591.1;XP_006561592.1;XP_006561593.1;XP_006561595.1;XP_006561596.1;XP_006561598.1;XP_006561600.1;XP_006561601.1;XP_006561602.1;XP_006561603.1;XP_006561604.1;XP_006561606.1;XP_006561607.1;XP_006561608.1;XP_016769319.1;XP_016769323.1;XP_016769325.1;XP_016769326.1;XP_016769327.1;XP_026298…	GB42728	.	2.67661	3232.34	0.183306	7.74885	9.27286e-15	3.97414e-14	10.7805	12.2002	10.7321	11.0808	10.9947	11.8163	11.9495	11.7774	1759	1998	1859	4429	4943	3813	2.17822	3.10064	2.73904	5.51538	6.69721	5.35268	4.39422	6.77775	5.57127	9.41148	11.0762	9.38401
409020	XM_026442738	LOC409020	inaD-like protein	protein_coding	XP_026298523.1	GB42762	.	1.83902	3179.57	0.235437	3.73321	0.000189056	0.000363567	11.1294	12.0081	10.9816	11.4606	10.9599	11.7542	11.6356	11.7785	2360	3028	1777	4139	3562	3804	3.68432	5.93361	3.28993	6.49444	6.10232	6.72897	7.43255	12.9704	6.69179	11.0822	10.0923	11.7968
409023	XM_006560747,XM_392553	LOC409023	methylthioribose-1-phosphate isomerase, transcript variant X1	protein_coding	XP_006560810.1;XP_392553.1	GB44841	.	-3.26406	3074.87	0.157986	-10.8027	3.3436e-27	2.52936e-26	12.2007	10.4941	11.9912	11.6823	11.9548	10.8399	10.8541	10.7696	6793	3707	5055	1437	1424	1181	84.3581	57.6244	74.0254	17.9663	19.3202	16.5371	170.18	125.963	150.569	30.6579	31.9527	28.9919
409024	XM_006560733,XM_006560734,XM_006560735,XM_006560737,XM_006560738,XM_006560740,XM_006560741,XM_006560742,XM_016913880,XM_016913881,XM_016913882,XM_016913883,XM_026442653,XM_026442654,XM_026442655,XM_026442656,XM_026442657,XM_026442658,XM_026442659,XM_026442660,XM_026442661,XM_026442662,XM_026442663	LOC409024	tropomodulin, transcript variant X9	protein_coding	XP_006560796.1;XP_006560797.1;XP_006560798.1;XP_006560800.1;XP_006560801.1;XP_006560803.2;XP_006560804.1;XP_006560805.1;XP_016769369.1;XP_016769370.1;XP_016769371.1;XP_016769372.1;XP_026298438.1;XP_026298439.1;XP_026298440.1;XP_026298441.1;XP_026298442.1;XP_026298443.1;XP_026298444.1;XP_026298445.1;XP_026298446.1;XP_026298447.1;XP_026298448.1	GB44842	.	3.36757	6292.3	0.141321	12.3952	2.77374e-35	2.71119e-34	11.4925	13.2443	11.7978	11.859	11.6162	12.8525	12.8857	12.8692	3886	3142	2404	9296	9366	8474	32.7209	32.4707	23.4789	79.5964	92.1878	85.4026	66.0095	70.9785	47.7567	135.824	152.465	149.723
409025	XM_392555	LOC409025	apolipoprotein D	protein_coding	XP_392555.1	GB54020	.	2.58039	1526.29	0.192685	7.09753	1.27009e-12	4.80044e-12	9.73546	11.1034	9.98774	10.0259	9.6688	10.8659	10.6976	10.7526	1212	952	640	2355	1929	1879	17.8875	17.6307	11.1922	34.9419	31.2542	31.4386	36.0853	38.5394	22.7651	59.6252	51.6898	55.1164
409034	XM_026446479	LOC409034	uncharacterized LOC409034	protein_coding	XP_026302264.1	GB55538	.	-2.27795	5165.36	0.185829	-6.39155	1.64209e-10	5.39986e-10	12.8096	11.6218	12.3649	12.7083	12.3224	11.6343	11.7602	11.7538	8243	8811	6090	2789	3140	2868	14.1828	19.0248	12.422	4.82113	5.92536	5.58899	28.6116	41.5867	25.2666	8.22681	9.79966	9.7983
409036	XM_026442795,XM_026442798,XM_026442799	LOC409036	GTP-binding protein Rheb homolog, transcript variant X1	protein_coding	XP_026298580.1;XP_026298583.1;XP_026298584.1	GB53945	.	1.73011	4493.05	0.107616	7.34891	1.99837e-13	7.94475e-13	11.6844	12.4755	11.7702	11.7093	11.6298	12.2431	12.219	12.1717	4579	3217	3021	5735	5447	4770	73.8698	64.961	57.6232	92.8545	96.4883	86.7999	149.021	142	117.207	158.448	159.577	152.173
409040	NM_001077811,XM_006561078	Hiscl1	histamine-gated chloride channel 1	protein_coding	NP_001071279.1;XP_006561141.1	GB50822	.	19.6741	203.82	0.288495	14.8988	3.35547e-50	4.72202e-49	4.3106	8.59916	5.18445	5.42999	5.13858	7.93887	7.64245	7.9706	23	25	16	407	299	376	0.113546	0.154551	0.09113	2.12087	1.67226	2.16387	0.229061	0.337837	0.185361	3.61907	2.76566	3.79357
409041	XM_392569	LOC409041	transmembrane protein 115	protein_coding	XP_392569.2	GB49348	.	-2.40552	537.132	0.155282	-8.15515	3.48758e-16	1.60735e-15	9.56747	8.30159	9.24562	9.32945	9.24648	8.50522	8.34581	8.56648	952	781	736	318	256	306	13.3731	13.77	12.2552	4.48723	3.93571	4.85948	26.9782	30.1002	24.9273	7.65705	6.50907	8.51936
409042	NM_001143921,XM_006568495,XM_026439655	Crzr	corazonin receptor	protein_coding	NP_001137393.1;XP_006568558.1;XP_026295440.1	GB44824	.	2.92557	356.432	0.396697	3.90403	9.46044e-05	0.000187042	7.50528	9.05306	7.56838	7.98591	7.15625	8.51518	8.99925	8.21013	220	265	102	464	732	303	1.6669	2.50339	0.907612	3.5152	6.33935	2.58602	3.36272	5.47222	1.8461	5.99837	10.4843	4.53367
409043	XM_026440694,XM_026440695,XM_026440696,XM_026440697	LOC409043	high-affinity choline transporter 1, transcript variant X2	protein_coding	XP_026296479.1;XP_026296480.1;XP_026296481.1;XP_026296482.1	GB41372	.	1.73245	1245.2	0.17238	4.5992	4.24118e-06	9.62652e-06	9.83259	10.6244	9.68969	10.0135	9.7348	10.3345	10.3605	10.3047	1015	1093	825	1540	1541	1338	3.32692	4.51203	3.23921	5.08413	5.59947	5.01157	6.71154	9.86294	6.58862	8.67559	9.26068	8.78599
409046	XM_006567646	LOC409046	ankyrin repeat and zinc finger domain-containing protein 1	protein_coding	XP_006567709.1	GB44575	.	1.8025	2858.82	0.0966253	8.79682	1.40748e-18	7.35081e-18	10.9947	11.8444	11.0218	11.0605	11.0555	11.5804	11.6423	11.5382	2567	2017	2060	3556	3694	3049	15.5539	15.34	14.8019	21.6515	24.5596	20.9339	31.3776	33.532	30.1074	36.9463	40.618	36.7001
409047	XM_016912448,XM_392575	LOC409047	growth hormone-regulated TBC protein 1, transcript variant X1	protein_coding	XP_016767937.1;XP_392575.3	GB46741	.	1.81765	642.684	0.167483	5.14723	2.64357e-07	6.66438e-07	8.83306	9.69578	8.88803	8.92738	8.63415	9.36573	9.4081	9.37045	633	497	367	795	809	716	9.17846	9.01504	6.31807	12.191	13.8033	12.3852	18.5161	19.7062	12.8511	20.8028	22.8286	21.7131
409049	XM_003250115,XM_006562745,XM_006562746	LOC409049	paired amphipathic helix protein Sin3a, transcript variant X3	protein_coding	XP_003250163.1;XP_006562808.1;XP_006562809.1	GB53852	.	-2.00891	2743.53	0.121986	-8.25027	1.58042e-16	7.40001e-16	11.8389	10.8327	11.5895	11.6298	11.4507	10.8825	10.907	10.9604	4888	3832	3265	1708	1711	1673	14.7872	14.6399	11.7201	5.19359	5.68108	5.74531	29.831	32.0017	23.839	8.86238	9.39566	10.0723
409050	XM_006562747,XM_392577,XR_003305945,XR_409528	LOC409050	segment polarity protein dishevelled homolog DVL-3, transcript variant X1	protein_coding	XP_006562810.1;XP_392577.4	GB53849	.	-1.8381	2459.07	0.136787	-6.42032	1.35986e-10	4.50348e-10	11.6372	10.759	11.3737	11.4732	11.2444	10.7414	10.854	10.8181	4144	3455	2794	1570	1737	1535	13.019	13.8804	10.7394	5.12104	6.21832	6.1559	26.2639	30.3414	21.8443	8.73858	10.2842	10.7922
409051	XM_026440443,XM_026440444,XM_026440445,XM_026440447,XM_026440448,XM_026440449,XM_026440450,XM_026440451,XR_003304607,XR_003304608,XR_003304609,XR_003304610,XR_003304611,XR_003304612,XR_003304613,XR_003304614,XR_003304615,XR_003304616,XR_003304617,XR_003304618,XR_003304619,XR_003304620,XR_003304621,XR_003304622,XR_003304623,XR_003304624,XR_003304625	LOC409051	ankyrin-3, transcript variant X25	protein_coding	XP_026296228.1;XP_026296229.1;XP_026296230.1;XP_026296232.1;XP_026296233.1;XP_026296234.1;XP_026296235.1;XP_026296236.1	GB46564	.	5.24858	45928.6	0.127616	18.7432	2.1994e-78	5.06601e-77	13.8436	16.2355	14.2183	14.3695	14.2691	15.8773	15.749	15.7196	17393	15844	14340	82517	70703	63156	17.5599	19.7823	17.0556	81.001	75.3996	70.1947	35.4245	43.2425	34.6915	138.221	124.7	123.061
409055	XM_003251627,XM_003251628,XM_006570891	LOC409055	V-type proton ATPase subunit H, transcript variant X2	protein_coding	XP_003251675.1;XP_003251676.1;XP_006570954.1	GB45415	.	2.15118	8200.73	0.10611	10.4149	2.1196e-25	1.49654e-24	12.3456	13.4508	12.4697	12.3918	12.5051	13.1492	13.2206	13.1065	6834	4696	5496	10793	11318	9251	64.3249	55.1794	61.3504	99.9247	116.667	98.3031	129.766	120.618	124.788	170.512	192.95	172.339
409056	XM_392582	LOC409056	sodium-dependent phosphate transporter 2	protein_coding	XP_392582.1	GB54598	.	2.9725	533.486	0.20703	7.59155	3.16102e-14	1.31684e-13	8.06792	9.64139	8.37132	8.33633	8.01042	9.31679	9.13683	9.30069	399	288	200	829	672	731	4.12884	3.74326	2.4526	8.63052	7.63707	8.57382	8.32931	8.18248	4.98864	14.7272	12.6306	15.0311
409057	XM_006562350,XM_006562351,XM_006562353,XM_006562354,XM_392583	LOC409057	uncharacterized LOC409057, transcript variant X2	protein_coding	XP_006562413.1;XP_006562414.1;XP_006562416.1;XP_006562417.1;XP_392583.3	GB54605	.	2.5879	3130.58	0.130124	10.5421	5.52659e-26	3.98979e-25	10.769	12.1409	10.9657	10.8351	11.0537	11.8384	11.8329	11.797	2285	1470	1955	4472	4331	3840	31.0086	22.5744	30.042	63.1404	66.6739	63.7613	62.5552	49.346	61.1061	107.743	110.269	111.783
409058	XM_026440583,XM_392584	LOC409058	L-threonine ammonia-lyase-like, transcript variant X2	protein_coding	XP_026296368.1;XP_392584.2	GB44711	.	-4.6243	207.169	0.316548	-6.97913	2.97004e-12	1.09792e-11	8.41236	6.20236	7.77643	8.22883	7.47657	6.37124	6.55291	6.42263	401	469	229	65	79	62	0.898136	1.3197	0.608925	0.146447	0.192366	0.153705	1.81185	2.88477	1.23857	0.249898	0.318144	0.269466
409060	XM_026441066	LOC409060	golgin subfamily A member 6-like protein 22	protein_coding	XP_026296851.1	.	.	18.2812	22415.1	0.127065	32.9931	1.01855e-238	1.53875e-236	11.1833	15.3753	12.1095	12.2041	12.0944	14.7974	14.6791	14.6133	2883	2498	2175	45493	39577	34186	21.4011	23.2709	19.146	339.408	322.389	287.556	43.1735	50.8683	38.9433	579.168	533.182	504.126
409061	XM_392586	LOC409061	tyrosine kinase receptor Cad96Ca	protein_coding	XP_392586.4	GB43963	.	-1.80248	1436.32	0.136051	-6.24754	4.16976e-10	1.32455e-09	10.8513	10.0017	10.5786	10.6381	10.4938	10.0112	9.93721	10.1201	2406	1924	1701	983	880	995	13.8842	13.9362	11.6388	5.69832	5.56965	6.50373	28.0092	30.4636	23.6735	9.72366	9.21136	11.402
409063	XM_392588	LOC409063	cysteine sulfinic acid decarboxylase	protein_coding	XP_392588.2	GB55039	.	3.66009	593.14	0.179572	10.4241	1.92473e-25	1.3627e-24	7.98914	9.86449	8.35157	8.1453	8.0644	9.41835	9.47473	9.29734	395	233	217	926	954	735	4.23598	3.14222	2.7611	9.99667	11.2491	8.94772	8.54545	6.86865	5.61614	17.0584	18.6044	15.6866
409064	XM_392589	LOC409064	sugar transporter SWEET1	protein_coding	XP_392589.2	GB43826	.	2.6679	643.037	0.138534	10.2192	1.6269e-24	1.1061e-23	8.45338	9.86967	8.56011	8.46246	8.63613	9.47331	9.41166	9.51812	456	306	384	916	838	859	9.67542	8.13653	9.63855	19.5212	19.4934	20.6316	19.5187	17.7858	19.605	33.3111	32.2392	36.1701
409066	XM_392591	LOC409066	pyridoxine-5'-phosphate oxidase	protein_coding	XP_392591.2	GB47803	.	-3.20738	10009.2	0.180941	-9.29249	1.50715e-20	8.66833e-20	13.8975	12.2161	13.7728	13.4062	13.7298	12.6527	12.6803	12.5232	22472	11473	16600	4825	4863	3669	377.951	242.14	330.979	81.5287	89.7198	69.8942	762.458	529.298	673.22	139.121	148.383	122.534
409068	XM_006566586,XM_006566587,XM_006566588,XM_026444059,XM_026444060,XM_026444061,XM_623346	LOC409068	annexin B11, transcript variant X4	protein_coding	XP_006566649.2;XP_006566650.1;XP_006566651.1;XP_026299844.1;XP_026299845.1;XP_026299846.1;XP_623349.2	GB45221	.	-1.60326	5216.35	0.110942	-6.13837	8.33745e-10	2.58217e-09	12.6495	11.9685	12.4128	12.505	12.3579	11.943	12.024	12.0078	8186	6780	5965	3694	3942	3562	96.8374	97.5972	82.1348	43.2803	50.7076	46.1149	195.355	213.34	167.064	73.8538	83.8628	80.8459
409073	XM_006567583	LOC409073	equilibrative nucleoside transporter 4	protein_coding	XP_006567646.2	GB53336	.	5.68771	144.003	0.241605	10.3799	3.05984e-25	2.14565e-24	5.4264	7.93665	5.83085	5.88061	5.63317	7.26365	7.4923	7.35482	59	47	35	214	261	210	0.516707	0.510815	0.359791	1.89162	2.5239	2.09235	1.04238	1.1166	0.731824	3.22787	4.17415	3.66819
409074	XM_392599	LOC409074	V-type proton ATPase 21 kDa proteolipid subunit	protein_coding	XP_392599.1	GB47441	.	1.71397	3289.17	0.110045	7.06387	1.61924e-12	6.09542e-12	11.2432	12.0204	11.2489	11.2888	11.3513	11.7479	11.76	11.8601	2967	2335	2574	3870	3818	3902	33.0873	32.6784	34.0229	43.3588	46.7072	49.2947	66.7487	71.4324	69.2033	73.9877	77.2467	86.4206
409075	XM_006570698,XM_006570699,XM_006570700,XM_006570702,XM_006570703,XM_006570704,XM_016911843	LOC409075	mesoderm induction early response protein 1, transcript variant X6	protein_coding	XP_006570761.2;XP_006570762.2;XP_006570763.2;XP_006570765.2;XP_006570766.2;XP_006570767.2;XP_016767332.2	GB47443	.	-2.52038	2768.12	0.15673	-8.50914	1.75221e-17	8.65822e-17	11.9527	10.6188	11.4576	11.7642	11.5455	10.7921	10.6859	10.744	4439	4568	3755	1624	1399	1377	31.084	40.8022	31.4764	11.4176	10.5928	10.5833	62.7073	89.1905	64.0237	19.4831	17.5189	18.5541
409077	XM_392602	LOC409077	aminopeptidase N	protein_coding	XP_392602.4	GB43276	.	38.2116	6828.39	0.123664	42.5018	0	0	8.44475	13.7	9.69046	9.72129	9.69877	12.863	12.7915	12.9845	441	349	345	12734	11600	12778	2.86368	2.84096	2.65138	83.1627	82.7187	94.088	5.77703	6.21012	5.39296	141.91	136.804	164.95
409082	XM_016913110,XM_026441797,XR_001703711	LOC409082	coronin-7, transcript variant X3	protein_coding	XP_016768599.1;XP_026297582.1	GB46242	.	-2.51034	2063.83	0.112265	-11.8281	2.79368e-32	2.48481e-31	11.5273	10.1998	11.2134	11.216	11.1934	10.2813	10.383	10.4255	3840	2895	2905	1038	1140	1102	19.7858	18.7228	17.7384	5.23207	6.2641	6.27847	39.9148	40.9266	36.0803	8.92805	10.3599	11.007
409083	XM_392607	LOC409083	uncharacterized LOC409083	protein_coding	XP_392607.3	GB46273	.	-1.67269	837.495	0.123512	-6.00892	1.86765e-09	5.64139e-09	10.0337	9.29191	9.78206	9.76059	9.72819	9.33051	9.19663	9.31948	1392	1023	1015	644	538	570	9.34371	8.61458	8.07218	4.33905	3.95652	4.32855	18.8495	18.8308	16.419	7.40418	6.54349	7.58856
409084	XM_006563054,XM_006563055,XM_006563057,XM_016916207,XM_016916208,XM_016916209,XM_392608	LOC409084	arginine-glutamic acid dipeptide repeats protein, transcript variant X3	protein_coding	XP_006563117.1;XP_006563118.1;XP_006563120.1;XP_016771696.1;XP_016771697.1;XP_016771698.1;XP_392608.4	GB54092	.	-1.71415	5172.68	0.12477	-6.2314	4.62272e-10	1.46256e-09	12.6737	11.8961	12.3988	12.5427	12.3231	11.9415	11.9163	11.9255	8217	7176	5859	3772	3571	3320	24.7934	27.1456	20.8412	11.428	11.7924	11.3243	50.017	59.3381	42.3915	19.5008	19.5029	19.8531
409085	XM_016914141,XM_026442724,XM_026442725	LOC409085	guanine nucleotide exchange factor for Rab-3A, transcript variant X1	protein_coding	XP_016769630.2;XP_026298509.1;XP_026298510.1	GB42828	.	-2.35134	2146.2	0.182763	-6.74908	1.48783e-11	5.25962e-11	11.5562	10.3231	11.4306	11.177	11.0011	10.4269	10.4078	10.4444	4838	2809	2402	1249	1190	1142	44.3471	32.3602	26.2048	11.5369	11.9127	12.0248	89.4635	70.7369	53.3011	19.6866	19.7018	21.0812
409086	XM_392611	LOC409086	caprin homolog	protein_coding	XP_392611.4	GB55463	.	-2.11664	16997.9	0.128427	-8.4233	3.66039e-17	1.78468e-16	14.4949	13.4131	14.1265	14.327	14.161	13.5602	13.4565	13.5375	27408	25373	21945	11142	9631	9730	149.002	173.106	141.435	60.8615	57.4406	59.9171	300.588	378.397	287.682	103.854	94.9982	105.043
409087	XM_006568790,XM_392612	LOC409087	D-beta-hydroxybutyrate dehydrogenase, mitochondrial, transcript variant X1	protein_coding	XP_006568853.2;XP_392612.3	GB55559	.	11.5003	2403.36	0.12078	29.1737	4.18414e-187	3.58197e-185	8.58783	12.1105	9.30972	9.40161	9.26884	11.4965	11.4733	11.5466	485	414	353	4270	4066	4017	5.56915	5.94313	4.81847	48.0887	49.9935	51.0084	11.2349	12.9912	9.80087	82.059	82.6818	89.4249
409088	XM_026446455,XM_392613	LOC409088	uncharacterized LOC409088, transcript variant X2	protein_coding	XP_026302240.1;XP_392613.2	GB55558	.	2.65563	419.917	0.162331	8.68013	3.95306e-18	2.01838e-17	7.84077	9.25405	8.1362	7.96067	7.89765	8.88958	8.90022	8.91333	346	212	202	588	579	540	5.58429	4.31243	3.82562	9.58903	10.3087	9.83624	11.2655	9.42663	7.7814	16.3628	17.0491	17.2443
409089	XM_016913795,XM_392615	LOC409089	vesicular inhibitory amino acid transporter, transcript variant X1	protein_coding	XP_016769284.1;XP_392615.1	GB40541	.	3.99188	188.243	0.349347	5.71658	1.08691e-08	3.08279e-08	6.23417	8.23462	6.60755	5.97072	6.76522	7.81315	7.63914	7.84111	111	36	103	307	251	283	0.802745	0.367928	0.879849	2.25143	2.01384	2.35032	1.61942	0.804262	1.78963	3.84186	3.3306	4.12045
409090	XM_016916614	LOC409090	uncharacterized LOC409090	protein_coding	XP_016772103.2	GB51800	.	6.89805	12200.8	0.137667	20.2386	4.47985e-91	1.25742e-89	11.5935	14.3793	12.0652	12.2298	12.129	13.9862	13.8387	13.8004	3600	3360	3027	23109	19454	17230	46.7159	54.721	46.5648	301.326	276.963	253.299	94.2422	119.616	94.7138	514.185	458.056	444.07
409091	XM_392617	LOC409091	neurotrimin	protein_coding	XP_392617.4	GB52343	.	1.72732	3652.9	0.20158	3.91178	9.16186e-05	0.000181488	11.3876	12.1757	11.143	11.3881	11.6177	11.9323	11.867	11.9188	2579	2569	3398	4632	4214	4093	15.554	19.4443	24.295	28.0729	27.8879	27.9699	31.3779	42.5038	49.4165	47.9038	46.1223	49.0352
409092	XM_006565921,XM_006565922,XM_016910901	LOC409092	enhancer of mRNA-decapping protein 3, transcript variant X3	protein_coding	XP_006565984.1;XP_006565985.1;XP_016766390.1	GB52507	.	-2.23084	807.307	0.160785	-7.19958	6.03968e-13	2.32817e-12	10.1227	8.96501	9.7497	9.93242	9.71649	8.9528	9.13923	9.09056	1363	1237	1017	428	517	450	13.9182	15.3166	11.7171	4.12119	5.61124	4.84896	28.0779	33.4809	23.8329	7.03242	9.28015	8.5009
409093	XM_006570018,XM_006570019,XM_006570020,XM_006570021,XM_016914634,XM_016914635,XM_016914636,XM_016914645,XM_016914646,XM_016914652,XM_016914654,XM_026444957	LOC409093	flocculation protein FLO11, transcript variant X1	protein_coding	XP_006570081.1;XP_006570082.1;XP_006570083.1;XP_006570084.1;XP_016770123.1;XP_016770124.1;XP_016770125.1;XP_016770134.1;XP_016770135.1;XP_016770141.1;XP_016770143.1;XP_026300742.1	GB46479	.	-1.7774	6175.39	0.160808	-5.15998	2.46972e-07	6.23837e-07	12.9484	12.1185	12.5887	12.8488	12.5277	12.1111	12.1482	12.1557	9408	9351	6808	4198	4268	3961	36.2052	45.4754	31.1906	16.212	18.0871	17.2555	73.0384	99.4058	63.4424	27.6643	29.9133	30.2513
409095	XM_026443738,XM_026443739	LOC409095	LIM domain-containing protein A, transcript variant X1	protein_coding	XP_026299523.1;XP_026299524.1	GB45062	.	-11.6229	500.917	0.289865	-12.2088	2.79021e-34	2.63454e-33	9.84954	6.30832	8.97144	9.55138	8.98828	7.16671	6.90901	6.90226	951	1248	747	97	66	60	6.86888	11.2994	6.38749	0.694509	0.514074	0.483543	13.8569	24.6995	12.9923	1.18511	0.850203	0.847719
409097	NM_001178047,XM_006571459,XM_016910988,XM_026439717	MsrA	methionine sulphoxide reductase A	protein_coding	NP_001171518.1;XP_006571522.1;XP_016766477.1;XP_026295502.1	GB55004	.	2.00461	1371.06	0.217769	4.6073	4.07936e-06	9.27562e-06	9.83411	10.8371	9.84859	9.79907	10.223	10.6031	10.4987	10.7019	1018	721	1209	1780	1552	1769	12.6075	11.1778	17.743	22.1422	21.0562	24.8009	25.4336	24.4337	36.0897	37.7836	34.8238	43.4795
409098	XM_392624	LOC409098	histone-lysine N-methyltransferase eggless	protein_coding	XP_392624.5	GB53606	.	-1.66287	2050.71	0.10331	-7.10169	1.2324e-12	4.66486e-12	11.3226	10.5889	11.1214	11.1174	11.0253	10.6479	10.6278	10.585	3427	2566	2392	1548	1474	1292	17.7509	16.6803	14.6893	8.05611	8.3767	7.57771	35.8098	36.4617	29.8784	13.747	13.8538	13.2848
409103	XM_006568602	LOC409103	protoheme IX farnesyltransferase, mitochondrial	protein_coding	XP_006568665.1	GB45820	.	8.21828	6791.92	0.126209	24.0778	4.27237e-128	2.02258e-126	10.525	13.564	11.0556	10.9492	11.1254	13.0232	12.9722	12.9112	1930	1261	1630	12430	11522	9990	21.1237	17.3163	21.1459	136.731	138.375	123.895	42.6139	37.8522	43.0113	233.319	228.852	217.206
409105	XM_392630	LOC409105	uncharacterized LOC409105	protein_coding	XP_392630.2	GB42319	.	6.06784	716.721	0.160556	16.201	4.95747e-59	8.32159e-58	7.66578	10.2649	8.0821	8.2465	8.07019	9.68605	9.73572	9.86343	245	227	186	1109	1135	1185	1.42262	1.65586	1.27863	6.49238	7.25353	7.81923	2.86991	3.61958	2.60077	11.0786	11.9963	13.7082
409107	XM_006568356,XM_016913188,XM_026441613,XM_026441614,XM_026441615,XM_392632	LOC409107	homeobox protein 5, transcript variant X2	protein_coding	XP_006568419.2;XP_016768677.2;XP_026297398.1;XP_026297399.1;XP_026297400.1;XP_392632.5	GB44285	.	-1.54051	2269.34	0.144764	-4.30637	1.65953e-05	3.54583e-05	11.4262	10.8032	11.2507	11.1929	11.0954	10.7057	10.7146	10.9076	3825	2708	2510	1602	1576	1795	8.40312	7.68027	6.63759	3.74369	3.82566	4.51044	16.952	16.7885	13.501	6.38825	6.32706	7.90745
409109	XM_016916658,XM_026445876,XM_026445922	LOC409109	mycosubtilin synthase subunit C, transcript variant X1	protein_coding	XP_016772147.2;XP_026301661.1;XP_026301707.1	GB46429	.	5.23128	5472.32	0.207853	11.4848	1.57217e-30	1.32385e-29	10.7784	13.1656	11.1558	10.9783	11.4098	12.6322	12.7819	12.6738	2157	1285	2279	8385	9482	7835	10.5347	7.85665	13.1886	40.8304	51.7923	43.9534	21.2521	17.174	26.8258	69.6732	85.6567	77.0565
409114	XM_392639	LOC409114	ATP synthase subunit alpha, mitochondrial	protein_coding	XP_392639.1	GB41028	.	7.38179	143960	0.104021	27.7249	3.49622e-169	2.46005e-167	15.0681	17.952	15.6236	15.6615	15.6285	17.4824	17.4795	17.3341	43581	34454	33882	259168	251707	200562	405.336	402.149	373.583	2421.93	2568.28	2113.12	817.704	879.066	759.877	4132.8	4247.55	3704.61
409118	XM_006567186,XM_016911742,XM_026440080	LOC409118	translation initiation factor eIF-2B subunit alpha, transcript variant X2	protein_coding	XP_006567249.1;XP_016767231.1;XP_026295865.1	GB44152	.	-1.63838	1733.59	0.135809	-5.24466	1.56572e-07	4.03428e-07	11.072	10.3602	10.8982	10.8194	10.6706	10.3382	10.2949	10.3856	3081	2136	1877	1278	1186	1207	53.3243	44.9599	38.0834	22.0462	22.9821	24.0257	107.574	98.2789	77.4626	37.6199	38.009	42.1205
409119	XM_006565550,XM_392644	LOC409119	REST corepressor 3, transcript variant X2	protein_coding	XP_006565613.1;XP_392644.3	GB52614	.	-2.38452	798.326	0.133069	-9.42139	4.45167e-21	2.62979e-20	10.1354	8.88234	9.8076	9.86618	9.76345	9.00223	8.93973	9.09732	1446	1155	1067	453	410	453	12.0137	11.9926	10.5166	3.77768	3.75389	4.2386	24.2358	26.2149	21.3911	6.44627	6.20838	7.43087
409122	XM_006564524	LOC409122	mitochondrial carrier protein Rim2	protein_coding	XP_006564587.1	GB41824	.	1.54212	1147.03	0.154306	4.04986	5.12489e-05	0.00010444	9.81767	10.4426	9.82487	9.71494	9.9973	10.2535	10.2098	10.2777	1132	750	1060	1365	1269	1255	8.05293	6.69333	8.93939	9.76093	9.91128	10.1189	16.2456	14.6311	18.1829	16.6561	16.3918	17.7399
409124	XM_006558982,XM_006558983,XM_006558984	LOC409124	twisted gastrulation protein homolog 1-A, transcript variant X3	protein_coding	XP_006559045.1;XP_006559046.1;XP_006559047.1	GB55224	.	1.55176	1184.98	0.163638	3.87381	0.000107148	0.000210708	9.85966	10.4927	9.74903	9.98393	9.79385	10.3549	10.1389	10.2542	1076	1050	874	1562	1212	1260	9.17116	11.2105	8.82355	13.3302	11.3413	12.1637	18.5014	24.5053	17.9473	22.7468	18.7568	21.3247
409125	XM_392650	LOC409125	mitogen-activated protein kinase kinase kinase 4	protein_coding	XP_392650.4	GB47961	.	-1.69673	1114.93	0.185463	-4.11274	3.90996e-05	8.06081e-05	10.4544	9.69129	10.1966	10.0943	10.2824	9.68966	9.8786	9.51187	1820	1229	1537	793	952	580	8.4213	7.13492	8.42978	3.68523	4.83084	3.04004	16.9887	15.5964	17.1464	6.28851	7.98949	5.32963
409126	XM_392651	LOC409126	ras-related protein Rab-2	protein_coding	XP_392651.2	GB55014	.	-1.5444	6247.44	0.0994179	-6.30722	2.84092e-10	9.15746e-10	12.8888	12.2617	12.7319	12.707	12.6351	12.3157	12.3284	12.2481	10233	7493	7126	4886	4829	4045	113.857	104.632	93.9937	54.6187	58.9391	50.9823	229.688	228.717	191.185	93.2018	97.4765	89.3792
409127	XM_006571598,XM_006571599,XM_006571600,XM_006571601,XM_006571602,XM_016913237,XM_016913246,XM_392652	LOC409127	tyrosine-protein kinase Abl, transcript variant X2	protein_coding	XP_006571661.2;XP_006571662.2;XP_006571663.2;XP_006571664.2;XP_006571665.2;XP_016768726.2;XP_016768735.2;XP_392652.3	GB54910	.	-3.12302	3091.02	0.124942	-13.1497	1.70917e-39	1.8941e-38	12.1931	10.5501	11.7956	11.9377	11.7347	10.8064	10.7501	10.7955	5870	5099	4259	1500	1366	1327	22.6629	24.712	19.5153	5.81524	5.78465	5.78392	45.7189	54.0185	39.6945	9.92317	9.56695	10.14
409129	XM_392654	LOC409129	28S ribosomal protein S10, mitochondrial	protein_coding	XP_392654.2	GB42998	.	3.79578	2623.27	0.12807	15.0261	4.95244e-51	7.13555e-50	10.0957	12.0197	10.2956	10.2834	10.4072	11.6357	11.5902	11.4578	1358	1006	1197	4348	4047	3260	31.3639	29.1651	32.7853	100.918	102.561	85.3078	63.2718	63.7527	66.6861	172.208	169.621	149.557
409130	XM_392655	LOC409130	iron-sulfur cluster assembly enzyme ISCU, mitochondrial	protein_coding	XP_392655.2	GB46920	.	4.5011	12472.3	0.107011	20.2809	1.89452e-91	5.3468e-90	12.1467	14.317	12.4921	12.4494	12.547	13.883	13.7958	13.9242	5830	4157	4816	20170	17997	18835	114.419	102.39	112.06	397.753	387.517	418.778	230.823	223.817	227.933	678.729	640.896	734.176
409131	XM_392656	LOC409131	monocarboxylate transporter 12	protein_coding	XP_392656.3	GB46918	.	6.21585	609.832	0.159019	16.5763	1.03332e-61	1.8208e-60	7.40209	10.0369	7.83886	7.9299	7.83087	9.48775	9.42401	9.64107	211	178	161	990	905	1032	1.38818	1.47231	1.25733	6.56913	6.56071	7.72264	2.80045	3.21835	2.55744	11.2096	10.8504	13.5389
409132	XM_392658	LOC409132	sorting nexin-12	protein_coding	XP_392658.2	GB46887	.	-1.60395	1810.69	0.105214	-6.47852	9.26286e-11	3.10583e-10	11.1232	10.4417	10.9699	10.9108	10.8772	10.5367	10.4593	10.4639	3041	2148	2129	1433	1279	1183	88.7914	78.6977	73.6984	42.0374	40.9643	39.1249	179.123	172.027	149.904	71.733	67.7489	68.5914
409136	XM_006562403,XM_026443595	LOC409136	inositol polyphosphate 5-phosphatase E, transcript variant X1	protein_coding	XP_006562466.1;XP_026299380.1	GB54052	.	2.27222	681.081	0.135808	8.71891	2.80887e-18	1.44639e-17	8.70051	9.88591	8.8455	8.76947	8.73965	9.48706	9.63783	9.50562	576	397	394	868	987	793	4.51694	3.91336	3.58639	6.96203	8.46951	7.23198	9.11224	8.55431	7.29481	11.8801	14.0073	12.6787
409137	XM_016916624,XM_016916626,XM_026445428,XM_026445429,XM_026445430,XM_026445431,XM_026445432,XM_026445433,XM_026445434,XM_026445435,XM_026445436	LOC409137	MAP kinase-activating death domain protein, transcript variant X5	protein_coding	XP_016772113.1;XP_016772115.2;XP_026301213.1;XP_026301214.1;XP_026301215.1;XP_026301216.1;XP_026301217.1;XP_026301218.1;XP_026301219.1;XP_026301220.1;XP_026301221.1	GB54668	.	-2.15665	395.47	0.27325	-4.05779	4.95391e-05	0.000101136	9.07751	7.96971	8.84695	8.94598	8.36766	8.01905	7.86748	8.20087	773	643	361	239	195	263	2.43038	2.53687	1.348	0.759086	0.6369	0.92296	4.90292	5.54541	2.74186	1.29531	1.05333	1.61808
409138	XM_026444515,XM_026444516,XM_026444517,XM_026444518,XM_026444520,XM_026444522,XM_026444526,XM_026444528,XM_026444535,XM_026444545,XM_026444556	LOC409138	synaptotagmin 7, transcript variant X1	protein_coding	XP_026300300.1;XP_026300301.1;XP_026300302.1;XP_026300303.1;XP_026300305.1;XP_026300307.1;XP_026300311.1;XP_026300313.1;XP_026300320.1;XP_026300330.1;XP_026300341.1	GB55262	.	10.6571	1179.04	0.210869	16.1889	6.03659e-59	1.00836e-57	7.66099	11.0739	8.33211	8.5245	8.14443	10.335	10.5181	10.5366	257	250	151	1847	2150	2014	0.814995	1.16688	0.680261	6.25461	7.94767	7.8994	1.64413	2.55072	1.38367	10.6729	13.1443	13.8488
409139	XM_006572310,XM_392665	LOC409139	uncharacterized LOC409139, transcript variant X1	protein_coding	XP_006572373.1;XP_392665.3	GB52679	.	2.83864	608.755	0.142466	10.5653	4.31409e-26	3.12764e-25	8.30974	9.8141	8.43911	8.52207	8.47789	9.32797	9.46867	9.51063	391	324	316	783	881	846	1.7542	1.77001	1.63061	3.42768	4.31047	4.31541	3.53883	3.86911	3.31671	5.84902	7.12888	7.56552
409140	XM_006569326,XM_006569327,XM_392666,XM_623137	LOC409140	elongin-C, transcript variant X2	protein_coding	XP_006569389.1;XP_006569390.1;XP_392666.3;XP_623140.1	GB52994	.	1.60723	2918.99	0.0910654	7.51746	5.58506e-14	2.28769e-13	11.1287	11.8134	11.1939	11.1921	11.1403	11.6395	11.5847	11.6029	2956	2218	2148	3621	3328	3122	40.4616	38.1095	34.8034	49.3415	49.5975	47.9881	81.625	83.3045	70.7909	84.1967	82.0269	84.1299
409142	XM_016911621,XM_026440270,XM_392668,XR_410875	LOC409142	sodium- and chloride-dependent transporter XTRP3, transcript variant X1	protein_coding	XP_016767110.1;XP_026296055.1;XP_392668.2	GB44121	.	2.53756	5223.61	0.159557	8.41986	3.76948e-17	1.837e-16	11.5282	12.8715	11.5653	11.8195	11.5445	12.5078	12.4642	12.5613	3457	3479	2605	7272	6773	6883	13.881	17.5977	12.3869	29.2633	29.7467	31.4205	28.0028	38.4672	25.1953	49.9352	49.1966	55.0845
409143	XM_026440271,XM_392669	LOC409143	venom serine protease 34, transcript variant X1	protein_coding	XP_026296056.1;XP_392669.1	GB44120	.	8.02484	481.837	0.880353	3.4128	0.000642979	0.00116743	6.73794	9.74304	7.71518	6.67026	7.93973	9.30484	9.0878	9.59225	168	15	175	799	622	956	1.91328	0.203297	2.36125	9.2168	7.82795	12.4312	3.85975	0.444392	4.80284	15.7276	12.9463	21.7937
409148	NM_001242656,NM_001242657	ATP5G2	ATP synthase, H+ transporting, mitochondrial Fo complex, subunit C2 (subunit 9)	protein_coding	NP_001229585.1;NP_001229586.1	GB40457	.	17.295	213044	0.10249	40.1237	0	0	14.5074	18.6197	15.3913	15.4499	15.4051	18.0031	17.9603	17.8593	29038	23817	22896	415961	388919	324793	423.242	434.892	394.692	6062.01	6188.27	5337.08	853.826	950.639	802.813	10344.3	10234.5	9356.66
409154	XM_006564589	LOC409154	sorting nexin-30	protein_coding	XP_006564652.1	GB41794	.	-1.77587	3304.62	0.116546	-7.109	1.16889e-12	4.43262e-12	12.0458	11.2174	11.86	11.7364	11.7173	11.302	11.1993	11.218	5984	3957	3984	2485	2157	2027	46.2534	38.3787	36.5082	19.2951	18.2914	17.7482	93.3091	83.8929	74.2584	32.9253	30.2513	31.115
409155	XM_006567862,XM_392679	LOC409155	dihydrolipoyllysine-residue succinyltransferase component of 2-oxoglutarate dehydrogenase complex, mitochondrial, transcript variant X1	protein_coding	XP_006567925.2;XP_392679.5	GB44430	.	7.38023	12239.1	0.121325	23.7681	7.14939e-125	3.16576e-123	11.5122	14.3959	12.1405	12.173	12.019	13.9216	13.9221	13.8458	3918	3075	2567	21525	20976	17893	31.0989	30.5654	24.0937	171.767	182.815	161.18	62.7373	66.8135	49.0071	293.105	302.349	282.572
409158	XM_006557634,XM_006557635,XM_006557637,XM_006557638,XM_006557639,XM_006557640,XM_006557641,XM_392682	LOC409158	C-terminal-binding protein, transcript variant X3	protein_coding	XP_006557697.1;XP_006557698.1;XP_006557700.1;XP_006557701.1;XP_006557702.1;XP_006557703.1;XP_006557704.1;XP_392682.3	GB43266	.	-2.34719	1533.76	0.21841	-5.63591	1.7414e-08	4.85596e-08	11.0709	9.83979	10.569	11.0002	10.6414	10.0104	9.80722	10.073	2293	2689	1911	936	718	901	19.0013	28.139	18.6575	7.70581	6.56335	8.44952	38.3323	61.5097	37.9498	13.1493	10.8548	14.8132
409160	XM_392684	LOC409160	dihydropteridine reductase	protein_coding	XP_392684.3	GB50513	.	-2.19127	9175.18	0.17528	-6.45691	1.0686e-10	3.56535e-10	13.6212	12.4894	13.2413	13.5371	13.1453	12.5664	12.6279	12.6021	14992	15285	10468	5396	5641	5039	323.968	414.526	268.179	117.162	133.726	123.34	653.557	906.122	545.483	199.927	221.163	216.232
409166	XM_006559505,XM_016913342	LOC409166	E3 ubiquitin-protein ligase TRIM23, transcript variant X1	protein_coding	XP_006559568.2;XP_016768831.2	GB40424	.	2.54906	1728.98	0.119701	11.2778	1.6886e-29	1.37893e-28	9.92811	11.2783	10.1031	10.1433	9.9771	10.9421	10.9307	10.9383	1299	1023	865	2433	2342	2172	10.2352	10.1151	8.13729	19.2576	20.2444	19.458	20.648	22.1107	16.5514	32.8613	33.4812	34.1126
409168	XM_392692	LOC409168	26S proteasome non-ATPase regulatory subunit 13	protein_coding	XP_392692.2	GB49337	.	-1.6383	4931.08	0.0855613	-8.32382	8.51694e-17	4.06195e-16	12.5802	11.8682	12.3685	12.332	12.3868	11.9012	11.8896	11.9357	7969	5765	6275	3611	3471	3364	114.666	104.104	107.038	52.1994	54.7897	54.8299	231.321	227.562	217.718	89.0735	90.6139	96.1245
409171	XM_026443850,XM_392696	LOC409171	esterase FE4, transcript variant X2	protein_coding	XP_026299635.1;XP_392696.5	GB47299	.	6.28747	7942.3	0.122911	21.5805	2.73747e-103	9.28119e-102	11.0902	13.7424	11.5245	11.5861	11.6233	13.1336	13.3299	13.2521	2628	2140	2305	11995	14194	12096	28.4893	29.0463	29.546	130.155	168.464	147.598	57.4728	63.4929	60.0972	222.097	278.614	258.76
409172	XM_006561971,XM_026440479,XM_026440480,XM_026440481,XM_026440482	LOC409172	xaa-Pro aminopeptidase 1, transcript variant X3	protein_coding	XP_006562034.1;XP_026296264.1;XP_026296265.1;XP_026296266.1;XP_026296267.1	GB55930	.	5.84974	1326.45	0.239608	10.6356	2.03508e-26	1.488e-25	8.59769	11.1456	9.03763	9.2622	8.8981	10.6729	10.4082	10.8752	476	475	305	2217	1653	2426	3.06982	3.84851	2.35755	14.4758	11.8224	18.0031	6.1929	8.41254	4.79531	24.7016	19.5525	31.562
409178	XM_006572172,XM_392703	LOC409178	ATP-dependent zinc metalloprotease YME1 homolog, transcript variant X2	protein_coding	XP_006572235.1;XP_392703.4	GB49425	.	2.1852	4838.46	0.0967016	11.6623	1.98488e-31	1.72073e-30	11.569	12.6967	11.6724	11.6634	11.7312	12.3873	12.4614	12.3671	3853	2867	3184	6345	6673	5568	30.1113	28.079	29.813	49.9391	57.1427	49.236	60.745	61.3784	60.6403	85.2164	94.5055	86.3176
409179	XM_392704	LOC409179	4-hydroxybutyrate coenzyme A transferase	protein_coding	XP_392704.2	GB49449	.	-1.93529	735.432	0.157044	-6.06549	1.31553e-09	4.02216e-09	9.92131	8.9693	9.71394	9.70921	9.62425	8.93511	9.19304	9.1024	1295	969	910	411	540	448	12.341	11.5889	10.2811	3.93328	5.64205	4.83749	24.8961	25.3325	20.912	6.71177	9.3311	8.48081
409180	XM_016916765,XM_026445292	LOC409180	4-hydroxybutyrate coenzyme A transferase-like, transcript variant X2	protein_coding	XP_016772254.2;XP_026301077.1	GB49448	.	-1.70953	15836.7	0.123684	-6.25466	3.98388e-10	1.26707e-09	14.2866	13.5129	13.9994	14.0941	14.2235	13.642	13.6424	13.6421	22922	19110	22553	11389	11098	10208	205.219	215.034	239.76	102.074	108.404	103.415	413.999	470.049	487.678	174.18	179.284	181.302
409182	XM_006558181	LOC409182	protein GDAP2 homolog	protein_coding	XP_006558244.2	GB54886	.	2.30269	4933.76	0.0923347	13.0321	8.03308e-39	8.73268e-38	11.5451	12.748	11.6469	11.7118	11.7033	12.4796	12.4632	12.4084	3685	2988	3039	6907	6614	5749	12.096	12.3069	11.8269	22.7841	23.8204	21.3811	24.4017	26.9019	24.0561	38.879	39.3954	37.4841
409185	XM_006557591,XM_016916837,XM_026445517,XM_392709	LOC409185	uncharacterized LOC409185, transcript variant X4	protein_coding	XP_006557654.1;XP_016772326.1;XP_026301302.1;XP_392709.3	GB47075	.	2.81514	230.317	0.331109	4.50972	6.49146e-06	1.44908e-05	6.91847	8.40798	6.69418	7.0778	7.31676	8.06385	7.67337	8.22581	100	120	162	349	227	368	0.993251	1.76618	1.98625	4.31637	2.88611	5.3559	2.00373	3.86073	4.04007	7.36549	4.77319	9.38966
409187	XM_392711	LOC409187	MD-2-related lipid-recognition protein	protein_coding	XP_392711.4	GB41545	.	2.72621	6291.72	0.2339	6.18597	6.1722e-10	1.93079e-09	11.7215	13.1684	11.851	11.5	12.0753	12.8107	12.6961	12.7959	4449	2205	4422	9360	8116	8264	128.728	80.0647	151.681	272.091	257.611	270.853	259.689	175.015	308.523	464.298	426.05	474.844
409189	XM_006571497,XM_006571498,XM_006571499,XM_623238	LOC409189	growth hormone-inducible transmembrane protein, transcript variant X1	protein_coding	XP_006571560.1;XP_006571561.1;XP_006571562.1;XP_623241.1	GB54940	.	3.33705	12440.5	0.132879	13.0839	4.072e-39	4.46919e-38	12.4861	14.2246	12.67	12.6281	12.8367	13.8712	13.8218	13.774	7027	5023	6607	19587	18148	15908	87.4338	78.4242	96.9394	249.765	250.51	226.346	176.384	171.429	197.177	426.2	414.306	396.817
409191	XM_006564485,XM_392715	LOC409191	SUMO-activating enzyme subunit 2, transcript variant X1	protein_coding	XP_006564548.1;XP_392715.4	GB54228	.	-1.89687	1876.47	0.113899	-8.10917	5.09666e-16	2.33324e-15	11.2627	10.3397	11.0228	10.9203	10.9884	10.3201	10.3872	10.446	3329	2250	2481	1172	1232	1211	30.3996	25.8264	26.8683	10.7463	12.3628	12.5396	61.3265	56.4546	54.6507	18.3375	20.4462	21.9838
409192	XM_006568824,XM_006568825	LOC409192	probable phospholipid-transporting ATPase VD, transcript variant X1	protein_coding	XP_006568887.1;XP_006568888.1	GB55574	.	2.65824	9438.42	0.130457	10.8118	3.02785e-27	2.29898e-26	12.3333	13.7436	12.4054	12.4751	12.6143	13.3919	13.3566	13.447	5954	4863	5871	13267	12460	12580	21.1649	22.7088	24.5904	47.723	47.7935	51.5386	42.6969	49.6397	50.0174	81.4349	79.0433	90.3545
409196	XM_006559431	LOC409196	alanine aminotransferase 1	protein_coding	XP_006559494.1	GB40451	.	-1.53148	6557.44	0.129067	-4.76442	1.89394e-06	4.43706e-06	12.9538	12.339	12.8528	12.6872	12.6887	12.4344	12.3015	12.3309	11499	7245	7453	5513	4611	4391	86.1566	68.1171	66.1981	41.4991	37.8953	37.2682	173.808	148.899	134.648	70.8144	62.6732	65.3364
409200	XM_006558241,XM_006558242,XM_006558243,XM_006558244,XM_006558245,XM_006558246,XM_016916807,XM_016916808,XM_026445314,XM_026445315,XM_026445316	LOC409200	uncharacterized protein DDB_G0289975, transcript variant X5	protein_coding	XP_006558304.1;XP_006558305.1;XP_006558306.1;XP_006558307.1;XP_006558308.1;XP_006558309.1;XP_016772296.1;XP_016772297.1;XP_026301099.1;XP_026301100.1;XP_026301101.1	GB46196	.	-1.60588	5245.67	0.115576	-5.91266	3.36631e-09	9.95169e-09	12.6585	11.9751	12.3729	12.5329	12.3995	11.9846	11.9744	12.0434	7809	6948	6204	3850	3707	3686	38.3386	43.1701	36.0175	19.203	20.0459	20.6516	77.3423	94.3665	73.2605	32.7681	33.153	36.2051
409204	XM_006558239,XM_392728	LOC409204	phenoloxidase-activating factor 2, transcript variant X2	protein_coding	XP_006558302.1;XP_392728.4	GB46203	.	7.50465	259.64	0.331949	8.75973	1.95717e-18	1.01545e-17	5.93071	8.84009	6.40394	6.47694	6.1643	7.74918	8.17252	8.56445	84	69	47	283	419	561	0.966202	0.989312	0.652	3.29854	5.32641	7.38149	1.94917	2.16256	1.32618	5.62866	8.80908	12.9408
409207	XM_006570187,XM_026440999	LOC409207	synaptic vesicle membrane protein VAT-1 homolog-like, transcript variant X1	protein_coding	XP_006570250.1;XP_026296784.1	GB45688	.	-26.6746	23318	0.0939073	-50.4476	0	0	15.4561	10.7189	14.6865	14.7287	14.6929	11.7737	11.8354	11.835	57242	44789	44478	1536	1652	1519	364.531	357.58	335.446	9.87925	11.6798	10.9432	735.387	781.641	682.305	16.858	19.3166	19.185
409208	XM_003250003	LOC409208	bumetanide-sensitive sodium-(potassium)-chloride cotransporter	protein_coding	XP_003250051.2	GB40598	.	4.34866	689.403	0.150625	14.0784	5.15304e-45	6.53545e-44	8.01033	10.1305	8.35653	8.38373	8.31092	9.80612	9.67785	9.56792	336	261	245	1229	1053	867	1.57744	1.53774	1.35963	5.79342	5.42069	4.60677	3.18225	3.36137	2.76551	9.88594	8.96501	8.07631
409217	XM_006561734,XM_006561735,XM_006561736,XR_409186	LOC409217	guanine nucleotide exchange factor DBS, transcript variant X4	protein_coding	XP_006561797.1;XP_006561798.1;XP_006561799.1	GB42844	.	2.14328	1046.63	0.161686	6.8022	1.03036e-11	3.67659e-11	9.37995	10.4788	9.40813	9.65856	9.41682	10.1405	10.2002	10.2494	773	775	603	1310	1358	1315	3.79779	4.70249	3.43968	6.66601	7.71777	7.45178	7.66146	10.2793	6.9964	11.3749	12.764	13.064
409224	NM_001178067	Coq7	ubiquinone biosynthesis protein COQ7	protein_coding	NP_001171538.1	GB44464	.	3.05123	2250.77	0.12727	12.6455	1.18436e-36	1.20944e-35	10.1185	11.727	10.2779	10.3601	10.4209	11.3549	11.4569	11.2968	1311	1088	1201	3248	3510	2742	41.1131	42.8096	44.6562	102.339	120.769	97.3987	82.9395	93.5785	90.8316	174.633	199.734	170.754
409227	NM_001011634,XM_006561546,XM_006561547,XM_006561548,XM_006561549,XM_006561550,XM_006561551,XM_006561552,XM_006561553,XM_006561554	Usp	ultraspiracle	protein_coding	NP_001011634.1;XP_006561609.1;XP_006561610.1;XP_006561611.1;XP_006561612.1;XP_006561613.1;XP_006561614.1;XP_006561615.1;XP_006561616.1;XP_006561617.1	GB42692	.	-2.41319	1532.22	0.173652	-7.31892	2.49984e-13	9.85449e-13	11.0814	9.80975	10.5755	10.8722	10.8644	10.0712	9.94477	9.8988	2263	2319	2363	979	823	717	11.3097	16.5993	14.2036	5.17456	5.47562	4.53616	22.8155	36.2847	28.8904	8.82991	9.05586	7.95253
409228	XM_026445918,XM_026445919	LOC409228	scavenger receptor class B member 1, transcript variant X2	protein_coding	XP_026301703.1;XP_026301704.1	GB50866	.	4.24516	6068.71	0.180121	11.5801	5.19813e-31	4.44263e-30	11.1766	13.2619	11.3508	11.6926	11.4762	12.908	12.7573	12.8282	2431	2782	2199	10321	8638	8538	11.8748	16.8539	12.585	50.2797	45.8693	46.9868	23.9555	36.8413	25.5982	85.7977	75.861	82.3745
409229	XM_392753	LOC409229	phosphorylated adapter RNA export protein	protein_coding	XP_392753.2	GB54968	.	-1.74173	796.721	0.127393	-6.28386	3.30261e-10	1.05859e-09	9.98339	9.18281	9.74603	9.66047	9.76834	9.18923	9.29011	9.15701	1337	919	1057	551	601	476	16.0424	13.8424	15.0303	6.63396	7.91069	6.46214	32.3631	30.2583	30.5719	11.3202	13.0831	11.329
409230	XM_006562738,XM_392754	LOC409230	arf-GAP with coiled-coil, ANK repeat and PH domain-containing protein 2, transcript variant X2	protein_coding	XP_006562801.1;XP_392754.3	GB53859	.	-2.17786	971.033	0.159242	-7.05159	1.76882e-12	6.6439e-12	10.3779	9.25608	10.2185	10.0419	9.94247	9.34629	9.29561	9.42716	1997	1252	1159	588	540	578	6.94783	5.46105	4.77883	2.05571	2.05616	2.27534	14.0162	11.9374	9.72025	3.50789	3.40058	3.98899
409231	XM_006567464,XM_006567465,XM_016913947,XM_623765	LOC409231	dipeptidase 1, transcript variant X4	protein_coding	XP_006567527.1;XP_006567528.1;XP_016769436.1;XP_623768.1	GB53299	.	7.31126	432.465	0.201506	14.2433	4.93059e-46	6.35533e-45	6.6987	9.57186	7.30502	7.28404	7.09489	9.13907	8.84599	9.07331	148	108	86	828	604	696	1.55658	1.45899	1.03467	8.90108	7.12841	8.39936	3.14017	3.18923	2.10455	15.1889	11.7893	14.7253
409232	XM_016913861	LOC409232	uncharacterized LOC409232	protein_coding	XP_016769350.2	GB53435	.	-1.76358	3976.97	0.106756	-7.66707	1.75972e-14	7.41493e-14	12.3094	11.4909	12.0214	12.1227	12.0192	11.5548	11.4774	11.5613	6333	5294	4880	2878	2568	2598	44.8182	47.0212	40.9418	20.4619	19.9334	20.8245	90.4138	102.785	83.2765	34.9164	32.9669	36.5083
409235	XM_392759	LOC409235	neurotrimin	protein_coding	XP_392759.3	GB55370	.	3.36678	1445.37	0.192572	9.0946	9.49338e-20	5.2546e-19	9.37108	11.1219	9.51285	9.76911	9.40628	10.6871	10.6006	10.7909	796	807	540	2153	1921	2141	8.50674	10.8197	6.83673	23.1189	22.5208	25.9165	17.1611	23.651	13.9061	39.4503	37.246	45.4352
409236	XM_392760	LOC409236	ATP synthase subunit O, mitochondrial	protein_coding	XP_392760.2	GB55643	.	14.3682	24147.1	0.135231	28.4314	8.27232e-178	6.58772e-176	11.6177	15.4625	12.4054	12.3212	12.501	14.8357	14.8437	14.7117	4027	2678	3557	45595	44751	36271	88.1071	73.5429	92.2693	1002.51	1074.34	899.149	177.743	160.759	187.678	1710.7	1776.8	1576.33
409238	XM_003251548,XM_006570634,XM_006570635,XM_016917880,XM_016917881,XM_016917882,XM_016917883,XM_016917884	LOC409238	43 kDa receptor-associated protein of the synapse homolog, transcript variant X1	protein_coding	XP_003251596.2;XP_006570697.2;XP_006570698.2;XP_016773369.2;XP_016773370.2;XP_016773371.2;XP_016773372.2;XP_016773373.2	GB55268	.	8.04961	2193.89	0.170673	17.6297	1.45706e-69	2.93498e-68	8.92161	11.9303	9.47751	9.5987	9.31106	11.425	11.3875	11.2623	634	557	391	4051	3804	3096	4.08	4.68118	2.64899	26.5746	27.0522	22.6173	8.23078	10.2327	5.38811	45.3471	44.7403	39.6514
409242	XM_003251775,XM_006571861,XM_006571862,XM_006571863	LOC409242	protein PRRC2C, transcript variant X1	protein_coding	XP_003251823.2;XP_006571924.2;XP_006571925.2;XP_006571926.2	GB52253	.	-1.57881	17412	0.125575	-5.24659	1.54937e-07	3.99516e-07	14.3799	13.7211	14.12	14.2595	14.0499	13.7309	13.6881	13.7654	26780	23369	19191	13195	12233	12297	55.6642	61.5484	47.2744	27.3611	27.4501	28.7894	112.294	134.54	96.1572	46.6892	45.3984	50.4719
409245	XM_003251117,XM_006568018	LOC409245	beta-1,4-glucuronyltransferase 1, transcript variant X1	protein_coding	XP_003251165.1;XP_006568081.1	GB54802	.	-2.08407	538.418	0.146169	-7.24779	4.23632e-13	1.64723e-12	9.50688	8.44832	9.2416	9.29903	9.16074	8.54844	8.49053	8.64906	947	756	672	334	304	336	4.78161	4.80066	4.02363	1.67269	1.65608	1.89794	9.64617	10.4939	8.18416	2.85428	2.73891	3.32735
409250	XM_392773	LOC409250	beta-ureidopropionase	protein_coding	XP_392773.3	GB40431	.	-9.5215	16038	0.636077	-5.11132	3.19922e-07	8.01014e-07	14.8251	11.5739	14.1926	13.3489	14.9978	12.4562	12.4089	12.453	31214	9468	53219	3044	2765	2715	387.4	147.456	783.032	37.9586	37.6426	38.1591	781.52	322.328	1592.71	64.7728	62.2552	66.8982
409251	XM_006571564,XM_392774	LOC409251	BRCA1-associated protein, transcript variant X2	protein_coding	XP_006571627.1;XP_392774.4	GB54927	.	-1.57208	1452.14	0.120404	-5.42069	5.93685e-08	1.58414e-07	10.7934	10.1415	10.6044	10.5118	10.5879	10.0792	10.1426	10.2282	2383	1625	1809	1014	1061	1074	20.6004	17.6426	18.5467	8.8417	10.0743	10.5132	41.5582	38.5654	37.7244	15.0876	16.6613	18.4311
409253	XM_016916300,XM_392776	LOC409253	glutamate dehydrogenase, mitochondrial, transcript variant X1	protein_coding	XP_016771789.1;XP_392776.2	GB41651	.	3.40563	11471	0.0967686	18.2696	1.44606e-74	3.16745e-73	12.3465	14.1142	12.5643	12.5945	12.6669	13.6949	13.7505	13.7399	6378	4974	5571	16697	17209	15665	44.187	43.2972	45.7493	116.293	131.008	123.039	89.1405	94.6444	93.0552	198.443	216.667	215.705
409255	XM_006563929,XM_006563930,XM_006563931	LOC409255	active breakpoint cluster region-related protein, transcript variant X2	protein_coding	XP_006563992.1;XP_006563993.1;XP_006563994.1	GB53710	.	-2.198	1379.08	0.130965	-8.67555	4.11574e-18	2.09831e-17	10.8886	9.75219	10.5574	10.6076	10.6293	9.95427	9.76347	9.90241	2349	1861	1955	919	717	776	11.113	11.0416	10.9234	4.36025	3.7173	4.14341	22.4189	24.1362	22.2185	7.44037	6.14786	7.26398
409257	XM_026444607,XM_026444608,XM_026444609	LOC409257	uncharacterized LOC409257, transcript variant X1	protein_coding	XP_026300392.1;XP_026300393.1;XP_026300394.1	GB40243	.	4.12122	253.252	0.233946	8.73308	2.47833e-18	1.27875e-17	6.62854	8.67087	6.91268	7.11803	6.68259	8.13665	8.18672	8.30627	127	122	73	368	377	391	1.0967	1.33646	0.731845	3.21333	3.58618	3.82993	2.21242	2.92141	1.48859	5.48326	5.931	6.71441
409260	XM_006566484,XM_006566485,XM_016915135,XM_392781	LOC409260	short-chain dehydrogenase/reductase family 16C member 6, transcript variant X1	protein_coding	XP_006566547.1;XP_006566548.1;XP_016770624.1;XP_392781.4	GB44980	.	-3.85987	5092.11	0.193315	-10.0797	6.7931e-24	4.48493e-23	12.9817	11.033	12.3604	12.8086	12.5247	11.4213	11.2681	11.3584	8348	9883	7633	2223	1795	1846	52.4376	78.4331	57.361	14.8368	12.4515	13.2358	105.785	171.449	116.674	25.3176	20.5929	23.2041
409261	XM_006570795,XM_026445108	LOC409261	glycerol kinase, transcript variant X2	protein_coding	XP_006570858.1;XP_026300893.1	GB47411	.	3.9564	2495.42	0.12128	16.3604	3.66475e-60	6.27466e-59	9.97584	11.9599	10.2995	10.2908	10.3424	11.6169	11.444	11.6068	1284	955	1045	4117	3364	3652	9.61986	8.25115	9.27435	30.7922	28.4151	29.4126	19.4066	18.0364	18.8642	52.5441	46.9944	51.5645
409267	XM_006561711	LOC409267	glycogen phosphorylase	protein_coding	XP_006561774.1	GB42835	.	5.47581	24406.2	0.109653	22.3711	7.51965e-111	2.80907e-109	12.88	15.333	13.2832	13.3674	13.2998	14.7868	14.8492	14.934	9332	7805	7362	37443	38817	38857	56.8348	59.6482	53.1554	229.127	259.355	268.085	114.656	130.386	108.119	390.984	428.934	469.991
409268	XM_026442680,XM_026442681,XM_026442682,XM_026442683	LOC409268	uncharacterized LOC409268, transcript variant X3	protein_coding	XP_026298465.1;XP_026298466.1;XP_026298467.1;XP_026298468.1	GB55985	.	-1.53843	4081.13	0.096766	-6.42232	1.3421e-10	4.44755e-10	12.2722	11.6509	12.0699	12.0862	12.0005	11.6745	11.6193	11.6802	6514	4984	4672	3192	2918	2879	29.2886	28.1201	24.9005	14.4025	14.3899	14.6804	59.0853	61.4683	50.6481	24.5765	23.7987	25.7367
409269	XM_026445442,XM_026445443	LOC409269	39S ribosomal protein L43, mitochondrial, transcript variant X2	protein_coding	XP_026301227.1;XP_026301228.1	GB50600	.	2.54436	4155.29	0.088508	15.2224	2.51096e-52	3.68501e-51	11.1952	12.5425	11.3571	11.3309	11.3524	12.2513	12.1846	12.1775	3069	2238	2357	6097	5545	5065	37.1046	34.7629	33.8556	74.3923	74.134	69.9242	74.8528	75.989	68.863	126.944	122.607	122.587
409271	XM_006570876,XM_016912825,XM_016912826,XM_016912827	LOC409271	mediator of RNA polymerase II transcription subunit 12, transcript variant X1	protein_coding	XP_006570939.2;XP_016768314.2;XP_016768315.2;XP_016768316.2	GB45373	.	1.71373	4983.12	0.110331	7.04373	1.87166e-12	7.01736e-12	11.8426	12.6197	11.8859	11.9478	11.7947	12.397	12.3438	12.38	4792	3862	3336	6284	5788	5532	13.0055	13.3052	10.8347	17.102	17.1306	17.2409	26.2366	29.084	22.038	29.1831	28.3314	30.2258
409273	XM_006563804,XM_006563805,XM_006563806	LOC409273	midnolin-A, transcript variant X1	protein_coding	XP_006563867.2;XP_006563868.2;XP_006563869.2	GB43833	.	-1.5344	6017.3	0.0973432	-6.3453	2.21988e-10	7.20986e-10	12.8309	12.2133	12.6014	12.5896	12.6819	12.2289	12.1941	12.2688	9190	6824	7727	4616	4323	4326	45.2699	42.2127	45.2539	22.8025	23.5991	24.1608	91.3252	92.2737	92.0475	38.9104	39.0294	42.3573
409277	XM_016913195,XM_016913196,XM_016913197,XM_016913199,XM_016913200,XM_016913201	LOC409277	acidic phospholipase A2 PA4, transcript variant X6	protein_coding	XP_016768684.2;XP_016768685.2;XP_016768686.2;XP_016768688.2;XP_016768689.2;XP_016768690.1	GB46277	.	2.52936	339.458	0.216361	6.18768	6.10549e-10	1.91108e-09	7.58839	8.92617	7.66372	7.84475	7.56917	8.684	8.34151	8.61197	239	221	165	540	370	450	3.30116	3.73231	2.61984	7.14739	5.36854	6.77867	6.65958	8.15853	5.32881	12.1964	8.87877	11.884
409278	XM_392799	LOC409278	apolipoprotein D	protein_coding	XP_392799.3	GB46318	.	-2.14216	13145.6	0.0993086	-11.0672	1.80972e-28	1.43119e-27	14.1296	13.0305	13.8415	13.884	13.7693	13.1732	13.1176	13.1001	23394	18380	16760	8559	7823	7054	361.222	356.162	306.792	132.779	132.514	123.386	728.711	778.542	624.022	226.576	219.159	216.314
409279	XM_392800	LOC409279	cullin-4A	protein_coding	XP_392800.3	GB42846	.	-1.67128	1417.11	0.107129	-6.9164	4.63273e-12	1.69306e-11	10.7923	10.051	10.5211	10.5442	10.6382	10.1084	10.092	10.091	2180	1680	1905	1047	1001	920	13.8498	13.3924	14.349	6.67914	6.97615	6.62052	27.9399	29.2748	29.1862	11.3973	11.5375	11.6067
409283	XM_026440663	LOC409283	splicing factor, arginine/serine-rich 15	protein_coding	XP_026296448.1	GB40878	.	-1.98385	2581.14	0.110866	-8.91446	4.90203e-19	2.60925e-18	11.745	10.7564	11.5117	11.5408	11.4464	10.9229	10.8965	10.8022	4492	3482	3239	1781	1683	1388	18.1453	17.6492	15.5105	7.22503	7.45556	6.3483	36.6053	38.5798	31.5488	12.3288	12.3304	11.1295
409288	XM_006571490,XM_016916520,XM_392808	LOC409288	tribbles homolog 2, transcript variant X3	protein_coding	XP_006571553.1;XP_016772009.1;XP_392808.2	GB10565	.	-1.59998	2461.63	0.164539	-4.12093	3.77349e-05	7.79355e-05	11.5651	10.8867	11.1907	11.2929	11.5377	10.9334	10.8936	10.927	3304	2772	3681	1877	1748	1670	28.7077	30.0599	37.7182	16.451	16.6642	16.3807	57.9135	65.7087	76.7198	28.0721	27.5601	28.7177
409291	XM_006564121,XM_016912718,XM_392810	LOC409291	protein fem-1 homolog CG6966, transcript variant X3	protein_coding	XP_006564184.1;XP_016768207.1;XP_392810.3	GB48526	.	-1.5897	4726.58	0.186657	-3.58281	0.000339922	0.000636302	12.5026	11.8337	12.1263	12.1847	12.5288	11.9114	11.8602	11.8592	6246	5004	7428	3702	3396	3121	34.1132	34.7491	49.1514	20.1456	20.1213	19.5177	68.8182	75.9588	99.975	34.3765	33.2776	34.2173
409292	XM_006564120	LOC409292	probable isocitrate dehydrogenase [NAD] subunit alpha, mitochondrial	protein_coding	XP_006564183.2	GB48527	.	16.0334	22245.6	0.106831	37.4704	2.79294e-307	7.17297e-305	11.3509	15.3539	12.2211	12.1875	12.2503	14.7375	14.7253	14.59	3384	2421	2727	42870	41267	33345	36.5143	32.7892	34.88	464.886	488.617	407.678	73.6621	71.6746	70.9466	793.285	808.099	714.717
409293	XM_006564119	LOC409293	uncharacterized LOC409293	protein_coding	XP_006564182.3	GB48603	.	2.33891	160.869	0.270604	4.53	5.89827e-06	1.32068e-05	6.59347	7.81488	6.51953	6.96507	6.5236	7.46195	7.37481	7.55955	102	128	79	218	194	216	0.721255	1.13634	0.661837	1.55397	1.51198	1.73544	1.45502	2.48395	1.34619	2.6517	2.50058	3.04248
409295	XM_392813	LOC409295	mitochondrial E3 ubiquitin protein ligase 1	protein_coding	XP_392813.2	GB53656	.	2.03624	3345.54	0.118787	8.63654	5.7943e-18	2.92362e-17	11.1056	12.1317	11.2626	11.2118	11.1466	11.9396	11.8545	11.7795	3033	2152	2050	4751	4236	3603	42.4278	37.7715	33.9852	66.7693	65.0039	57.0896	85.5916	82.5656	69.1267	113.936	107.507	100.086
409299	XM_392818	LOC409299	adenylosuccinate synthetase	protein_coding	XP_392818.2	GB43704	.	4.52293	5096.42	0.103965	20.9423	2.20543e-97	6.90744e-96	10.85	13.0271	11.1667	11.1516	11.2577	12.527	12.5916	12.595	2311	1705	1995	7778	8082	7462	20.5274	19.0009	21.0026	69.4279	78.7644	75.0951	41.4109	41.5344	42.7198	118.472	130.264	131.652
409300	XM_026444970,XM_026444971,XM_026444972	LOC409300	uncharacterized LOC409300, transcript variant X3	protein_coding	XP_026300755.1;XP_026300756.1;XP_026300757.1	GB54203	.	2.1794	10742.4	0.153582	7.3181	2.5151e-13	9.91088e-13	12.7221	13.8463	12.9957	12.7008	12.7945	13.5516	13.593	13.512	10457	5601	6421	14337	14575	12330	84.3753	56.7136	61.4176	116.228	128.97	112.889	170.214	123.972	124.925	198.332	213.297	197.911
409301	XM_006567242,XM_016911915,XM_016911916	LOC409301	protein mothers against dpp, transcript variant X2	protein_coding	XP_006567305.1;XP_016767404.1;XP_016767405.1	GB44177	.	-1.70842	1021.76	0.116153	-6.65215	2.88852e-11	9.98443e-11	10.3319	9.55959	10.1283	10.1506	10.0346	9.5752	9.64121	9.62675	1707	1314	1194	703	738	668	14.0817	13.7411	11.5738	5.78336	6.6265	6.20276	28.4076	30.037	23.5415	9.86877	10.9592	10.8743
409306	XM_392824	LOC409306	2-oxoisovalerate dehydrogenase subunit beta, mitochondrial	protein_coding	XP_392824.2	GB49649	.	-2.26897	1240.8	0.245066	-4.82336	1.4116e-06	3.34905e-06	10.7503	9.56804	10.2709	10.252	10.8173	9.75009	9.71407	9.74023	1786	1316	2432	753	703	667	22.6181	20.9097	36.5182	9.57187	9.75908	9.56884	45.6286	45.707	74.2789	16.3335	16.1401	16.7755
409307	XM_026443661	LOC409307	uncharacterized LOC409307	protein_coding	XP_026299446.1	GB44868	.	1.50107	480.233	0.215474	2.71953	0.00653752	0.0104253	8.58476	9.17122	8.55476	8.46317	8.70238	8.93733	8.72529	9.13856	484	327	441	555	430	617	8.64926	7.33728	9.33955	9.96776	8.43227	12.4955	17.4486	16.0387	18.9969	17.0091	13.9457	21.9063
409308	XM_392826	LOC409308	small ubiquitin-related modifier	protein_coding	XP_392826.1	GB49167	.	-2.15247	2928.96	0.119628	-9.2453	2.34591e-20	1.33515e-19	11.9657	10.8597	11.6317	11.7424	11.5969	10.9722	10.8832	10.9944	5029	4239	3746	1855	1631	1705	70.0318	74.0759	61.8349	25.9551	24.9169	26.8858	141.279	161.924	125.774	44.2899	41.2088	47.1347
409313	XM_003251689,XM_006571327,XM_006571328,XM_016917916,XM_392831	LOC409313	actin-related protein 2, transcript variant X1	protein_coding	XP_003251737.1;XP_006571390.1;XP_006571391.1;XP_016773405.1;XP_392831.2	GB51588	.	-2.19112	2747.53	0.150018	-7.54352	4.57436e-14	1.88271e-13	11.8814	10.75	11.6406	11.488	11.7436	10.88	10.858	11.0075	4939	3161	4246	1606	1524	1670	67.0194	54.1178	68.399	21.9096	22.6708	25.6826	135.201	118.297	139.125	37.3868	37.4941	45.0253
409314	NM_001167836	LOC409314	prohormone-2	protein_coding	NP_001161308.1	GB44988	.	5.40128	383.015	0.268226	9.07182	1.17041e-19	6.45738e-19	6.90748	9.33535	6.98077	7.34179	7.47435	8.62347	8.82872	8.98493	104	125	151	516	617	662	1.34544	2.03893	2.33254	6.75908	8.83412	9.78475	2.71422	4.45694	4.74445	11.5337	14.6103	17.154
409316	XM_006560599,XM_006560600,XM_006560601,XM_016911656,XM_026440407	LOC409316	coronin-2B, transcript variant X5	protein_coding	XP_006560662.2;XP_006560663.2;XP_006560664.2;XP_016767145.2;XP_026296192.1	GB49533	.	1.53719	2447.2	0.144505	4.29258	1.76605e-05	3.75935e-05	10.914	11.5338	10.7234	10.9494	10.9409	11.2393	11.2461	11.3387	2103	2033	2069	2781	2728	2765	12.2276	14.8429	13.9045	15.5539	17.1817	17.8788	24.6673	32.4454	28.2821	26.5412	28.4159	31.344
409317	XM_006569961,XM_016912848,XM_016912849,XM_026441243	LOC409317	GATOR complex protein NPRL2, transcript variant X3	protein_coding	XP_006570024.1;XP_016768337.1;XP_016768338.1;XP_026297028.1	GB42966	.	1.61734	2413.9	0.132987	5.21574	1.83084e-07	4.67516e-07	10.8491	11.5427	10.8076	10.9004	10.8338	11.2117	11.235	11.408	2278	1903	1813	2676	2672	2958	31.1176	32.5356	29.2966	36.2659	39.8151	46.9456	62.775	71.1203	59.5899	61.8845	65.8482	82.3022
409318	XM_003250212,XM_006563449,XM_006563451,XM_016916856	LOC409318	Kv channel-interacting protein 2, transcript variant X4	protein_coding	XP_003250260.1;XP_006563512.1;XP_006563514.1;XP_016772345.1	GB50074	.	13.8729	757.624	0.157819	24.0414	1.02652e-127	4.83738e-126	6.66987	10.465	7.44577	7.46555	7.37651	9.7014	9.89213	9.76564	135	104	94	1266	1480	1207	0.984306	0.765645	0.656523	8.04711	10.2118	8.82531	1.98569	1.67364	1.33538	13.7317	16.8889	15.472
409321	XM_006563455,XM_006563456,XM_006563457,XM_006563458,XM_006563459,XM_006563460,XM_006563462,XM_392838	LOC409321	mothers against decapentaplegic homolog 4, transcript variant X3	protein_coding	XP_006563518.1;XP_006563519.1;XP_006563520.1;XP_006563521.1;XP_006563522.1;XP_006563523.1;XP_006563525.1;XP_392838.4	GB50071	.	-1.65119	1853.73	0.14214	-5.09012	3.57836e-07	8.91596e-07	11.1729	10.4498	10.9765	10.9831	10.8782	10.4708	10.3712	10.6023	3080	2332	2144	1340	1165	1391	19.5054	18.4094	16.1014	8.5221	8.05362	9.91648	39.3492	40.2415	32.7506	14.5422	13.3195	17.385
409324	XM_006557332	LOC409324	short-chain-enoyl-CoA hydratase	protein_coding	XP_006557395.1	GB49643	.	2.21007	2251.82	0.132221	8.65287	5.02207e-18	2.54774e-17	10.4547	11.5982	10.5113	10.6216	10.5646	11.4129	11.2465	11.2153	1702	1453	1398	3411	2798	2492	26.3422	28.2095	25.6442	53.0443	47.5024	43.6891	53.1415	61.6637	52.161	90.5153	78.5619	76.5932
409327	XM_006558576,XM_006558577,XM_026446238,XM_026446243,XM_397559	LOC409327	uncharacterized LOC409327, transcript variant X4	protein_coding	XP_006558639.1;XP_006558640.1;XP_026302023.1;XP_026302028.1;XP_397559.1	GB47728	.	17.3343	900.13	0.158629	25.9445	2.09503e-148	1.19568e-146	6.61083	10.7335	7.56224	7.44444	7.42651	9.93578	10.0979	10.0367	143	90	90	1523	1731	1503	0.688023	0.624127	0.663874	9.33324	11.4586	9.04538	1.38798	1.36429	1.35033	15.9263	18.9509	15.8578
409332	XM_026443610,XM_026443611,XM_026443612,XM_026443613,XM_026443614,XR_003305568,XR_003305569	LOC409332	ubiquitin carboxyl-terminal hydrolase 7, transcript variant X1	protein_coding	XP_026299395.1;XP_026299396.1;XP_026299397.1;XP_026299398.1;XP_026299399.1	GB54054	.	-2.20335	3908.79	0.105521	-10.8007	3.41693e-27	2.58294e-26	12.3925	11.2531	12.1374	12.123	12.082	11.3907	11.3273	11.4548	7122	5276	5192	2374	2147	2291	19.4203	18.0222	16.7701	6.51673	6.41874	7.07788	39.1775	39.3952	34.1107	11.1202	10.6156	12.4085
409335	XM_026439873,XM_026439874,XM_026439876,XM_026439877	LOC409335	probable serine hydrolase, transcript variant X2	protein_coding	XP_026295658.1;XP_026295659.1;XP_026295661.1;XP_026295662.1	GB55824	.	2.32068	2964.93	0.190272	6.38324	1.73379e-10	5.68684e-10	10.8025	12.0168	10.8118	10.7676	11.1491	11.7255	11.6589	11.708	2027	1446	2302	4155	3778	3657	24.6589	23.0274	35.3384	53.3416	54.4618	49.72	49.7457	50.3362	71.8791	91.0226	90.0717	87.1663
409337	XM_006557918,XM_016911930	LOC409337	zinc finger MIZ domain-containing protein 1, transcript variant X1	protein_coding	XP_006557981.1;XP_016767419.1	GB46672	.	-2.28867	913.003	0.181308	-6.58828	4.4495e-11	1.52112e-10	10.3116	9.11678	9.86859	10.1595	9.85264	9.24149	9.15808	9.28215	1471	1513	1117	550	482	518	7.42213	9.68111	6.69605	2.82375	2.70469	2.9985	14.973	21.1621	13.6199	4.81848	4.47316	5.25679
409342	XM_016915580	LOC409342	ADP-ribosylation factor-related protein 1	protein_coding	XP_016771069.1	GB49299	.	-1.90059	808.808	0.118591	-7.81215	5.62209e-15	2.43695e-14	10.0494	9.12398	9.8234	9.72988	9.72889	9.12379	9.19358	9.18571	1461	997	1023	517	545	497	33.1517	28.38	27.4968	11.7684	13.5587	12.7608	66.8785	62.0366	55.9291	20.0818	22.4241	22.3716
409345	NM_001270819	CPR3	cuticular protein 3	protein_coding	NP_001257748.1	GB48832	.	12.5905	1194.55	0.26428	13.8273	1.74557e-43	2.14244e-42	7.45468	11.1122	8.43141	8.16997	8.21293	10.3101	10.2929	10.8436	282	145	159	1768	1693	2655	3.32399	2.13067	2.21839	20.9404	21.894	35.4467	6.70564	4.65747	4.51226	35.7329	36.2093	62.1431
409346	XM_006560459,XM_006560461,XM_016911421,XM_392862	LOC409346	TBC1 domain family member 1, transcript variant X1	protein_coding	XP_006560522.1;XP_006560524.1;XP_016766910.1;XP_392862.3	GB51511	.	7.52714	2376.05	0.150441	19.3571	1.77688e-83	4.50714e-82	9.12188	12.0344	9.69831	9.55344	9.78274	11.4612	11.5842	11.4517	736	455	634	3932	4322	3491	3.1793	2.46481	3.24588	17.1493	20.6853	17.1559	6.41376	5.38789	6.60219	29.2637	34.2104	30.0767
409348	XM_006558960,XM_006558961,XM_006558962,XM_006558963,XM_006558964,XM_006558965,XM_006558967,XM_392864,XR_001704810,XR_001704811	LOC409348	lethal(2) giant larvae protein homolog 1, transcript variant X6	protein_coding	XP_006559023.1;XP_006559024.1;XP_006559025.1;XP_006559026.1;XP_006559027.1;XP_006559028.1;XP_006559030.1;XP_392864.4	GB55164	.	-2.34962	3762.65	0.163436	-7.5407	4.67448e-14	1.92237e-13	12.3659	11.1337	12.0876	12.1909	11.8956	11.234	11.2178	11.3886	6988	5843	4416	2067	1975	2216	36.1963	38.0894	27.1959	10.9758	11.405	13.1758	73.0204	83.2606	55.3172	18.7291	18.8622	23.099
409351	XM_006569995,XM_006569996	LOC409351	islet cell autoantigen 1, transcript variant X2	protein_coding	XP_006570058.1;XP_006570059.1	GB46459	.	-2.60661	1415.66	0.160482	-8.61264	7.13963e-18	3.59008e-17	10.9986	9.61711	10.826	10.5096	10.6166	9.73017	9.82175	9.7848	3138	1705	1957	722	783	690	24.1762	16.4873	17.9221	5.60765	6.62046	6.01886	48.7717	36.04	36.4541	9.56895	10.9493	10.5519
409354	NM_001098717	Hex70c	hexamerin 70c	protein_coding	NP_001092187.1	GB51696	.	-2565.72	121764	0.759564	-14.9101	2.83491e-50	3.99493e-49	17.8932	6.56775	16.4319	15.9757	17.6914	12.4442	12.4633	12.4397	197369	96013	478946	80	126	61	1715.84	1047.49	4936.13	0.691123	1.19473	0.599889	3461.45	2289.73	10040.2	1.17934	1.9759	1.05169
409359	XM_016912313,XM_392874	LOC409359	protein mini spindles, transcript variant X2	protein_coding	XP_016767802.2;XP_392874.5	GB47829	.	-1.96159	5339.57	0.0979545	-9.92325	3.29822e-23	2.12564e-22	12.7881	11.8162	12.5262	12.5274	12.4155	11.8677	11.8715	11.8602	9487	7142	6531	3519	3442	3127	27.946	26.3958	22.8088	10.408	11.1195	10.4372	56.3768	57.6991	46.3937	17.7603	18.39	18.2979
409360	XM_006563225,XM_016913284,XM_016913285,XM_016913299,XM_623093	LOC409360	fatty acid hydroxylase domain-containing protein 2, transcript variant X3	protein_coding	XP_006563288.1;XP_016768773.1;XP_016768774.1;XP_016768788.1;XP_623096.2	GB40773	.	-7.00267	12236.1	0.25756	-10.9019	1.12835e-27	8.71544e-27	14.3863	11.5783	13.8145	14.111	13.3405	12.034	12.0488	11.9264	28102	28122	13553	3093	3069	2417	358.866	440.573	199.193	39.8176	42.9917	35.1589	723.959	963.058	405.163	67.945	71.1019	61.6386
409361	XM_026443226,XM_026443227	LOC409361	dopamine N-acetyltransferase, transcript variant X2	protein_coding	XP_026299011.1;XP_026299012.1	GB51044	.	8.07484	3648.54	0.173055	17.4132	6.55305e-68	1.28472e-66	9.6502	12.6648	10.4191	10.2709	10.1962	12.0713	12.0665	12.3116	1219	751	695	5817	5639	6608	18.2215	13.5851	11.2986	81.5093	86.6115	105.149	36.7591	29.696	22.9816	139.088	143.242	184.341
409362	XM_026443268,XM_392877	LOC409362	fasciculation and elongation protein zeta-2, transcript variant X2	protein_coding	XP_026299053.1;XP_392877.1	GB51002	.	2.62804	5437.93	0.123126	11.3216	1.0257e-29	8.44985e-29	11.5498	12.9436	11.6615	11.8165	11.6571	12.5533	12.6434	12.6052	3643	3281	2799	7307	7807	6908	32.1357	36.3214	29.2923	64.8305	75.6055	69.073	64.8288	79.3957	59.5812	110.627	125.04	121.095
409363	XM_016915034	LOC409363	uncharacterized LOC409363	protein_coding	XP_016770523.2	GB46642	.	1.69738	3647.91	0.10143	7.52555	5.24998e-14	2.15302e-13	11.4014	12.1645	11.3918	11.4547	11.4488	11.9036	11.8717	11.9793	3342	2698	2753	4401	4145	4269	29.6032	29.9899	28.9131	39.1732	40.2844	42.8357	59.72	65.5556	58.8099	66.8455	66.6243	75.097
409365	XM_392880	LOC409365	lysosomal alpha-glucosidase	protein_coding	XP_392880.5	GB53384	.	-3.51065	6280.09	0.14577	-12.4288	1.82463e-35	1.79889e-34	13.255	11.4433	12.9329	12.9247	12.6566	11.6772	11.6888	11.7088	13805	10295	8053	2667	2634	2482	64.6094	60.4632	44.6791	12.5388	13.5192	13.1557	130.34	132.168	90.8784	21.3963	22.3587	23.0639
409367	XM_392882	LOC409367	calcyphosin-like protein	protein_coding	XP_392882.2	GB41806	.	1.7062	900.443	0.191092	4.03361	5.49272e-05	0.000111537	9.37859	10.1488	9.23682	9.30344	9.54719	9.85682	9.72954	9.99656	740	600	807	1095	933	1134	8.06963	8.20794	10.4316	12.0035	11.1654	14.0106	16.2792	17.9419	21.2181	20.4829	18.4659	24.5626
409369	XM_392884	LOC409369	brain protein I3	protein_coding	XP_392884.1	GB40441	.	-4.50492	837.804	0.180398	-12.0373	2.2625e-33	2.07524e-32	10.4212	8.25004	9.98353	10.1255	9.7807	8.62419	8.51772	8.6585	1793	1553	1128	305	260	285	22.4329	24.3946	16.7263	3.8313	3.56109	4.03672	45.255	53.3247	34.0217	6.53776	5.88952	7.07694
409370	XM_003249467	LOC409370	brefeldin A-inhibited guanine nucleotide-exchange protein 1	protein_coding	XP_003249515.1	GB40452	.	-1.67251	2060.69	0.147663	-5.02506	5.03269e-07	1.23716e-06	11.3327	10.5908	11.0588	11.2037	11.0742	10.6194	10.5334	10.7616	3145	2755	2469	1464	1292	1539	11.6886	12.8499	10.8782	5.46549	5.26759	6.47863	23.58	28.0888	22.1266	9.32635	8.7118	11.358
409371	XM_006559432	LOC409371	intraflagellar transport protein 172 homolog	protein_coding	XP_006559495.3	GB40440	.	8.28348	131.363	0.275474	11.0727	1.70247e-28	1.34742e-27	4.82727	7.87244	5.33647	5.59799	5.14109	7.29164	7.20752	7.29727	35	37	20	234	210	211	0.108532	0.14309	0.0717	0.731564	0.715601	0.744482	0.218947	0.312784	0.145839	1.24835	1.1835	1.30518
409372	NM_001012615	crh-BP	corticotropin releasing hormone binding protein	protein_coding	NP_001012633.1	GB40439	.	5.55877	123.108	0.244131	10.1371	3.78332e-24	2.51886e-23	5.22741	7.70564	5.72914	5.7516	5.54223	7.28087	7.12085	7.2254	52	40	31	218	181	185	0.895226	0.854945	0.636161	3.79549	3.44435	3.63637	1.80598	1.86884	1.29397	6.47665	5.69645	6.37508
409376	NM_001011635	Y-f	yellow-f	protein_coding	NP_001011635.1	GB45951	.	9.15126	1720.69	0.157702	20.2533	3.32483e-91	9.35781e-90	8.40429	11.5993	9.03328	9.01274	8.93786	10.8976	10.9193	11.1655	461	337	313	2733	2719	3176	6.11431	5.60473	4.92122	36.4469	39.5993	47.7653	12.3347	12.2515	10.0099	62.1933	65.4913	83.7393
409378	XM_392893	LOC409378	uncharacterized LOC409378	protein_coding	XP_392893.3	GB49443	.	1.51782	893.982	0.240999	2.49792	0.0124925	0.0191174	9.47164	10.0741	9.40252	9.43958	9.25473	9.67423	9.46885	10.0316	953	746	625	962	752	1269	11.7885	11.5869	9.16948	11.9563	10.2106	17.7848	23.7815	25.3281	18.6509	20.4023	16.8868	31.1793
409382	XM_006564218,XM_006564219,XM_006564220,XM_006564221,XR_409930,XR_409931	LOC409382	E3 ubiquitin-protein ligase TRIP12, transcript variant X4	protein_coding	XP_006564281.1;XP_006564282.1;XP_006564283.1;XP_006564284.1	GB42014	.	-1.54427	10615.4	0.123295	-5.08478	3.68052e-07	9.1594e-07	13.6535	13.0266	13.4075	13.5308	13.3268	12.9843	13.0562	13.0394	16347	14021	11582	7742	8187	7391	43.1231	46.5645	36.1575	20.5937	23.6529	22.2502	86.9944	101.786	73.5452	35.1412	39.1184	39.0077
409384	XM_392899	LOC409384	heat shock protein 60A	protein_coding	XP_392899.2	GB54372	.	-2.18799	20910.2	0.195956	-5.76459	8.18551e-09	2.34103e-08	14.8089	13.6792	14.3097	14.4861	14.7994	13.8447	13.8371	13.8345	28729	26074	37047	12873	12426	11399	192.323	219.048	294.009	86.5852	91.2527	86.4364	387.983	478.822	598.021	147.75	150.918	151.535
409385	XM_006564385	LOC409385	E3 ubiquitin-protein ligase HECW2	protein_coding	XP_006564448.1	GB47280	.	-1.56539	1353.57	0.15249	-4.23979	2.23733e-05	4.72147e-05	10.6899	10.0435	10.3815	10.5205	10.4706	9.98475	9.95025	10.1842	1968	1713	1670	961	900	1075	8.48256	9.26661	8.53426	4.15873	4.25212	5.24645	17.1123	20.2561	17.3589	7.09649	7.03237	9.19777
409386	XM_392901	LOC409386	ubiquitin-conjugating enzyme E2 N	protein_coding	XP_392901.2	GB45752	.	-2.80883	2417.37	0.152971	-9.74019	2.03181e-22	1.27506e-21	11.7999	10.3097	11.4309	11.5031	11.4328	10.4557	10.6627	10.3938	4493	3638	3477	1159	1438	964	38.8763	39.5077	35.6621	10.0719	13.6476	9.4503	78.427	86.3608	72.5375	17.1869	22.571	16.5677
409392	XM_006571525	LOC409392	ATPase WRNIP1	protein_coding	XP_006571588.1	GB54938	.	1.61067	2829.25	0.134678	5.10596	3.29125e-07	8.23253e-07	11.0815	11.7696	11.1787	11.0316	10.9587	11.5558	11.5035	11.4486	3192	2041	1932	3593	3314	2879	32.8096	26.3309	23.5374	37.1028	37.3745	33.5266	66.1883	57.5573	47.8757	63.3124	61.8118	58.7768
409398	NM_001178027	Sod1	superoxide dismutase 1	protein_coding	NP_001171498.1	GB47880	.	1.77141	20938.3	0.265843	3.10296	0.00191597	0.00327065	13.8833	14.7081	13.7407	13.646	14.2961	14.4617	14.4655	14.4546	15623	10498	22446	26115	25536	23228	369.935	311.948	630.11	621.34	663.363	623.074	746.287	681.894	1281.66	1060.26	1097.1	1092.34
409402	XM_016917404,XM_016917406,XM_026439405	LOC409402	uncharacterized LOC409402, transcript variant X3	protein_coding	XP_016772893.2;XP_016772895.2;XP_026295190.1	GB53286	.	2.18897	1032.33	0.215816	5.23712	1.631e-07	4.18987e-07	9.33958	10.4684	9.16578	9.65255	9.36982	10.1392	10.0987	10.1795	626	821	614	1380	1289	1289	4.29529	7.07271	4.9872	9.51113	9.71481	10.044	8.66508	15.4604	10.1441	16.2299	16.0669	17.6086
409405	XM_392920	LOC409405	baculoviral IAP repeat-containing protein 5	protein_coding	XP_392920.1	GB41669	.	-2.04048	2776.35	0.108206	-9.50881	1.92852e-21	1.16403e-20	11.8637	10.8344	11.4905	11.6159	11.5981	10.9479	10.8778	10.9055	4438	3802	3834	1856	1669	1585	92.6381	99.585	94.8777	38.9273	38.2048	37.4805	186.883	217.685	192.984	66.4258	63.185	65.7087
409414	XM_026441076,XM_026441077,XM_026441078,XM_026441079,XM_026441080,XM_026441081,XM_026441082	LOC409414	kinectin, transcript variant X1	protein_coding	XP_026296861.1;XP_026296862.1;XP_026296863.1;XP_026296864.1;XP_026296865.1;XP_026296866.1;XP_026296867.1	GB52316	.	-3.05114	12728.2	0.129622	-12.4157	2.1485e-35	2.10808e-34	14.2268	12.6174	13.7829	13.9769	13.7638	12.8217	12.7771	12.8554	23258	21286	17616	6146	5678	5730	102.873	118.395	92.2078	27.1831	27.4978	28.6836	207.531	258.802	187.553	46.3854	45.4772	50.2864
409420	XM_006567340,XM_006567341,XM_623229	LOC409420	cytochrome c oxidase assembly protein COX11, mitochondrial, transcript variant X1	protein_coding	XP_006567403.1;XP_006567404.1;XP_623232.1	GB53381	.	1.91947	2284.27	0.106615	8.82341	1.11031e-18	5.81355e-18	10.6115	11.5527	10.7496	10.6994	10.6364	11.2561	11.337	11.2877	2150	1527	1459	2813	2982	2606	31.4757	28.2797	25.5175	41.5002	48.0682	43.6232	63.4974	61.8172	51.9031	70.8163	79.4975	76.4777
409423	XM_026445772,XM_392937	LOC409423	male-specific lethal 1 homolog, transcript variant X1	protein_coding	XP_026301557.1;XP_392937.2	GB54377	.	-1.75792	973.728	0.114092	-7.13348	9.78626e-13	3.72902e-12	10.2777	9.46377	10.0686	10.0242	9.99323	9.5682	9.49346	9.46484	1673	1201	1194	735	658	586	10.4755	9.43304	8.85795	4.62406	4.51565	4.15387	21.1328	20.6199	18.0173	7.89054	7.46821	7.28232
409424	XM_006557715,XM_006557716,XM_006557717,XM_006557718,XM_006557719,XM_006557720,XM_006557721,XM_006557722,XM_006557723,XM_006557724,XM_006557727,XM_006557728,XM_016917050,XM_026445937,XM_026445938	LOC409424	solute carrier family 2, facilitated glucose transporter member 1, transcript variant X2	protein_coding	XP_006557778.1;XP_006557779.1;XP_006557780.1;XP_006557781.1;XP_006557782.1;XP_006557783.1;XP_006557784.1;XP_006557785.1;XP_006557786.1;XP_006557787.1;XP_006557790.1;XP_006557791.1;XP_016772539.1;XP_026301722.1;XP_026301723.1	GB54376	.	-1.64958	2442.46	0.131955	-5.47229	4.4426e-08	1.19787e-07	11.5704	10.8485	11.3555	11.4316	11.2974	10.8411	10.8568	11.008	3902	3179	2833	1671	1657	1808	33.8853	34.7475	29.2512	13.6153	14.5185	16.4475	68.3584	75.9553	59.4977	23.2332	24.0115	28.8348
409425	XM_026441442,XR_003304948,XR_003304949	LOC409425	hemocyte protein-glutamine gamma-glutamyltransferase, transcript variant X2	protein_coding	XP_026297227.1	GB52158	.	2.88036	2368.09	0.643851	2.3705	0.0177641	0.0264863	10.2534	11.7795	9.91726	9.82051	10.9935	11.1803	11.4261	11.4881	887	587	2372	2814	3521	3448	6.00074	5.06075	19.0741	19.2712	26.7088	26.7342	12.1056	11.0624	38.7972	32.8846	44.1724	46.8688
409429	XM_016916363,XM_026444956,XM_026444958,XM_026444959,XM_026444960	LOC409429	meiosis regulator and mRNA stability factor 1, transcript variant X5	protein_coding	XP_016771852.2;XP_026300741.1;XP_026300743.1;XP_026300744.1;XP_026300745.1	GB43556	.	-1.55378	1883.26	0.156185	-4.07071	4.68694e-05	9.58569e-05	11.162	10.5267	11.0702	10.9213	10.7555	10.5047	10.5007	10.5533	3463	2221	1910	1413	1370	1338	11.638	9.35433	7.60599	4.85979	5.02479	5.06601	23.4779	20.4478	15.4708	8.29278	8.31025	8.88143
409433	XM_026442756	LOC409433	protein RCC2 homolog	protein_coding	XP_026298541.1	GB55984	.	-3.0427	2353.28	0.126475	-12.693	6.46239e-37	6.65879e-36	11.7905	10.1851	11.4416	11.4704	11.3207	10.3608	10.4695	10.3347	4717	3652	3220	1096	1213	952	27.5255	26.7467	22.2767	6.42538	7.76357	6.28961	55.5285	58.4663	45.3113	10.9643	12.8398	11.0266
409435	XM_006563819,XM_006563820,XM_006563821,XM_006563822,XM_006563823,XM_006563824,XM_006563825,XM_006563826,XM_006563827,XM_006563828,XM_006563829,XM_006563830,XM_006563831,XM_006563832,XM_006563833,XM_006563834,XM_006563835,XM_392948	LOC409435	phosphatidylinositol-binding clathrin assembly protein LAP, transcript variant X10	protein_coding	XP_006563882.1;XP_006563883.1;XP_006563884.1;XP_006563885.1;XP_006563886.1;XP_006563887.1;XP_006563888.1;XP_006563889.1;XP_006563890.1;XP_006563891.1;XP_006563892.1;XP_006563893.1;XP_006563894.1;XP_006563895.1;XP_006563896.1;XP_006563897.1;XP_006563898.1;XP_392948.4	GB43906	.	-5.87044	4433	0.248503	-10.2754	9.09652e-25	6.26751e-24	12.8871	10.3339	12.7671	12.083	12.3652	10.8373	10.7873	10.9448	13523	5112	7012	1223	1115	1259	80.8386	38.2952	50.8013	6.58711	6.62309	7.72979	163.08	83.7104	103.331	11.2403	10.9536	13.5514
409438	XM_392951	LOC409438	tumor susceptibility gene 101 protein	protein_coding	XP_392951.3	GB47658	.	-1.52174	1717.74	0.110644	-5.47457	4.38587e-08	1.18288e-07	11.0173	10.4123	10.8754	10.7849	10.7707	10.3718	10.4402	10.4622	2868	1960	1983	1250	1315	1240	24.6684	21.1509	20.2216	10.8023	12.4093	12.0781	49.7648	46.2343	41.1312	18.4332	20.5232	21.1747
409441	XM_392954	LOC409441	transmembrane protein 53	protein_coding	XP_392954.1	GB42917	.	7.37538	258.037	0.239848	12.019	2.82517e-33	2.58672e-32	5.94583	8.82792	6.46758	6.65289	6.20246	8.1727	8.31337	8.29147	81	77	43	406	454	409	1.08125	1.29307	0.671791	5.47245	6.66885	6.20423	2.18125	2.82654	1.36644	9.33824	11.0293	10.8769
409444	XM_006567712,XM_006567713,XM_006567714,XM_006567715,XM_006567716,XM_006567717,XM_006567718,XM_016912200,XM_016912201,XM_026440573,XM_026440574	LOC409444	AMP deaminase 2, transcript variant X11	protein_coding	XP_006567775.1;XP_006567776.1;XP_006567777.1;XP_006567778.1;XP_006567779.1;XP_006567780.1;XP_006567781.1;XP_016767689.1;XP_016767690.1;XP_026296358.1;XP_026296359.1	GB44606	.	-1.50258	5776.87	0.116527	-5.04128	4.62425e-07	1.1403e-06	12.7602	12.1725	12.4946	12.5962	12.6776	12.2088	12.2637	12.2102	8072	6776	7594	4398	4571	3948	42.1107	44.4516	47.0048	22.9665	25.3941	23.1801	84.9519	97.1678	95.6089	39.1901	41.9981	40.6379
409448	XM_026441175,XM_026441176,XM_026441177,XM_026441178,XM_026441179	LOC409448	collagen alpha-1(IX) chain, transcript variant X2	protein_coding	XP_026296960.1;XP_026296961.1;XP_026296962.1;XP_026296963.1;XP_026296964.1	GB52194	.	5.66372	680.08	0.22964	10.8942	1.22788e-27	9.46284e-27	7.67512	10.1746	7.98882	8.32862	7.89166	9.5652	9.76863	9.6543	233	267	158	1019	1214	998	1.38791	1.93168	1.09228	5.86459	7.63022	6.36544	2.79991	4.22251	2.22173	10.0074	12.6192	11.1595
409455	XM_006563779	LOC409455	doublesex- and mab-3-related transcription factor A2	protein_coding	XP_006563842.1	GB43847	.	2.68085	46.1494	0.393055	3.61957	0.000295095	0.000555629	4.65715	6.06754	4.49216	4.75268	5.08014	5.8252	5.5376	5.65047	22	23	35	76	55	57	0.246337	0.329274	0.470482	0.882622	0.69232	0.74967	0.496948	0.719767	0.956971	1.50611	1.14499	1.31428
409457	XM_392968	LOC409457	eIF-2-alpha kinase activator GCN1	protein_coding	XP_392968.2	GB48693	.	-2.46804	1165.52	0.167591	-7.77707	7.42215e-15	3.19429e-14	10.6959	9.39287	10.3259	10.5152	10.2861	9.50585	9.46318	9.67977	2027	1852	1502	619	573	679	4.70568	5.39547	4.13248	1.44265	1.45926	1.78485	9.49299	11.7941	8.40555	2.46175	2.41339	3.12909
409465	XM_026442948	LOC409465	uncharacterized LOC409465	protein_coding	XP_026298733.1	GB47140	.	-11.7423	18279.4	0.120055	-29.6002	1.48483e-192	1.34988e-190	15.04	11.4865	14.4764	14.4884	14.3773	12.186	12.2735	12.3195	44766	34057	31391	2509	2771	2719	289.403	276.301	240.576	16.294	19.6461	19.9078	583.826	603.972	489.337	27.8042	32.4917	34.9012
409467	XM_006572148,XM_392977	LOC409467	sodium-coupled monocarboxylate transporter 2, transcript variant X2	protein_coding	XP_006572211.1;XP_392977.4	GB50864	.	-3.199	1143.82	0.343033	-4.89056	1.00548e-06	2.41339e-06	10.7671	9.08985	10.6713	10.5382	9.67634	9.33997	9.18554	9.39505	3032	1996	829	550	444	526	19.8297	16.3965	6.42465	3.62324	3.17793	3.90314	40.0033	35.8416	13.0679	6.18273	5.25582	6.84275
409468	XM_006562764,XM_006562765,XM_006562766,XM_006562767,XM_006562768,XM_006562769,XM_006562770,XM_016916096,XM_016916121,XM_016916130,XM_016916134,XM_016916137,XM_026446271	LOC409468	venom metalloproteinase 3, transcript variant X11	protein_coding	XP_006562827.2;XP_006562828.2;XP_006562829.2;XP_006562830.2;XP_006562831.2;XP_006562832.2;XP_006562833.2;XP_016771585.2;XP_016771610.2;XP_016771619.2;XP_016771623.2;XP_016771626.2;XP_026302056.1	GB40944	.	3.3438	3906.15	0.193443	9.00261	2.20408e-19	1.19422e-18	10.8127	12.554	10.9573	10.9445	11.2826	12.1126	12.1192	12.2839	2019	1494	2297	5499	5392	5864	11.1238	10.4063	14.979	29.918	31.5694	35.8315	22.4406	22.7473	30.4677	51.0523	52.2111	62.8177
409470	XM_006562386,XM_006562387,XM_006562390,XM_006562391,XM_006562392,XM_006562393,XM_006562394,XM_006562395,XM_016915164,XM_016915165,XM_026444104	LOC409470	zinc finger protein 271, transcript variant X7	protein_coding	XP_006562449.1;XP_006562450.1;XP_006562453.1;XP_006562454.1;XP_006562455.1;XP_006562456.1;XP_006562457.1;XP_006562458.1;XP_016770653.1;XP_016770654.1;XP_026299889.1	GB54040	.	-1.81801	3511.22	0.1036	-8.32391	8.51084e-17	4.06093e-16	12.1454	11.2831	11.848	11.8978	11.8827	11.3412	11.2526	11.3732	5688	4505	4555	2477	2182	2301	20.983	21.8107	19.8134	8.67194	8.13564	9.60153	42.3301	47.6765	40.3008	14.7979	13.4551	16.8328
409472	XM_006562886	LOC409472	protein Smaug homolog 1	protein_coding	XP_006562949.1	GB48452	.	-2.7963	8177.43	0.129358	-11.4683	1.90307e-30	1.60117e-29	13.5564	12.0728	13.1237	13.2616	13.1253	12.1908	12.3157	12.1458	14827	12826	11470	4058	4567	3449	37.977	41.2259	34.8282	10.4412	12.833	10.0064	76.6128	90.1166	70.8415	17.817	21.2238	17.5426
409473	XM_392983	LOC409473	NADH dehydrogenase [ubiquinone] 1 alpha subcomplex subunit 8	protein_coding	XP_392983.1	GB41139	.	12.4838	15629.8	0.0959865	37.9427	0	0	11.1788	14.8208	11.934	11.9266	11.8981	14.2224	14.2178	14.1096	3059	2276	2246	29255	28368	23513	68.2653	63.7374	59.4187	656.063	694.598	594.499	137.715	139.325	120.859	1119.51	1148.76	1042.24
409474	XM_026443953	LOC409474	laminin subunit gamma-1	protein_coding	XP_026299738.1	GB46618	.	-4.20497	9138.05	0.169751	-12.2067	2.8631e-34	2.70089e-33	13.8499	11.7778	13.4017	13.5974	13.189	12.1079	12.0842	12.0891	18959	17322	11798	3481	3294	3049	59.0181	67.6695	43.5391	10.8874	11.247	10.7495	119.06	147.92	88.5595	18.5784	18.6008	18.8453
409475	XM_624298	LOC409475	26S proteasome non-ATPase regulatory subunit 2	protein_coding	XP_624301.1	GB45225	.	-1.76103	7388.66	0.0966859	-8.44407	3.06477e-17	1.49926e-16	13.2024	12.3858	12.8931	12.9747	13.0184	12.4377	12.4519	12.4389	11319	9276	9974	5185	5132	4653	73.3942	75.4818	76.6711	33.7797	36.5072	34.1739	148.062	164.997	155.951	57.6419	60.3775	59.9116
409481	XM_003251455,XM_392990	LOC409481	ADP-ribosylation factor 1, transcript variant X2	protein_coding	XP_003251503.1;XP_392990.2	GB46481	.	-1.52562	20652	0.0855883	-7.12007	1.07874e-12	4.09984e-12	14.6068	13.9973	14.3651	14.4378	14.4177	14.0201	14.0037	14.0448	30841	25065	25197	15883	15178	14646	270.547	274.255	262.423	139.125	143.45	144.159	545.788	599.499	533.775	237.404	237.245	252.731
409483	XM_026444462,XM_026444463,XM_026444464	LOC409483	protein lin-54 homolog, transcript variant X2	protein_coding	XP_026300247.1;XP_026300248.1;XP_026300249.1	GB49315	.	-1.81567	535.973	0.193338	-4.45075	8.55718e-06	1.88079e-05	9.43253	8.57346	9.29384	9.25659	8.9883	8.54282	8.60647	8.76486	998	722	558	331	347	382	6.55555	5.98195	4.36729	2.1774	2.48968	2.82268	13.2248	13.0761	8.88316	3.71553	4.11756	4.94856
409485	XM_392993	LOC409485	cytoplasmic aconitate hydratase	protein_coding	XP_392993.2	GB46217	.	-2.52917	9129.04	0.113579	-11.7862	4.59817e-32	4.0512e-31	13.6756	12.3369	13.2757	13.3411	13.4521	12.4842	12.5506	12.4924	15526	12495	14385	4894	5152	4428	91.853	92.7696	100.892	29.0916	33.4353	29.6726	185.3	202.787	205.216	49.6421	55.297	52.0204
409487	XM_006559395,XM_392994,XR_408362	LOC409487	probable glutamine-dependent NAD(+) synthetase, transcript variant X1	protein_coding	XP_006559458.1;XP_392994.4	GB51264	.	1.68335	2919.9	0.103116	7.28632	3.18539e-13	1.24851e-12	11.0879	11.8389	11.0912	11.1766	11.1103	11.6591	11.5915	11.5613	2704	2239	2134	3779	3429	3056	16.2496	17.0671	15.2805	22.981	22.6457	20.8549	32.7812	37.3073	31.0809	39.2149	37.4526	36.5616
409488	XM_006567147,XM_016911938,XM_392995	LOC409488	protein-L-isoaspartate(D-aspartate) O-methyltransferase, transcript variant X2	protein_coding	XP_006567210.2;XP_016767427.1;XP_392995.3	GB44080	.	2.63617	3049.45	0.14537	9.61985	6.59302e-22	4.07277e-21	10.7115	12.1105	11.0115	10.7744	10.9769	11.8579	11.7615	11.7961	2399	1357	1779	4547	4008	3823	41.1583	29.2927	36.3658	79.3538	76.1786	74.0742	83.0307	64.0316	73.9688	135.41	125.988	129.862
409490	NM_001178028,XM_006563331,XM_026445267,XM_026445268	GstD1	glutathione S-transferase D1	protein_coding	NP_001171499.1;XP_006563394.1;XP_026301052.1;XP_026301053.1	GB50265	.	1.74024	23920.6	0.225049	3.55163	0.000382852	0.000711218	14.0916	14.891	14.3764	13.8672	14.2175	14.653	14.8058	14.5658	28318	11825	18315	28794	32929	23512	528.045	277.54	409.259	547.686	677.107	502.076	1065.25	606.682	832.443	934.577	1119.83	880.21
409492	XM_006571975,XM_006571976,XM_006571977,XM_006571978,XM_026439718	LOC409492	slowpoke-binding protein, transcript variant X4	protein_coding	XP_006572038.1;XP_006572039.1;XP_006572040.1;XP_006572041.1;XP_026295503.1	GB42110	.	2.87935	1300.99	0.159659	9.5563	1.22043e-21	7.42305e-21	9.38911	10.9155	9.62448	9.60852	9.42325	10.6246	10.4022	10.5575	939	693	572	2067	1605	1731	9.87067	9.49712	7.2999	23.9903	20.5122	22.6814	19.9126	20.76	14.8482	40.9372	33.9241	39.7637
409493	XM_026442364,XM_026442365,XM_393000	LOC409493	zinc finger protein 569, transcript variant X3	protein_coding	XP_026298149.1;XP_026298150.1;XP_393000.3	GB41179	.	5.50326	343.231	0.217123	11.3313	9.18456e-30	7.57855e-29	6.72375	9.18182	7.00571	7.12438	7.11742	8.40059	8.68382	8.81439	124	108	110	443	572	598	0.923824	1.01426	0.984758	3.38405	4.7741	5.16662	1.86367	2.2171	2.00302	5.77457	7.89565	9.05781
409494	XM_393002	LOC409494	methylglutaconyl-CoA hydratase, mitochondrial	protein_coding	XP_393002.3	GB45303	.	-1.91025	4480.65	0.207762	-4.49438	6.97719e-06	1.5491e-05	12.522	11.5885	12.4712	11.9672	12.1702	11.595	11.617	11.6969	9902	4333	5531	2854	2854	2884	151.41	83.1422	100.267	43.8389	47.8794	49.9549	305.446	181.742	203.946	74.807	79.1854	87.578
409497	XM_006562856,XM_006562857,XM_006562858,XM_393004	LOC409497	zinc finger CCCH domain-containing protein 18, transcript variant X3	protein_coding	XP_006562919.1;XP_006562920.1;XP_006562921.1;XP_393004.3	GB48349	.	-1.51253	5132.14	0.114025	-5.23542	1.64612e-07	4.22659e-07	12.5932	11.9961	12.3019	12.4644	12.3174	11.9916	11.9702	11.9874	7477	6687	5871	4019	3821	3585	40.7106	45.9034	38.3427	22.0233	22.529	22.3707	82.1274	100.341	77.99	37.5808	37.2596	39.219
409501	XM_016916521	LOC409501	SWI/SNF complex subunit SMARCC2	protein_coding	XP_016772010.2	GB50017	.	-2.00387	4213.48	0.145584	-6.88806	5.65597e-12	2.05532e-11	12.4568	11.4539	12.0734	12.3307	12.0982	11.5491	11.4867	11.5617	6544	6426	5188	2784	2525	2531	32.3411	39.8549	30.3984	13.8234	13.691	14.1675	65.2432	87.1196	61.8311	23.5883	22.6428	24.8377
409502	XM_026445301	LOC409502	uncharacterized LOC409502	protein_coding	XP_026301086.1	GB50214	.	2.26805	2673.94	0.134436	8.78823	1.51941e-18	7.92734e-18	10.6763	11.8578	10.802	10.8413	10.6361	11.562	11.5398	11.4607	2211	1738	1410	3770	3589	3044	25.4861	25.1391	19.2751	43.6787	45.3945	39.7528	51.4144	54.952	39.206	74.5336	75.0758	69.6924
409505	XM_393012	LOC409505	cysteine-rich hydrophobic domain-containing protein 2	protein_coding	XP_393012.2	GB54981	.	-1.62504	259.531	0.180515	-3.88046	0.000104261	0.000205462	8.32701	7.62887	8.1461	7.88827	8.09196	7.57002	7.59842	7.62419	460	264	336	187	188	178	7.89017	5.67534	6.82084	3.21892	3.53941	3.45453	15.9172	12.4059	13.8737	5.49279	5.85366	6.05629
409510	XM_006567694,XM_393017	LOC409510	uncharacterized LOC409510, transcript variant X1	protein_coding	XP_006567757.1;XP_393017.3	GB44596	.	2.8078	515.906	0.173943	8.5628	1.10157e-17	5.49075e-17	8.08424	9.57065	8.08613	8.37595	8.20791	9.14957	9.14344	9.24922	296	312	264	717	694	711	3.22623	4.2909	3.43179	7.89015	8.32985	8.81667	6.50844	9.37957	6.98034	13.4638	13.7763	15.4569
409513	XM_006559943,XM_393020	LOC409513	CD9 antigen, transcript variant X1	protein_coding	XP_006560006.1;XP_393020.2	GB54673	.	1.76235	995.954	0.12659	6.45784	1.06206e-10	3.54543e-10	9.49433	10.3114	9.4855	9.50922	9.61397	10.0386	10.0063	10.1261	879	679	785	1213	1142	1191	8.33836	8.18137	8.94518	11.5773	11.8856	12.7661	16.8214	17.8838	18.1947	19.7557	19.6569	22.3808
409517	XM_006562537	LOC409517	digestive cysteine proteinase 1	protein_coding	XP_006562600.2	GB54861	.	-1.86598	22083.5	0.124861	-7.20749	5.69942e-13	2.20031e-12	14.8116	13.9117	14.6913	14.552	14.4937	14.0354	14.0524	13.9466	41686	27087	26153	15419	15311	12474	403.479	329.018	300.095	149.947	162.572	136.763	813.957	719.208	610.4	255.871	268.869	239.765
409520	XM_006563222,XM_016913302,XM_393026	LOC409520	glucosamine-6-phosphate isomerase, transcript variant X1	protein_coding	XP_006563285.1;XP_016768791.1;XP_393026.2	GB40805	.	-5.01796	3185.83	0.126902	-18.3378	4.13341e-75	9.13173e-74	12.3752	10.0485	11.9326	11.931	11.7907	10.3282	10.4325	10.4609	7190	5398	4821	933	1035	986	95.8599	89.6693	76.8187	12.7132	15.2798	14.7413	193.383	196.01	156.251	21.694	25.2704	25.8436
409525	XM_006562499,XM_006562500,XM_016914458	LOC409525	oxysterol-binding protein-related protein 2, transcript variant X3	protein_coding	XP_006562562.1;XP_006562563.1;XP_016769947.1	GB52517	.	10.2405	124.415	0.402659	8.33513	7.7413e-17	3.70234e-16	4.4848	7.82298	4.79752	5.47028	5.03642	7.32424	6.81169	7.35574	17	34	19	251	148	232	0.156806	0.403214	0.208018	2.44057	1.53482	2.534	0.316332	0.881394	0.423114	4.16461	2.53837	4.44245
409530	XM_026438976	LOC409530	unconventional myosin-Ie	protein_coding	XP_026294761.1	GB46813	.	1.7451	1219.19	0.14119	5.68954	1.27382e-08	3.59307e-08	9.79454	10.5983	9.86307	9.6969	9.93753	10.3333	10.337	10.3763	1183	735	993	1486	1453	1393	5.71633	4.45743	5.68949	7.21233	7.70005	7.62691	11.5318	9.74361	11.5726	12.3072	12.7347	13.3711
409531	XM_006564420,XM_393037	LOC409531	NECAP-like protein CG9132, transcript variant X1	protein_coding	XP_006564483.1;XP_393037.2	GB47310	.	-3.77907	2970.32	0.332793	-5.76344	8.24162e-09	2.35511e-08	12.1977	10.2798	12.2867	11.2753	11.5799	10.5946	10.5333	10.6322	9856	2647	3751	1222	1104	1146	164.615	55.5095	74.2561	20.5074	20.2831	21.7945	332.085	121.34	151.039	34.994	33.5452	38.2088
409538	XM_393044	LOC409538	lysoplasmalogenase-like protein TMEM86A	protein_coding	XP_393044.4	GB43824	.	-7.49722	1613.44	0.303969	-9.56135	1.16232e-21	7.08217e-21	11.4753	8.56899	11.0848	11.1147	10.245	9.04409	9.03086	9.01412	4482	3468	1505	377	361	325	64.2497	62.3889	25.566	5.42308	5.67218	5.26735	129.614	136.377	52.0018	9.25398	9.38094	9.23442
409540	XM_006568252,XM_393046	LOC409540	MOB kinase activator-like 1, transcript variant X1	protein_coding	XP_006568315.2;XP_393046.2	GB48849	.	-2.5825	835.798	0.146329	-9.35406	8.43484e-21	4.90987e-20	10.2344	8.86703	9.9694	9.91752	9.82758	8.95362	9.00972	9.1447	1662	1185	1109	411	428	461	27.2511	24.4339	21.6006	6.79367	7.72069	8.56681	54.9749	53.4105	43.9362	11.5928	12.7689	15.0188
409543	XM_393050	LOC409543	importin subunit alpha-7	protein_coding	XP_393050.2	GB49637	.	-2.16729	4394.51	0.113871	-9.79957	1.13071e-22	7.15697e-22	12.5541	11.4382	12.2278	12.3297	12.259	11.5848	11.4852	11.6181	7419	6202	5920	2769	2402	2578	60.2016	63.1637	56.9495	22.5751	21.3813	23.6938	121.448	138.071	115.837	38.5223	35.3614	41.5387
409548	XM_393055	LOC409548	drebrin-like protein	protein_coding	XP_393055.5	GB54244	.	-1.78831	3062.98	0.083424	-10.0522	8.98148e-24	5.89564e-23	11.94	11.1012	11.6871	11.7113	11.6958	11.1761	11.17	11.145	5023	3874	3915	2171	2100	1878	42.1991	40.8469	38.9899	18.3231	19.3491	17.873	85.1303	89.2883	79.3063	31.2667	32.0005	31.3339
409549	XM_006564850	LOC409549	succinate dehydrogenase cytochrome b560 subunit, mitochondrial	protein_coding	XP_006564913.1	GB52753	.	7.40726	12423.1	0.0851034	33.9462	1.38716e-252	2.26195e-250	11.5291	14.418	12.0721	12.0775	12.0652	13.9287	13.8512	13.8617	3825	2896	2927	22354	20176	18757	81.9024	77.8311	74.3011	480.991	474.007	455.039	165.226	170.133	151.13	820.766	783.936	797.748
409553	XM_393060	LOC409553	pancreatic triacylglycerol lipase	protein_coding	XP_393060.4	GB41904	.	-2.85255	255.215	0.261638	-5.77994	7.47256e-09	2.14429e-08	8.56269	7.04781	8.03332	8.35982	7.95223	7.21191	7.30239	6.90781	443	463	315	138	149	86	3.21567	4.22439	2.70882	1.00713	1.18491	0.704176	6.48713	9.23419	5.5098	1.71858	1.95967	1.23452
409558	XM_006568364,XM_016913262	LOC409558	polyadenylate-binding protein 2-B, transcript variant X1	protein_coding	XP_006568427.1;XP_016768751.1	GB44281	.	-1.93833	892.382	0.143877	-6.63635	3.2154e-11	1.10696e-10	10.2014	9.24647	9.87585	10.0378	9.92204	9.23818	9.38236	9.39692	1412	1258	1145	525	604	565	31.4263	35.0877	30.2908	11.6959	14.7072	14.1633	63.3977	76.6991	61.6122	19.9579	24.3234	24.8302
409559	XM_006567146	LOC409559	probable protein S-acyltransferase 23	protein_coding	XP_006567209.1	GB44123	.	1.64888	2223.34	0.138998	5.19066	2.09552e-07	5.31992e-07	10.7129	11.4347	10.7532	10.7773	10.5893	11.123	11.1297	11.2615	2278	1759	1463	2559	2510	2649	19.8757	19.2549	15.125	22.4305	24.0252	26.1773	40.0962	42.0898	30.7647	38.2755	39.7341	45.8926
409563	XM_397572	LOC409563	uncharacterized LOC409563	protein_coding	XP_397572.4	GB43551	.	-1.63053	5189.58	0.0930424	-7.5809	3.43178e-14	1.42616e-13	12.6514	11.946	12.4057	12.4183	12.4255	11.9161	12.0186	11.9582	8226	6268	6487	3638	3976	3419	47.703	45.6124	44.5981	21.1929	25.2907	22.4543	96.2336	99.7051	90.7136	36.1637	41.827	39.3656
409565	XM_006558848,XM_006558849,XM_393071	LOC409565	cationic amino acid transporter 3, transcript variant X2	protein_coding	XP_006558911.1;XP_006558912.1;XP_393071.3	GB41156	.	2.59417	57.0645	0.365301	3.76477	0.000166699	0.000322141	4.98575	6.36533	5.1622	5.05955	4.83379	6.19152	5.66481	5.79026	48	32	25	107	61	64	0.285419	0.241892	0.17631	0.646215	0.398565	0.432768	0.57579	0.528757	0.358618	1.10271	0.659166	0.758703
409571	XM_393076	LOC409571	Golgi reassembly-stacking protein 2	protein_coding	XP_393076.1	GB46494	.	1.92016	3864.73	0.0910935	10.3325	5.02149e-25	3.48788e-24	11.37	12.3114	11.4589	11.4017	11.4384	12.0008	12.076	12.0254	3524	2483	2659	4782	5037	4397	42.6153	37.6843	38.1161	58.1165	66.8266	60.2394	85.9699	82.3749	77.5289	99.1705	110.521	105.608
409573	XM_006558265,XM_006558266,XM_006558267,XM_016916723,XM_026445388,XM_393077	LOC409573	zinc finger protein 2 homolog, transcript variant X2	protein_coding	XP_006558328.1;XP_006558329.1;XP_006558330.1;XP_016772212.1;XP_026301173.1;XP_393077.4	GB46211	.	-2.3984	895.09	0.16876	-7.4785	7.51749e-14	3.05487e-13	10.3032	9.04082	9.84067	10.1343	9.8725	9.08897	9.15904	9.19474	1448	1471	1156	479	506	485	6.73987	8.69267	6.38639	2.26076	2.62179	2.59695	13.5967	19.0015	12.9901	3.85778	4.33604	4.55283
409576	XM_006567650,XM_393080	LOC409576	spastin, transcript variant X1	protein_coding	XP_006567713.1;XP_393080.4	GB44534	.	-2.80991	298.198	0.189013	-7.88584	3.12427e-15	1.37396e-14	8.78051	7.29145	8.48668	8.52582	8.25581	7.45595	7.4492	7.55445	603	472	367	147	142	148	4.4359	4.32892	3.19947	1.07787	1.13	1.28381	8.94875	9.46269	6.50779	1.83928	1.86884	2.2507
409577	XM_006560219,XM_623368	LOC409577	5'-AMP-activated protein kinase catalytic subunit alpha-2, transcript variant X1	protein_coding	XP_006560282.1;XP_623371.1	GB43553	.	1.99877	6951.57	0.107347	9.30732	1.31104e-20	7.55799e-20	12.1786	13.1779	12.321	12.2441	12.1687	12.8867	12.9057	12.8645	6522	4496	4236	9040	8980	7917	65.1344	56.4524	50.1513	91.1842	98.5331	89.506	131.399	123.4	102.009	155.597	162.959	156.917
409578	XM_006560217	LOC409578	adapter molecule Crk	protein_coding	XP_006560280.1	GB43554	.	-2.46636	1407.05	0.107906	-12.0695	1.52974e-33	1.40942e-32	10.9674	9.66517	10.6524	10.7116	10.6159	9.8296	9.80649	9.87173	2567	2052	1909	785	744	739	24.5425	24.6209	21.6397	7.53275	7.80396	7.99543	49.5108	53.8194	44.0156	12.8539	12.9066	14.0171
409579	XM_026444148	LOC409579	Fanconi anemia group M protein	protein_coding	XP_026299933.1	GB55279	.	-2.21564	632.906	0.172375	-6.6583	2.77015e-11	9.5882e-11	9.7684	8.62089	9.42668	9.35485	9.40949	8.5005	8.82222	8.61192	1162	812	882	322	451	328	5.12844	4.49546	4.61517	1.42433	2.18155	1.63899	10.3458	9.82673	9.38736	2.43049	3.60797	2.87338
409586	XM_393089	LOC409586	NADH dehydrogenase [ubiquinone] 1 beta subcomplex subunit 9	protein_coding	XP_393089.1	GB45545	.	9.69581	7921.08	0.167762	19.5358	5.45049e-85	1.42114e-83	10.5325	13.8099	11.1438	11.0129	11.2574	13.2691	13.2759	13.0445	1918	1205	1720	14943	14650	10761	54.0097	42.566	57.4029	422.84	452.639	343.32	108.956	93.046	116.759	721.538	748.598	601.889
409588	XM_006562006,XM_006562011,XM_016912009,XM_026440504,XM_026440505,XM_026440506,XM_026440507,XM_026440508,XM_026440509,XM_026440510,XM_026440511,XM_026440512,XM_026440513,XM_026440514	LOC409588	putative thiamine transporter SLC35F3, transcript variant X10	protein_coding	XP_006562069.1;XP_006562074.1;XP_016767498.1;XP_026296289.1;XP_026296290.1;XP_026296291.1;XP_026296292.1;XP_026296293.1;XP_026296294.1;XP_026296295.1;XP_026296296.1;XP_026296297.1;XP_026296298.1;XP_026296299.1	GB55949	.	2.31155	508.894	0.129788	9.31413	1.22955e-20	7.10534e-20	8.26501	9.47201	8.31121	8.40603	8.35456	9.17575	9.09815	9.11584	377	316	306	725	652	611	3.04173	3.68037	2.97901	6.38166	6.18758	6.17579	6.13622	8.045	6.05937	10.8897	10.2333	10.827
409590	XM_003249408	LOC409590	cyclin-dependent kinase 1	protein_coding	XP_003249456.1	GB46275	.	-6.17059	805.517	0.163655	-16.0424	6.46363e-58	1.06241e-56	10.4371	7.81157	9.88089	10.0631	9.83867	8.20465	8.36836	8.27721	1704	1534	1262	197	237	194	25.1072	28.3581	22.0461	2.90548	3.82558	3.22372	50.6499	61.9886	44.8422	4.95793	6.32694	5.65164
409595	XM_006566767	LOC409595	uncharacterized LOC409595	protein_coding	XP_006566830.1	GB45250	.	-2.57552	7822.1	0.0850443	-16.0488	5.82477e-58	9.5894e-57	13.4601	12.0951	13.1545	13.1467	13.1385	12.3073	12.3005	12.2389	14694	10960	11162	4389	4241	3628	223.257	208.982	201.052	67.0011	70.6813	62.436	450.387	456.819	408.944	114.331	116.896	109.459
409596	XM_016912026,XM_016912027,XM_026440190,XM_026440191,XM_026440192	LOC409596	uncharacterized protein KIAA0825 homolog, transcript variant X4	protein_coding	XP_016767515.2;XP_016767516.2;XP_026295975.1;XP_026295976.1;XP_026295977.1	GB43000	.	1.89529	502.03	0.186924	4.93471	8.02693e-07	1.93888e-06	8.43929	9.35962	8.30573	8.57508	8.32321	9.12681	8.98284	8.9008	400	405	315	723	608	514	2.99154	3.80063	2.78274	5.43603	4.96501	4.36749	6.03498	8.30789	5.66015	9.27608	8.21138	7.65683
409598	XM_016911874	LOC409598	uncharacterized LOC409598	protein_coding	XP_016767363.2	GB54884	.	3.54281	598.564	0.214482	8.50838	1.76383e-17	8.71147e-17	8.04291	9.86635	8.2895	8.56309	8.16011	9.59793	9.40617	9.47142	316	330	207	1010	809	796	0.314817	0.412898	0.244255	1.01134	0.884624	0.898769	0.635095	0.902563	0.49682	1.72577	1.46304	1.57567
409600	XM_393103	LOC409600	SPRY domain-containing protein 7	protein_coding	XP_393103.2	GB42697	.	-1.68954	3495.21	0.12711	-5.95261	2.63905e-09	7.87193e-09	12.1003	11.344	11.9791	11.8349	11.7674	11.3898	11.3402	11.4123	6402	4141	3960	2558	2355	2351	131.06	106.364	96.1025	52.5994	52.8853	54.4995	264.393	232.503	195.475	89.756	87.4644	95.5454
409602	XM_393105	LOC409602	circadian clock-controlled protein	protein_coding	XP_393105.4	GB42794	.	160.063	10205.1	0.21188	34.5597	1.01867e-261	1.80428e-259	6.99278	14.308	9.19448	9.40613	9.26034	13.3926	13.4321	13.2574	123	166	116	20307	20502	16084	1.84157	3.12923	2.07069	307.317	338.774	274.429	3.7151	6.84026	4.21183	524.408	560.282	481.113
409603	XM_393106,XR_408958,XR_408959	LOC409603	coiled-coil domain-containing protein 142, transcript variant X1	protein_coding	XP_393106.4	GB50537	.	2.50301	390.362	0.245682	5.3877	7.13657e-08	1.89197e-07	7.80078	9.12345	7.87866	8.18218	7.65851	8.79821	8.66751	8.8439	272	289	161	558	475	524	2.06767	2.77725	1.45683	4.27392	3.9841	4.5554	4.17121	6.07086	2.96321	7.29306	6.58911	7.98627
409604	XM_016916924,XM_016916925,XM_026445861,XM_026445862	LOC409604	nostrin, transcript variant X2	protein_coding	XP_016772413.1;XP_016772414.1;XP_026301646.1;XP_026301647.1	GB54347	.	1.78971	3199	0.170591	4.92245	8.54664e-07	2.06248e-06	11.1635	12.0029	11.1203	11.1954	11.3933	11.9034	11.666	11.7394	2576	2113	2714	4578	3473	3455	10.8389	12.0757	14.9357	22.23	16.5823	19.0584	21.8658	26.3964	30.3795	37.9334	27.4247	33.412
409607	XM_393110	LOC409607	ubiquitin-conjugating enzyme E2 Q2	protein_coding	XP_393110.1	GB41046	.	-2.5917	5440.1	0.133727	-10.2739	9.24218e-25	6.3636e-24	12.9387	11.5647	12.5637	12.725	12.4828	11.6792	11.7562	11.7196	9828	8714	6981	2818	3003	2648	35.338	39.3193	29.7551	10.1784	11.8427	10.7856	71.2891	85.949	60.5226	17.3684	19.5861	18.9086
409611	XM_006563613,XM_006563614,XM_006563615,XM_006563616	LOC409611	disintegrin and metalloproteinase domain-containing protein 10, transcript variant X4	protein_coding	XP_006563676.1;XP_006563677.1;XP_006563678.1;XP_006563679.1	GB49985	.	-2.82166	551.46	0.269057	-5.56218	2.6642e-08	7.33171e-08	9.66985	8.1718	9.06356	9.59563	9.17859	8.55282	8.29417	8.16764	821	1062	715	355	256	202	3.47742	5.52123	3.36306	1.38996	1.06055	0.860102	7.01516	12.069	6.84054	2.37184	1.75399	1.50788
409614	XM_393116	LOC409614	group XIIA secretory phospholipase A2	protein_coding	XP_393116.2	GB41664	.	2.56315	1132.46	0.109592	12.3906	2.9366e-35	2.86493e-34	9.31316	10.6696	9.41857	9.50543	9.49834	10.3669	10.335	10.3061	770	641	653	1638	1544	1379	6.93396	7.2428	6.96647	14.8244	15.2616	14.0665	13.9882	15.8322	14.17	25.2965	25.2405	24.6606
409616	XM_006559447,XM_006559449,XM_006559450,XM_006559453,XM_006559455,XM_016913332,XM_026442548,XM_026442549,XM_026442550	LOC409616	uncharacterized protein MAL13P1.304, transcript variant X2	protein_coding	XP_006559510.2;XP_006559512.2;XP_006559513.2;XP_006559516.2;XP_006559518.1;XP_016768821.2;XP_026298333.1;XP_026298334.1;XP_026298335.1	GB40405	.	4.6128	5162.83	0.0941528	23.4262	2.31248e-121	9.81657e-120	10.8447	13.051	11.2448	11.1732	11.1562	12.5967	12.5998	12.5725	2537	1747	1757	8328	8137	7285	7.94949	6.98227	6.13238	25.2396	26.3609	24.8486	16.0369	15.2627	12.4734	43.069	43.597	43.563
409619	XM_016913022,XM_026441672	LOC409619	putative aminopeptidase-2, transcript variant X2	protein_coding	XP_016768511.2;XP_026297457.1	GB42427	.	5.27844	7330.65	0.366028	6.55718	5.48361e-11	1.86657e-10	11.1893	13.5894	11.7078	11.1953	12.0732	13.2207	12.9468	13.3759	2966	1067	3615	12323	9061	12905	6.55853	2.88835	9.49697	27.3818	22.0329	32.4014	13.2308	6.31372	19.3171	46.7245	36.439	56.8042
409622	XM_026443764,XM_393124	LOC409622	spermatogenesis-associated protein 20, transcript variant X2	protein_coding	XP_026299549.1;XP_393124.4	GB55056	.	4.73133	8218.51	0.131759	17.0178	6.06234e-65	1.12823e-63	11.4856	13.7281	11.8707	11.7112	11.8673	13.2147	13.3364	13.1811	3950	2439	3038	12817	14087	11107	24.4963	18.9802	22.3353	79.8579	95.8354	78.0267	49.4177	41.4892	45.4305	136.27	158.497	136.792
409624	XM_026441982	LOC409624	acetyl-coenzyme A synthetase	protein_coding	XP_026297767.1	GB46290	.	1.99102	1005.2	0.231097	4.29909	1.71501e-05	3.65676e-05	9.39336	10.3858	9.2542	9.42171	9.75027	10.2486	10.0667	10.0471	654	600	894	1483	1195	1077	5.97197	6.88152	9.68343	13.6181	11.9741	11.1409	12.0475	15.0425	19.6963	23.2381	19.8033	19.5315
409626	XM_393127	LOC409626	chymotrypsin-2	protein_coding	XP_393127.4	GB52186	.	19.2835	7765.98	1.33391	3.2006	0.00137142	0.00238629	9.58075	13.85	10.5216	9.88125	11.4167	13.2945	13.2121	13.375	563	20	1842	14370	12905	13931	7.64635	0.340236	29.6621	196.2	192.387	214.453	15.4254	0.743731	60.3335	334.798	318.179	375.967
409633	XM_006561423	LOC409633	ras-related and estrogen-regulated growth inhibitor	protein_coding	XP_006561486.1	GB54525	.	-8.02395	175.737	0.46072	-6.52091	6.98812e-11	2.35993e-10	8.2873	5.28776	7.63122	8.14511	7.13163	5.54194	5.65913	6.22292	373	461	174	24	28	55	5.40161	8.38081	2.97703	0.341985	0.444645	0.890199	10.8969	18.3198	6.05534	0.583567	0.735376	1.56065
409634	XM_006566670,XM_006566671,XM_006566672	LOC409634	uncharacterized LOC409634, transcript variant X3	protein_coding	XP_006566733.2;XP_006566734.2;XP_006566735.2	GB45265	.	1.64025	9074.13	0.144959	4.92499	8.4364e-07	2.03635e-06	12.7469	13.4608	12.8088	12.9167	12.6589	13.2594	13.1904	13.3037	8978	7619	5834	11071	10021	10395	50.9418	54.967	40.3512	61.5469	62.3324	65.5474	102.767	120.154	82.0752	105.024	103.089	114.914
409636	XM_006566674,XM_016914931	LOC409636	uncharacterized LOC409636, transcript variant X2	protein_coding	XP_006566737.2;XP_016770420.1	GB44893	.	3.31141	1723.16	0.279089	6.18958	6.03232e-10	1.88933e-09	9.64284	11.3701	9.87917	9.64037	10.3035	11.1287	11.0469	10.974	914	503	1174	2792	2500	2133	9.77744	6.75587	14.8758	29.992	29.3058	25.7585	19.7245	14.7678	30.2577	51.1787	48.4674	45.1582
409638	XM_006559407,XM_006559408,XM_006559409,XM_006559410,XM_006559412,XM_006559413,XM_016917028	LOC409638	elongation of very long chain fatty acids protein AAEL008004, transcript variant X1	protein_coding	XP_006559470.1;XP_006559471.1;XP_006559472.1;XP_006559473.1;XP_006559475.1;XP_006559476.1;XP_016772517.1	.	.	1.74357	7172.44	0.114695	6.99284	2.69379e-12	9.97236e-12	12.3522	13.1543	12.468	12.3477	12.505	12.9952	12.9374	12.9081	6965	4555	5611	9343	8561	7636	27.9888	23.3907	26.6956	36.8345	37.3104	34.3648	56.4632	51.1302	54.2995	62.8547	61.7059	60.2464
409639	XM_393137	LOC409639	UPF0183 protein CG7083	protein_coding	XP_393137.3	GB51513	.	-3.61011	3339.02	0.133768	-13.8452	1.3602e-43	1.67748e-42	12.3525	10.5003	11.878	12.0743	11.842	10.7469	10.7831	10.7415	6375	5839	4747	1394	1418	1241	63.1453	72.5809	55.7393	13.8742	15.4001	13.9231	127.386	158.656	113.375	23.675	25.4694	24.4092
409640	XM_006560478,XM_006560479,XM_026439863,XM_026439864,XM_393138	LOC409640	proton-coupled amino acid transporter-like protein CG1139, transcript variant X3	protein_coding	XP_006560541.1;XP_006560542.1;XP_026295648.1;XP_026295649.1;XP_393138.2	GB51489	.	6.63524	753.813	0.163006	16.7487	5.78348e-63	1.04052e-61	7.62422	10.3557	8.14673	8.16305	7.99154	9.88236	9.69262	9.87787	270	207	170	1356	1095	1210	2.22862	2.09842	1.66994	10.1797	8.23857	11.017	4.49591	4.58698	3.3967	17.3708	13.6254	19.3144
409642	XM_006563921,XM_006563923,XM_026439785,XM_623133	LOC409642	uncharacterized LOC409642, transcript variant X1	protein_coding	XP_006563984.1;XP_006563986.1;XP_026295570.1;XP_623136.3	GB53705	.	2.09599	1542.12	0.113504	9.40609	5.14935e-21	3.02455e-20	9.95955	11.0283	10.119	9.96814	10.0402	10.7379	10.7314	10.7107	1402	887	990	2059	1992	1794	5.23632	4.21503	4.40061	7.86121	8.30607	7.77785	10.5635	9.21374	8.95093	13.4144	13.737	13.6357
409643	XM_006563924,XM_393141	LOC409643	failed axon connections, transcript variant X2	protein_coding	XP_006563987.1;XP_393141.2	GB53672	.	-3.5934	23014.5	0.177763	-10.381	3.02716e-25	2.12563e-24	15.136	13.2907	14.6515	14.9519	14.5338	13.5202	13.5605	13.5792	43138	43834	29529	9379	9590	9024	256.075	326.861	208.166	56.1045	62.5016	60.8216	516.593	714.493	423.415	95.7371	103.368	106.629
409645	XM_393143	LOC409645	MAPK regulated corepressor interacting protein 2	protein_coding	XP_393143.2	GB44300	.	3.88067	2443.81	0.113744	17.1992	2.69281e-66	5.14186e-65	9.96764	11.9242	10.2724	10.2097	10.2698	11.5024	11.5671	11.4064	1329	926	1023	3820	3970	3107	28.2972	24.7221	25.8109	81.722	92.7447	74.9524	57.0853	54.0407	52.5	139.451	153.386	131.402
409646	XM_006570013,XM_006570014,XM_006570015,XM_006570016,XM_016914659,XM_393144	LOC409646	cationic amino acid transporter 3, transcript variant X1	protein_coding	XP_006570076.1;XP_006570077.1;XP_006570078.1;XP_006570079.1;XP_016770148.1;XP_393144.3	GB46448	.	10.0172	1286.59	0.840859	3.95359	7.69874e-05	0.00015399	7.86723	11.1921	8.9349	7.78129	8.97103	10.6332	10.706	10.7468	420	35	340	2141	2242	2148	3.77919	0.356547	3.428	19.042	20.7603	21.4163	7.62395	0.779385	6.97264	32.4935	34.3344	37.5458
409648	XM_393146	LOC409648	uncharacterized LOC409648	protein_coding	XP_393146.1	GB50885	.	2.47431	2416.65	0.182113	7.177	7.12558e-13	2.73547e-12	10.4427	11.7488	10.3347	10.7213	10.5926	11.3846	11.3954	11.4155	1377	1622	1440	3306	3256	3058	19.1748	28.3436	23.7744	46.2533	49.7388	48.244	38.6823	61.9569	48.3577	78.9269	82.2605	84.5786
409649	XM_006566210,XM_006566211,XM_016914573	LOC409649	solute carrier organic anion transporter family member 5A1, transcript variant X1	protein_coding	XP_006566273.1;XP_006566274.1;XP_016770062.1	GB50890	.	7.357	1469.24	0.244151	11.7923	4.27447e-32	3.77897e-31	8.45818	11.3369	8.98882	8.84057	9.30473	10.755	10.7471	10.9997	411	250	480	2315	2237	2643	2.59406	1.96981	3.59405	14.7044	15.5136	18.9357	5.23311	4.30586	7.31038	25.0917	25.6571	33.197
409655	XM_016916972,XM_016916973,XM_026445799,XM_026445800,XM_026445801,XM_026445802,XM_026445803,XM_026445804,XM_026445805,XM_026445806,XM_026445807,XM_026445808,XM_026445809,XM_026445810,XM_026445811,XM_026445812,XM_026445813,XM_026445814,XM_026445815,XM_026445816,XM_026445817,XM_026445818,XM_026445819,XM_026445820,XM_026445821,XM_026445822,XM_026445823,XM_026445824,XM_026445825,XM_026445826,XM_026445…	LOC409655	sorbin and SH3 domain-containing protein 1, transcript variant X3	protein_coding	XP_016772461.2;XP_016772462.1;XP_026301584.1;XP_026301585.1;XP_026301586.1;XP_026301587.1;XP_026301588.1;XP_026301589.1;XP_026301590.1;XP_026301591.1;XP_026301592.1;XP_026301593.1;XP_026301594.1;XP_026301595.1;XP_026301596.1;XP_026301597.1;XP_026301598.1;XP_026301599.1;XP_026301600.1;XP_026301601.1;XP_026301602.1;XP_026301603.1;XP_026301604.1;XP_026301605.1;XP_026301606.1;XP_026301607.1;XP_026301…	GB47584	.	1.87243	20482.6	0.173105	5.22754	1.71783e-07	4.39861e-07	13.7998	14.7048	13.8817	13.9699	13.6173	14.416	14.3518	14.4724	19466	16141	11113	26061	23740	24759	28.919	34.2964	24.601	31.0985	31.348	34.0693	58.3398	74.9693	50.0389	53.0667	51.8448	59.7282
409662	XM_006567127,XM_006567128,XM_393160	LOC409662	5'-AMP-activated protein kinase subunit beta-2, transcript variant X1	protein_coding	XP_006567190.1;XP_006567191.1;XP_393160.1	GB44113	.	1.78197	3657.81	0.0891025	9.35405	8.43563e-21	4.90987e-20	11.3605	12.1942	11.4531	11.3842	11.4315	11.9608	11.9722	11.9251	3518	2445	2651	4605	4539	3975	53.9397	47.0022	48.3182	71.4356	77.3626	69.2946	108.815	102.743	98.2804	121.898	127.946	121.483
409663	XM_393161	LOC409663	lysozyme	protein_coding	XP_393161.3	GB47104	.	-1.90867	10259.7	0.179145	-5.20564	1.9333e-07	4.92214e-07	13.7169	12.7844	13.6655	13.2575	13.4403	12.812	12.8658	12.9418	21387	10479	13074	6397	6629	6650	553.977	340.628	401.455	166.469	188.374	195.117	1117.57	744.587	816.569	284.064	311.542	342.067
409665	XM_026445588,XM_026445589,XM_026445590,XM_026445591,XM_026445592,XM_026445593,XM_026445594,XM_026445595,XM_026445596,XM_026445597,XM_026445598,XM_026445599,XM_026445600,XM_026445601,XM_026445602,XM_026445603,XM_026445604,XM_026445605,XM_026445606,XM_026445607,XM_026445608,XM_026445609,XM_026445610,XM_026445611,XM_026445612,XM_026445613,XM_026445614,XM_026445615,XM_026445616,XM_026445617	LOC409665	LIM domain and actin-binding protein 1, transcript variant X1	protein_coding	XP_026301373.1;XP_026301374.1;XP_026301375.1;XP_026301376.1;XP_026301377.1;XP_026301378.1;XP_026301379.1;XP_026301380.1;XP_026301381.1;XP_026301382.1;XP_026301383.1;XP_026301384.1;XP_026301385.1;XP_026301386.1;XP_026301387.1;XP_026301388.1;XP_026301389.1;XP_026301390.1;XP_026301391.1;XP_026301392.1;XP_026301393.1;XP_026301394.1;XP_026301395.1;XP_026301396.1;XP_026301397.1;XP_026301398.1;XP_026301…	GB50099	.	-2.10908	17524.7	0.171112	-6.29188	3.13649e-10	1.00849e-09	14.5372	13.4606	14.0557	14.4215	14.2256	13.6435	13.4935	13.5286	25214	27726	23280	12118	9943	9527	87.457	119.831	95.9637	43.1002	37.8517	36.703	176.431	261.941	195.192	73.5465	62.601	64.3456
409666	XM_006563411,XM_006563412,XM_006563413,XM_006563414,XM_016916561	LOC409666	ABC transporter G family member 20, transcript variant X5	protein_coding	XP_006563474.1;XP_006563475.1;XP_006563476.1;XP_006563477.1;XP_016772050.1	GB50101	.	1.72349	1953	0.141961	5.53202	3.16569e-08	8.65613e-08	10.4863	11.2712	10.5128	10.516	10.5973	11.1476	11.068	10.8916	1793	1353	1524	2693	2414	1842	8.7336	8.14864	9.02211	13.4149	12.7022	10.3641	17.6187	17.8123	18.3512	22.8913	21.0076	18.1698
409667	XM_016916565,XM_393165	LOC409667	BCL2/adenovirus E1B 19 kDa protein-interacting protein 3, transcript variant X2	protein_coding	XP_016772054.1;XP_393165.3	GB50136	.	-3.01323	16421.9	0.143193	-11.113	1.08398e-28	8.61898e-28	14.5899	12.9985	14.1412	14.3906	14.1577	13.2344	13.2754	13.1708	28929	28051	22726	8039	8219	6676	488.581	591.693	453.039	137.574	154.675	127.733	985.637	1293.39	921.493	234.757	255.81	223.933
409672	XM_006565544	LOC409672	pinin	protein_coding	XP_006565607.1	GB52645	.	-1.62427	2361.82	0.120539	-5.80556	6.41513e-09	1.85172e-08	11.5137	10.8135	11.2247	11.2966	11.2732	10.8928	10.8325	10.7137	3624	2938	2945	1911	1741	1401	29.6581	30.1787	28.5712	15.709	15.6301	12.9821	59.8308	65.9682	58.1145	26.806	25.8498	22.7595
409673	XM_026443292	LOC409673	DNA polymerase epsilon catalytic subunit A	protein_coding	XP_026299077.1	GB52621	.	-5.04777	732.352	0.173814	-13.4376	3.63881e-41	4.20017e-40	10.2553	7.92179	9.72725	9.72871	9.73435	8.14068	8.12697	8.41286	1576	1187	1226	210	201	262	4.29405	4.05917	3.95867	0.574188	0.598808	0.807041	8.66259	8.87303	8.05203	0.979798	0.990338	1.41486
409674	XM_006561038,XM_016916674,XM_393172	LOC409674	uncharacterized LOC409674, transcript variant X2	protein_coding	XP_006561101.1;XP_016772163.1;XP_393172.2	GB50510	.	7.5931	958.394	0.18396	15.8985	6.4863e-57	1.0477e-55	7.80495	10.7255	8.11309	8.43486	8.24899	10.1421	10.0445	10.1985	234	266	216	1669	1478	1580	1.03972	1.45571	1.117	7.42505	7.17809	7.9192	2.09748	3.18206	2.27201	12.6702	11.8715	13.8835
409678	XM_016912457,XM_026440860,XM_026440861,XM_026440862	LOC409678	ankycorbin, transcript variant X1	protein_coding	XP_016767946.2;XP_026296645.1;XP_026296646.1;XP_026296647.1	GB48868	.	55.2742	530.211	0.260246	22.2425	1.33176e-109	4.92128e-108	4.2578	10.0242	5.66102	5.75054	5.99689	9.12493	9.30315	9.08383	18	16	27	969	1113	836	0.05945	0.067828	0.107926	3.38002	4.24946	3.28808	0.119932	0.148267	0.219525	5.76769	7.02797	5.76447
409680	XM_003250254,XM_006563649,XM_006563650,XM_006563651	LOC409680	tubby-related protein 4, transcript variant X2	protein_coding	XP_003250302.2;XP_006563712.2;XP_006563713.2;XP_006563714.2	GB49969	.	2.57108	964.651	0.177924	7.65704	1.90262e-14	7.99411e-14	9.07801	10.4397	9.14503	9.36625	9.02329	10.0195	10.122	10.0464	665	643	445	1294	1399	1192	1.60059	1.9414	1.26801	3.13047	3.69765	3.25299	3.22896	4.24376	2.57917	5.34187	6.11536	5.70294
409682	XM_006563655,XM_006563656,XR_409743	LOC409682	NADP-dependent malic enzyme, transcript variant X2	protein_coding	XP_006563718.1;XP_006563719.1	GB49967	.	3.32642	2769	0.127433	13.6069	3.64137e-42	4.30965e-41	10.3224	12.0558	10.5085	10.5454	10.6881	11.6367	11.6779	11.7218	1512	1189	1448	3972	4035	3882	9.34753	9.08906	10.5591	24.9355	28.1265	27.2357	18.8572	19.868	21.4774	42.5501	46.517	47.748
409686	XM_026440555,XM_026440556,XM_026440557	LOC409686	NACHT domain- and WD repeat-containing protein 1, transcript variant X3	protein_coding	XP_026296340.1;XP_026296341.1;XP_026296342.1	GB44523	.	2.77679	1796.89	0.141395	10.4206	1.9974e-25	1.4122e-24	9.89468	11.3673	9.96013	10.0053	10.191	10.9808	10.9843	11.0255	1098	871	1110	2532	2475	2375	4.05889	4.03491	4.87228	9.37848	10.0286	9.91388	8.1882	8.82	9.91033	16.0035	16.5859	17.3804
409688	XM_006557732	LOC409688	cleavage stimulation factor subunit 1	protein_coding	XP_006557795.1	GB54379	.	-1.68271	819.885	0.142388	-5.27286	1.34318e-07	3.48778e-07	10.0059	9.25633	9.87837	9.75178	9.70694	9.21363	9.35464	9.34049	1472	969	949	537	614	556	14.363	11.8684	10.9798	5.25991	6.5742	6.14684	28.9752	25.9433	22.3332	8.97555	10.8727	10.7763
409690	XM_006570831,XM_006570832	LOC409690	uncharacterized LOC409690, transcript variant X1	protein_coding	XP_006570894.1;XP_006570895.1	GB47502	.	1.56565	21436.7	0.10605	6.0986	1.07001e-09	3.2891e-09	14.0285	14.6752	13.9734	14.0427	14.125	14.4825	14.4339	14.4646	19844	16139	18173	26093	24142	22947	111.317	113.812	120.428	147.668	148.82	145.464	224.565	248.783	244.953	251.982	246.127	255.019
409691	XM_006559814,XM_393189	LOC409691	signal peptide peptidase-like 3, transcript variant X2	protein_coding	XP_006559877.1;XP_393189.1	GB42529	.	-4.32366	1465.81	0.195132	-10.8247	2.62889e-27	2.00197e-26	11.2173	9.10526	10.7492	10.9623	10.5255	9.41386	9.33703	9.49672	3045	2829	1875	534	473	529	32.3712	37.2348	23.5247	5.55416	5.47468	6.39431	65.3039	81.3924	47.8498	9.47767	9.05429	11.2101
409695	XM_026443754,XM_026443755	LOC409695	uncharacterized LOC409695, transcript variant X1	protein_coding	XP_026299539.1;XP_026299540.1	GB49010	.	17.3911	3374.37	0.180574	22.8176	3.06412e-115	1.19687e-113	8.52041	12.6397	9.30193	9.49566	9.18003	11.9581	11.8869	11.8835	453	447	291	6508	5926	5435	2.64644	3.25147	2.00488	38.0151	37.8312	35.8381	5.33879	7.10746	4.07798	64.8693	62.5672	62.8293
409697	NM_001242387,XM_026439946,XM_026439947,XM_026439948,XM_026439949,XM_026439950,XM_026439951,XM_026439952,XM_026439953	LOC409697	filamin-like	protein_coding	NP_001229316.1;XP_026295731.1;XP_026295732.1;XP_026295733.1;XP_026295734.1;XP_026295735.1;XP_026295736.1;XP_026295737.1;XP_026295738.1	GB44213	.	2.84052	15446.7	0.140184	10.7441	6.31477e-27	4.71109e-26	12.9738	14.4798	13.1376	13.26	13.3061	14.1038	14.1268	14.2941	9212	8043	8729	20603	20555	22478	25.5961	27.0743	28.6333	61.236	66.6774	79.396	51.6362	59.1823	58.2409	104.494	110.275	139.192
409698	XM_393196	LOC409698	probable cardiolipin synthase (CMP-forming)	protein_coding	XP_393196.4	GB48660	.	1.71121	724.686	0.154303	5.02267	5.09568e-07	1.25115e-06	9.06079	9.83816	9.20305	8.97395	8.98333	9.53004	9.53966	9.6037	810	472	490	866	852	838	11.5329	8.43765	8.26456	12.3862	13.3117	13.5212	23.2659	18.4441	16.8103	21.1359	22.0156	23.7046
409701	XM_006568491,XM_393199	LOC409701	zwei Ig domain protein zig-8, transcript variant X1	protein_coding	XP_006568554.1;XP_393199.3	GB46547	.	2.79309	205.153	0.185513	7.98789	1.37268e-15	6.14181e-15	6.75949	8.23821	6.96446	7.07614	7.05393	8.00423	7.84397	7.98803	129	111	111	312	257	275	1.19728	1.4616	1.22593	2.95922	2.60855	2.8805	2.41532	3.19495	2.49357	5.04964	4.31415	5.04992
409702	XM_026445138	LOC409702	folliculin-interacting protein 2	protein_coding	XP_026300923.1	GB51035	.	-2.44689	2464.53	0.207049	-6.235	4.51778e-10	1.4298e-09	11.7728	10.4818	11.5354	11.6415	11.1474	10.6878	10.6598	10.577	4882	4091	2510	1469	1385	1156	24.9781	26.2672	15.2202	7.54891	7.76997	6.69708	50.3895	57.418	30.9581	12.8815	12.8504	11.7409
409703	XM_026439471,XM_026439472,XM_393201	LOC409703	uncharacterized LOC409703, transcript variant X2	protein_coding	XP_026295256.1;XP_026295257.1;XP_393201.6	GB55995	.	1.75671	879.301	0.153147	5.30783	1.10936e-07	2.89913e-07	9.31688	10.1304	9.37731	9.38947	9.21276	9.89699	9.7307	9.91732	870	663	558	1145	937	1048	2.83832	2.73202	2.15683	3.53496	3.33269	3.64142	5.72587	5.97198	4.38704	6.03208	5.51177	6.38392
409704	XM_006571030,XM_393202,XR_412110,XR_412111	LOC409704	poly(A) polymerase type 3, transcript variant X2	protein_coding	XP_006571093.2;XP_393202.4	GB51937	.	-1.77191	1204.12	0.129459	-6.37505	1.82904e-10	5.98018e-10	10.5883	9.76259	10.2522	10.4157	10.2712	9.73757	9.83857	9.77768	1863	1661	1468	802	875	752	7.52732	8.43996	7.04596	3.25135	3.87377	3.43864	15.1852	18.4491	14.3316	5.54813	6.40663	6.02843
409708	XM_006570547,XM_006570548,XM_006570549,XM_016912658,XM_026441427	LOC409708	glucosylceramidase-like, transcript variant X4	protein_coding	XP_006570610.1;XP_006570611.1;XP_006570612.1;XP_016768147.1;XP_026297212.1	GB53578	.	6.95069	6565.27	0.362415	7.71811	1.18068e-14	5.03911e-14	10.6892	13.4868	11.6543	10.8258	11.454	13.2051	13.009	12.9655	3101	690	1847	12874	10298	9066	32.545	9.11771	22.9842	136.023	118.586	107.533	65.6546	19.9306	46.7505	232.111	196.123	188.52
409714	XM_006568042,XM_016915878,XM_016915879	LOC409714	serine-rich adhesin for platelets, transcript variant X3	protein_coding	XP_006568105.2;XP_016771367.2;XP_016771368.2	GB40282	.	-2.76	1159.41	0.239103	-6.12567	9.03033e-10	2.78835e-09	10.7333	9.26801	10.0101	10.6326	10.4065	9.49662	9.38791	9.4523	1496	2138	1748	637	546	542	4.58111	8.21837	6.36118	1.95683	1.83873	1.88936	9.24169	17.9647	12.9388	3.33915	3.04099	3.31231
409715	XM_003251121,XM_016915937	LOC409715	bumetanide-sensitive sodium-(potassium)-chloride cotransporter, transcript variant X2	protein_coding	XP_003251169.1;XP_016771426.1	GB40283	.	3.13869	1070.14	0.183729	8.98153	2.67023e-19	1.44148e-18	9.01502	10.6644	9.14854	9.16151	9.41784	10.3542	10.1485	10.3663	592	452	629	1681	1326	1525	3.03276	2.79855	3.85522	8.33233	7.22186	8.3936	6.11814	6.11742	7.84161	14.2184	11.9439	14.7152
409717	XM_006570100,XM_006570101,XM_006570102,XM_006570103,XM_006570105,XM_006570106,XM_006570107,XM_006570108,XM_016912953,XM_393215	LOC409717	uncharacterized LOC409717, transcript variant X9	protein_coding	XP_006570163.2;XP_006570164.2;XP_006570165.2;XP_006570166.2;XP_006570168.2;XP_006570169.2;XP_006570170.2;XP_006570171.2;XP_016768442.2;XP_393215.5	GB46509	.	-1.57105	6824.04	0.106315	-6.13013	8.78053e-10	2.71449e-09	13.0258	12.374	12.7691	12.8751	12.7343	12.3705	12.3617	12.4087	10493	8835	7809	5114	4931	4787	44.3086	46.8597	39.1911	21.516	22.5934	22.7994	89.386	102.432	79.7156	36.7151	37.366	39.9706
409718	XM_006570091,XM_016913013,XM_016913014,XM_016913015	LOC409718	PAN2-PAN3 deadenylation complex subunit PAN3, transcript variant X2	protein_coding	XP_006570154.1;XP_016768502.1;XP_016768503.1;XP_016768504.1	GB46423	.	-1.54849	2338.37	0.133524	-4.72471	2.30442e-06	5.35594e-06	11.4726	10.8415	11.2	11.3674	11.1362	10.8426	10.8354	10.8353	3522	3167	2541	1798	1737	1598	22.6446	25.3787	19.3187	11.4848	12.2456	11.5963	45.682	55.476	39.2947	19.5977	20.2523	20.3299
409721	XM_393219	LOC409721	uncharacterized protein YER152C	protein_coding	XP_393219.2	GB54478	.	-1.52849	3991.21	0.200979	-3.04564	0.00232186	0.0039244	12.2364	11.6244	12.1628	11.6779	12.0582	11.6029	11.609	11.5757	7528	3361	5197	3101	3041	2695	68.2138	38.2186	55.8281	28.2324	30.2296	27.6612	137.611	83.5429	113.556	48.176	49.9953	48.4941
409722	XM_026442387,XM_026442388,XM_026442389,XM_026442390,XM_026442391,XM_026442392,XM_026442393,XM_026442394,XM_026442395,XM_026442396,XM_026442397,XM_026442398,XM_026442399,XM_026442400,XM_026442401,XM_026442402,XM_026442403,XM_026442404,XM_026442405,XM_026442406,XM_026442407,XM_026442408,XM_026442409,XM_026442410,XM_026442411,XM_026442412,XM_026442413,XM_026442414,XM_026442415,XM_026442416,XM_026442…	LOC409722	basement membrane-specific heparan sulfate proteoglycan core protein, transcript variant X33	protein_coding	XP_026298172.1;XP_026298173.1;XP_026298174.1;XP_026298175.1;XP_026298176.1;XP_026298177.1;XP_026298178.1;XP_026298179.1;XP_026298180.1;XP_026298181.1;XP_026298182.1;XP_026298183.1;XP_026298184.1;XP_026298185.1;XP_026298186.1;XP_026298187.1;XP_026298188.1;XP_026298189.1;XP_026298190.1;XP_026298191.1;XP_026298192.1;XP_026298193.1;XP_026298194.1;XP_026298195.1;XP_026298196.1;XP_026298197.1;XP_026298…	GB43870	.	1.78937	17753.8	0.133338	6.29563	3.06148e-10	9.84676e-10	13.636	14.4753	13.5355	13.7257	13.758	14.2131	14.1809	14.2471	13998	13066	13913	22174	20881	20589	21.2536	24.8605	25.0397	33.7457	34.7294	35.2997	42.8759	54.3431	50.9313	57.584	57.4373	61.8854
409723	XM_006560434	LOC409723	40S ribosomal protein S12, mitochondrial	protein_coding	XP_006560497.1	GB46395	.	1.74403	2865.14	0.114117	7.03165	2.04112e-12	7.61918e-12	11.0283	11.8304	11.0354	11.1043	11.0716	11.6525	11.6005	11.4876	2595	2109	2088	3819	3523	2878	62.7718	64.0173	59.8672	92.8103	93.4961	78.8446	126.633	139.937	121.771	158.372	154.629	138.226
409725	XM_393223	LOC409725	target of rapamycin complex subunit lst8	protein_coding	XP_393223.1	GB45737	.	-1.65819	1474.89	0.144036	-5.06549	4.07357e-07	1.00935e-06	10.8455	10.116	10.6289	10.6452	10.4778	10.0593	10.2285	10.0556	2487	1902	1639	1013	1191	904	28.5516	27.4087	22.3084	11.6771	15.0002	11.7559	57.5985	59.9133	45.3758	19.9259	24.8081	20.6097
409729	XM_016912098,XM_016912099,XM_016912100,XM_016912101,XM_016912103,XM_016912104,XM_026440612	LOC409729	zinc finger protein 608, transcript variant X7	protein_coding	XP_016767587.2;XP_016767588.2;XP_016767589.2;XP_016767590.2;XP_016767592.2;XP_016767593.2;XP_026296397.1	GB45645	.	-1.70179	40768.2	0.160466	-4.78015	1.75167e-06	4.11784e-06	15.6483	14.8812	15.2511	15.5856	15.3552	14.9267	14.8581	14.9607	56340	60115	48602	29763	26818	27713	90.7601	121.609	93.6368	47.0245	46.2512	48.7389	183.095	265.828	190.459	80.243	76.4925	85.4462
409733	XM_006569590,XM_006569592,XM_006569593,XM_006569594,XM_393231	LOC409733	transcriptional activator Myb, transcript variant X3	protein_coding	XP_006569653.1;XP_006569655.2;XP_006569656.1;XP_006569657.1;XP_393231.4	GB44791	.	-2.15739	1204.52	0.252893	-4.38638	1.15254e-05	2.50159e-05	10.6848	9.57543	10.1317	10.6175	10.2031	9.66869	9.45219	9.79443	1694	2152	1412	764	567	792	8.96193	14.1498	8.56443	4.54512	3.71192	4.98635	18.0793	30.9305	17.4203	7.75584	6.13896	8.74178
409735	XM_026443975,XM_026443976,XM_026443977,XM_393233	LOC409735	transcription initiation factor TFIID subunit 6, transcript variant X3	protein_coding	XP_026299760.1;XP_026299761.1;XP_026299762.1;XP_393233.2	GB43192	.	-7.69235	10234.5	0.209702	-14.0362	9.35599e-45	1.17499e-43	14.1448	11.2014	13.5794	13.8289	13.2686	11.6584	11.7549	11.7657	23356	22365	13252	2095	2316	2161	209.209	252.785	140.846	19.3296	23.0444	22.0951	422.048	552.569	286.483	32.9841	38.1121	38.7359
409736	XM_006568047,XM_006568051,XM_016915922,XM_393234	LOC409736	methylmalonate-semialdehyde dehydrogenase [acylating]-like protein, transcript variant X4	protein_coding	XP_006568110.1;XP_006568114.1;XP_016771411.1;XP_393234.2	GB40278	.	-4.28112	5239.77	0.131949	-15.9001	6.33123e-57	1.02426e-55	13.0525	10.9542	12.517	12.728	12.6211	11.3453	11.3292	11.2265	9844	9155	8448	2040	1948	1578	100.446	117.772	102.323	21.2081	22.1444	18.7165	202.634	257.441	208.128	36.1896	36.6236	32.8126
409739	XM_393236	LOC409739	motile sperm domain-containing protein 2	protein_coding	XP_393236.2	GB46521	.	-1.50739	2295.47	0.106561	-5.556	2.76032e-08	7.58812e-08	11.4303	10.8386	11.2842	11.1678	11.1915	10.8076	10.8803	10.8215	3836	2551	2687	1727	1824	1572	35.0528	29.2504	29.1071	15.8588	18.2806	16.2743	70.7136	63.9391	59.2044	27.0615	30.2334	28.5311
409740	XM_393237	LOC409740	alpha-tocopherol transfer protein-like	protein_coding	XP_393237.4	GB49504	.	8.33222	1886.77	0.181838	16.8211	1.71048e-63	3.10456e-62	8.65901	11.7182	9.34861	9.4178	9.09883	11.2189	11.1406	11.2054	560	461	305	3382	3049	2991	4.77678	4.93321	3.08622	29.0081	28.5537	28.9232	9.63642	10.7836	6.27744	49.4997	47.2235	50.7065
409741	XM_016914073,XM_026443047	LOC409741	rho GDP-dissociation inhibitor 2, transcript variant X1	protein_coding	XP_016769562.1;XP_026298832.1	GB45536	.	-1.5089	5133.06	0.0779984	-7.60907	2.76073e-14	1.15241e-13	12.592	11.9986	12.4041	12.3797	12.3828	12.002	12.0174	12.0114	8114	5946	6127	3951	3915	3578	163.087	150.681	147.845	77.1179	82.0089	78.9703	329.002	329.376	300.719	131.595	135.63	138.446
409751	XM_006564950,XM_016917954	LOC409751	multiple inositol polyphosphate phosphatase 1, transcript variant X2	protein_coding	XP_006565013.1;XP_016773443.1	GB51840	.	4.29156	287.374	0.934216	2.24948	0.0244818	0.035674	6.7632	8.86457	6.82135	6.34686	7.34123	7.4535	9.12536	7.28642	126	51	176	194	982	145	1.26632	0.641683	2.10173	1.96926	10.8902	1.66065	2.55461	1.40267	4.27497	3.36036	18.0108	2.91135
409752	XM_006564964,XM_006564965,XM_016912463,XM_016912468	LOC409752	uncharacterized LOC409752, transcript variant X4	protein_coding	XP_006565027.1;XP_006565028.1;XP_016767952.1;XP_016767957.1	GB51852	.	4.69995	3480.33	0.192508	11.5977	4.23494e-31	3.63455e-30	10.2545	12.4866	10.5522	10.7801	10.5383	12.1494	12.1163	11.8153	1433	1427	1087	6258	5898	4005	6.62469	8.2807	5.98442	28.9793	29.7966	20.9319	13.3643	18.101	12.1725	49.4505	49.2791	36.6966
409753	XM_026445235,XM_026445236,XM_026445237,XM_026445238,XM_026445239,XM_026445240,XM_026445241,XM_026445242,XM_026445243	LOC409753	RING finger protein unkempt homolog, transcript variant X1	protein_coding	XP_026301020.1;XP_026301021.1;XP_026301022.1;XP_026301023.1;XP_026301024.1;XP_026301025.1;XP_026301026.1;XP_026301027.1;XP_026301028.1	GB54083	.	-2.55619	279.982	0.21986	-6.15842	7.34723e-10	2.28445e-09	8.65371	7.29665	8.26704	8.51515	8.33242	7.70028	7.50788	7.35928	464	452	384	187	145	111	2.68277	3.21492	2.55965	1.07651	0.896718	0.700265	5.41209	7.02756	5.20639	1.83696	1.48304	1.22766
409759	XM_026443598	LOC409759	serine-rich adhesin for platelets	protein_coding	XP_026299383.1	GB43123	.	-2.16067	5646.42	0.139773	-7.95201	1.83512e-15	8.17174e-15	12.9144	11.8029	12.63	12.7335	12.4705	11.9482	11.8567	11.9155	10121	8466	6617	3648	3198	3149	28.4792	29.8955	22.0708	10.3121	9.87048	10.0363	57.4526	65.3491	44.8926	17.5966	16.3243	17.5951
409762	XM_623241	LOC409762	sarcoplasmic calcium-binding protein 1	protein_coding	XP_623244.1	GB43116	.	16.2784	14513.7	0.122707	32.8008	5.73857e-236	8.18782e-234	10.7143	14.7391	11.5823	11.6024	11.5581	14.1555	14.0968	13.9279	2177	1685	1622	29082	26784	20953	39.3213	38.1885	34.7156	527.797	530.757	428.727	79.3247	83.4771	70.6123	900.638	877.792	751.62
409768	XM_006560160,XM_006560162,XM_006560163,XM_006560164,XM_016913242,XM_393261	LOC409768	uncharacterized protein DDB_G0272420, transcript variant X5	protein_coding	XP_006560223.1;XP_006560225.1;XP_006560226.1;XP_006560227.1;XP_016768731.1;XP_393261.4	GB53805	.	1.53543	4005.36	0.143001	4.32614	1.51746e-05	3.2565e-05	11.6257	12.244	11.4532	11.6256	11.7067	12.0381	12.0199	11.9324	3464	3160	3548	4931	4712	3955	39.2642	45.1282	47.7556	56.2193	58.2221	50.3719	79.2095	98.6468	97.1359	95.9331	96.2906	88.3091
409770	XM_006563860	LOC409770	probable tubulin polyglutamylase TTLL1	protein_coding	XP_006563923.1	GB43816	.	2.02743	56.3614	0.347084	2.93776	0.00330594	0.00547685	5.21508	6.2399	5.31571	5.2155	5.26385	5.74565	5.70806	6.1978	51	34	37	62	58	89	0.532042	0.433718	0.446944	0.645246	0.662568	1.0529	1.07331	0.948073	0.909095	1.10105	1.09579	1.84588
409771	XM_006563861,XM_393264	LOC409771	potassium channel subfamily K member 18, transcript variant X2	protein_coding	XP_006563924.1;XP_393264.2	GB43814	.	2.86868	635.987	0.194386	7.82147	5.22119e-15	2.267e-14	8.36	9.88175	8.58251	8.58543	8.24784	9.45784	9.39577	9.53566	476	359	248	913	835	885	1.9602	1.8657	1.21005	3.80909	3.79594	4.17378	3.9544	4.07827	2.46127	6.49987	6.27792	7.31723
409773	XM_393266	LOC409773	alcohol dehydrogenase class-3	protein_coding	XP_393266.1	GB53086	.	-1.50356	3943.47	0.0964503	-6.10036	1.05831e-09	3.25413e-09	12.2097	11.6212	11.9909	11.989	12.0593	11.6879	11.6096	11.6285	5979	4487	4968	3234	2878	2707	55.0118	51.8061	54.195	29.896	29.0447	28.2132	110.978	113.244	110.234	51.0148	48.0355	49.4617
409774	XM_393267	LOC409774	proteoglycan Cow	protein_coding	XP_393267.5	GB53139	.	2.27821	3740.73	0.162423	7.3136	2.60073e-13	1.02444e-12	11.1565	12.3439	11.0921	11.4194	11.2324	12.0183	11.9983	12.0329	2436	2668	2217	5075	4842	4617	15.1258	20.7931	16.3256	31.6722	32.9956	32.4865	30.5139	45.4521	33.2067	54.0457	54.5697	56.9535
409777	XM_026445790,XM_026445791	LOC409777	ionotropic receptor 25a, transcript variant X1	protein_coding	XP_026301575.1;XP_026301576.1	GB47549	.	-1.61424	196.91	0.221394	-3.12046	0.0018057	0.0030963	7.92545	7.23566	7.75909	7.41658	7.73485	7.27535	7.21609	7.11472	353	185	266	159	145	119	2.29733	1.50653	2.05144	1.03123	1.02714	0.867512	4.63452	3.29315	4.17267	1.7597	1.69874	1.52087
409779	NM_001032361,XM_006562205,XM_016915340,XM_026444138,XM_026444139	Fstl5	follistatin-like 5	protein_coding	NP_001027532.1;XP_006562268.1;XP_016770829.1;XP_026299923.1;XP_026299924.1	GB40671	.	5.01287	568.006	0.157909	14.7277	4.28154e-49	5.91186e-48	7.56143	9.8874	7.92525	7.98312	7.82661	9.40544	9.28102	9.4721	248	200	169	938	807	898	1.07039	1.08353	0.865503	4.55461	4.26017	5.21615	2.15935	2.36851	1.76045	7.77203	7.04569	9.14466
409780	XM_026439100,XM_026439104,XM_026439112,XM_026439114,XM_026439115,XM_026439119,XM_026439121,XM_026439125,XM_026439126,XM_026439128,XM_026439129,XM_026439134,XM_026439136,XM_026439138,XM_026439141,XM_026439144,XM_026439148,XM_026439155,XM_026439159,XM_026439162,XM_026439163,XM_026439170,XM_026439173,XM_026439177,XM_026439182,XM_026439190,XM_026439193	LOC409780	CUGBP Elav-like family member 2, transcript variant X26	protein_coding	XP_026294885.1;XP_026294889.1;XP_026294897.1;XP_026294899.1;XP_026294900.1;XP_026294904.1;XP_026294906.1;XP_026294910.1;XP_026294911.1;XP_026294913.1;XP_026294914.1;XP_026294919.1;XP_026294921.1;XP_026294923.1;XP_026294926.1;XP_026294929.1;XP_026294933.1;XP_026294940.1;XP_026294944.1;XP_026294947.1;XP_026294948.1;XP_026294955.1;XP_026294958.1;XP_026294962.1;XP_026294967.1;XP_026294975.1;XP_026294…	GB49723	.	3.75428	3880.13	0.120933	15.7817	4.15627e-56	6.59928e-55	10.6729	12.5811	10.9407	10.9678	11.0459	12.1423	12.2862	12.1278	1998	1553	1754	5702	6424	5035	6.22215	5.99712	6.49813	17.9098	22.0644	17.8213	12.5522	13.1092	13.2173	30.5614	36.4912	31.2432
409781	XM_006561070	LOC409781	uncharacterized LOC409781	protein_coding	XP_006561133.1	GB40931	.	53.6156	425.751	0.40336	14.2418	5.03865e-46	6.48647e-45	3.99608	9.70657	5.38015	6.03992	5.51495	8.807	8.89008	9.05659	9	30	10	730	769	827	0.063418	0.266411	0.079871	5.25553	6.04651	6.72023	0.127937	0.582354	0.16246	8.96809	10	11.7815
409782	XM_006561063,XM_006561065,XM_016912367,XM_016912369	LOC409782	pikachurin, transcript variant X4	protein_coding	XP_006561126.1;XP_006561128.1;XP_016767856.1;XP_016767858.1	GB40908	.	-2.24329	624.84	0.202865	-5.74579	9.14951e-09	2.60802e-08	9.75549	8.58992	9.30856	9.61927	9.2386	8.57674	8.60718	8.75842	1015	1048	729	345	348	380	2.41248	3.26263	2.02095	0.8085	0.890587	1.00392	4.86681	7.13186	4.11067	1.37963	1.4729	1.76002
409784	XM_016917237,XM_026443970,XM_026443971,XM_026443972	LOC409784	uncharacterized LOC409784, transcript variant X2	protein_coding	XP_016772726.2;XP_026299755.1;XP_026299756.1;XP_026299757.1	GB48837	.	2.42377	5342.08	0.12505	10.2139	1.71802e-24	1.16645e-23	11.6077	12.8848	11.735	11.8418	11.7118	12.5661	12.4924	12.6582	3899	3319	2930	7307	6592	7200	38.2716	41.1437	34.1555	72.3185	71.0354	80.2285	77.2071	89.9369	69.473	123.405	117.482	140.652
409786	XM_026441389,XM_026441390,XM_026441392	LOC409786	jazigo, transcript variant X2	protein_coding	XP_026297174.1;XP_026297175.1;XP_026297177.1	GB43054	.	-1.52738	1594.25	0.184372	-3.31426	0.000918853	0.00163509	10.9122	10.3008	10.5427	10.8516	10.5895	10.3924	10.1575	10.2824	2171	2272	1763	1391	1038	1103	9.96361	13.1238	9.59898	6.39777	5.23454	5.82209	20.1001	28.6876	19.5246	10.9172	8.65714	10.2069
409787	XM_026441416	LOC409787	paramyosin, long form	protein_coding	XP_026297201.1	GB43052	.	4.67638	51724.1	0.123239	18.0576	6.87592e-73	1.45642e-71	14.1536	16.379	14.5609	14.6461	14.4601	15.922	15.9577	15.9769	23637	19751	16060	80542	81314	76281	141.784	148.676	114.198	485.413	535.084	518.323	286.029	324.993	232.281	828.312	884.949	908.694
409789	XM_016911740,XM_393283	LOC409789	uncharacterized peptidase C1-like protein F26E4.3, transcript variant X2	protein_coding	XP_016767229.1;XP_393283.2	GB44146	.	11.5998	7849.56	0.177029	19.9743	9.21846e-89	2.51865e-87	10.2831	13.8191	11.1049	11.1578	11.0415	13.3936	13.3355	13.0022	1617	1311	1138	16098	14819	9815	13.7398	13.9508	11.4405	137.252	137.923	94.3847	27.718	30.4954	23.2702	234.208	228.104	165.47
409791	XM_393285	LOC409791	cAMP-dependent protein kinase catalytic subunit	protein_coding	XP_393285.1	GB17175	.	2.91371	1044.32	0.194602	7.92828	2.22194e-15	9.8303e-15	9.06101	10.6023	9.08519	9.45757	9.17306	10.2877	10.1547	10.2496	566	659	486	1603	1363	1382	2.50433	3.66142	2.54861	7.1311	6.61899	6.93058	5.05211	8.00358	5.18393	12.1686	10.9468	12.1503
409792	XM_006571136,XM_006571138,XM_006571151,XM_016918010,XM_016918013,XM_016918019,XM_026446140,XM_026446147,XM_026446174,XM_026446183,XM_026446187,XM_026446188,XM_026446193,XM_026446195,XM_026446198,XM_026446204,XM_026446206,XM_026446209,XM_026446213,XM_026446217,XM_026446218,XR_003306519,XR_003306520,XR_003306521	LOC409792	electroneutral sodium bicarbonate exchanger 1, transcript variant X21	protein_coding	XP_006571199.2;XP_006571201.2;XP_006571214.2;XP_016773499.2;XP_016773502.2;XP_016773508.2;XP_026301925.1;XP_026301932.1;XP_026301959.1;XP_026301968.1;XP_026301972.1;XP_026301973.1;XP_026301978.1;XP_026301980.1;XP_026301983.1;XP_026301989.1;XP_026301991.1;XP_026301994.1;XP_026301998.1;XP_026302002.1;XP_026302003.1	GB42220	.	2.30656	3281.84	0.191263	6.30413	2.89821e-10	9.33334e-10	10.9548	12.1608	11.1446	10.8591	11.2806	11.8634	11.8697	11.8818	2676	1430	2414	4424	4337	4041	9.32593	6.38086	10.3778	15.9606	16.1567	16.5819	18.8136	13.9481	21.1086	27.2353	26.7207	29.0704
409793	XM_393287	LOC409793	NADH dehydrogenase [ubiquinone] flavoprotein 2, mitochondrial	protein_coding	XP_393287.2	GB42398	.	9.90543	9195.26	0.109735	30.1474	1.16065e-199	1.10401e-197	10.7192	14.028	11.4329	11.3437	11.3592	13.4912	13.4645	13.3598	2344	1561	1638	17112	16240	13492	40.8276	34.1142	33.8242	299.475	310.335	266.216	82.3634	74.571	68.7993	511.027	513.247	466.714
409795	XM_006566772,XM_006566773,XM_393289	LOC409795	telomerase-binding protein EST1A, transcript variant X3	protein_coding	XP_006566835.1;XP_006566836.1;XP_393289.4	GB53821	.	-1.72808	289.231	0.224393	-3.5169	0.000436621	0.000805569	8.51701	7.7288	8.25117	8.42323	8.17787	7.74851	7.60401	7.98311	455	410	325	197	162	230	1.63431	1.85181	1.38528	0.697158	0.63669	0.922532	3.29697	4.04791	2.81769	1.18964	1.05299	1.61733
409798	NM_001011636	Fabp	FABP-like protein	protein_coding	NP_001011636.1	GB40713	.	8.5314	26484.5	0.202007	15.3103	6.52897e-53	9.73471e-52	12.4401	15.533	13.1451	12.8546	13.2323	15.0172	15.0571	14.9277	7742	3867	6706	46906	47510	38479	263.208	164.955	270.26	1602.26	1771.99	1481.91	530.981	360.578	549.715	2734.12	2930.61	2597.99
409804	XM_006561641,XM_393296,XM_623270	LOC409804	serine/threonine-protein phosphatase PP1-beta catalytic subunit, transcript variant X3	protein_coding	XP_006561704.1;XP_393296.2;XP_623273.1	GB42708	.	1.59725	2597.42	0.129615	5.2123	1.86515e-07	4.75924e-07	10.9661	11.6413	10.9168	11.0531	10.9818	11.4834	11.3089	11.447	2394	2098	1990	3342	2707	2883	12.6328	13.9001	12.4848	17.7646	15.7061	17.279	25.4847	30.3846	25.3944	30.3137	25.9756	30.2925
409805	XM_006561642,XM_006561643,XM_393297	LOC409805	uncharacterized LOC409805, transcript variant X1	protein_coding	XP_006561705.1;XP_006561706.1;XP_393297.4	GB42792	.	56.0142	59751.8	0.255866	22.6983	4.65639e-114	1.77826e-112	11.033	16.8412	12.8517	12.4885	12.7197	16.0908	15.9826	16.0753	3631	1261	2182	118804	104545	104933	56.0849	24.4048	39.9723	1963.04	1883.9	1953.5	113.143	53.347	81.3045	3349.74	3115.68	3424.76
409806	XM_006559159,XM_006559161,XM_006559163,XM_026441799	LOC409806	integrator complex subunit 12, transcript variant X3	protein_coding	XP_006559222.1;XP_006559224.1;XP_006559226.1;XP_026297584.1	GB46245	.	-1.54534	1990.2	0.103911	-6.04292	1.51345e-09	4.604e-09	11.2389	10.6107	10.9848	11.019	10.9403	10.5968	10.617	10.5221	3135	2445	2309	1554	1548	1280	42.1457	41.1177	36.7139	20.9652	22.7169	19.4963	85.0225	89.88	74.6768	35.7752	37.5704	34.1799
409807	XM_016911869,XM_016911875,XM_026446015,XM_026446016	LOC409807	arginine kinase, transcript variant X1	protein_coding	XP_016767358.1;XP_016767364.1;XP_026301800.1;XP_026301801.1	GB40754	.	-1.8614	273.207	0.191642	-4.6774	2.90534e-06	6.68306e-06	8.47426	7.57575	8.11314	8.34418	8.13149	7.73723	7.55909	7.58342	419	401	330	210	167	158	5.23523	6.30755	4.83516	2.52764	2.22376	2.09987	10.5613	13.7878	9.83483	4.31318	3.67777	3.68138
409809	XM_393300	LOC409809	T-complex protein 1 subunit beta	protein_coding	XP_393300.2	GB48536	.	-2.4521	9330.82	0.111166	-11.6404	2.56847e-31	2.21544e-30	13.6944	12.4003	13.292	13.4554	13.3851	12.5698	12.5164	12.5841	15653	13936	13315	5346	4891	4871	146.079	163.211	147.309	50.1253	50.0696	51.4872	294.692	356.767	299.63	85.5343	82.8076	90.2643
409814	XM_026442262,XM_026442263,XM_026442264,XM_026442265	LOC409814	beta-glucuronidase, transcript variant X1	protein_coding	XP_026298047.1;XP_026298048.1;XP_026298049.1;XP_026298050.1	GB51751	.	4.28772	4483.41	0.172699	12.1611	5.00514e-34	4.68712e-33	10.7282	12.8278	10.851	11.0366	11.1826	12.4456	12.3318	12.3239	1751	1658	2028	7651	6652	6072	12.7737	14.8688	17.4763	56.3387	53.418	50.2467	25.7691	32.5021	35.5472	96.1368	88.3455	88.0896
409816	XM_393307	LOC409816	MORN repeat-containing protein 4 homolog	protein_coding	XP_393307.3	GB50095	.	24.905	1255.02	0.223398	20.7628	9.39886e-96	2.86512e-94	6.60384	11.2365	7.55248	7.85855	7.52771	10.4846	10.3518	10.602	106	128	78	2352	2020	2354	3.05573	4.64757	2.666	68.5616	64.2974	77.3918	6.16447	10.1592	5.4227	116.994	106.338	135.679
409817	NM_001040235,XM_006558108,XM_006558109,XM_006558110,XM_006558111,XM_006558113,XM_006558114,XM_006558115,XM_006558116,XM_016912485,XM_026441099,XM_026441100,XM_026441101	Abscam	Dscam family member AbsCAM	protein_coding	NP_001035325.2;XP_006558171.1;XP_006558172.1;XP_006558173.1;XP_006558174.1;XP_006558176.1;XP_006558177.1;XP_006558178.1;XP_006558179.1;XP_016767974.1;XP_026296884.1;XP_026296885.1;XP_026296886.1	GB45774	.	2.08074	818.585	0.243571	4.34	1.42481e-05	3.06663e-05	9.05426	10.1105	9.01385	9.37619	8.89311	9.68862	9.97127	9.69343	612	691	410	967	1260	871	1.0578	1.5685	0.836744	1.69838	2.40347	1.71143	2.13396	3.42863	1.70196	2.89812	3.97498	3.00038
409818	XM_026440944,XM_026440945,XM_026440946	LOC409818	sodium/calcium exchanger 3, transcript variant X2	protein_coding	XP_026296729.1;XP_026296730.1;XP_026296731.1	GB48665	.	3.10783	1771.2	0.132667	12.331	6.16957e-35	5.94559e-34	9.75264	11.3879	9.8693	9.95398	9.99775	10.885	10.9938	11.0748	1024	851	920	2353	2560	2556	1.29795	1.35331	1.37848	2.98944	3.55492	3.65855	2.61842	2.95824	2.80387	5.10121	5.8793	6.41395
409821	XM_026438856,XM_026438857,XM_026438858,XM_026438859,XM_026438860,XM_026438861,XM_026438862,XM_026438863,XM_026438864,XM_026438865,XM_026438866,XM_026438867,XM_026438868,XM_026438869,XM_026438870,XM_026438871,XM_026438872,XM_026438873,XM_026438874,XM_026438875,XM_026438876,XM_026438877,XM_026438878,XM_026438879,XM_026438880,XM_026438881,XM_026438882,XM_026438883,XM_026438884,XM_026438885,XM_026438…	LOC409821	twitchin, transcript variant X1	protein_coding	XP_026294641.1;XP_026294642.1;XP_026294643.1;XP_026294644.1;XP_026294645.1;XP_026294646.1;XP_026294647.1;XP_026294648.1;XP_026294649.1;XP_026294650.1;XP_026294651.1;XP_026294652.1;XP_026294653.1;XP_026294654.1;XP_026294655.1;XP_026294656.1;XP_026294657.1;XP_026294658.1;XP_026294659.1;XP_026294660.1;XP_026294661.1;XP_026294662.1;XP_026294663.1;XP_026294664.1;XP_026294665.1;XP_026294666.1;XP_026294…	GB55483	.	8.97599	142550	0.11563	27.381	4.62285e-165	3.0639e-163	14.8026	17.9687	15.4703	15.4548	15.4392	17.4986	17.4544	17.2891	37746	27788	27942	270611	252446	197383	24.2589	22.4533	21.2532	198.771	201.967	162.993	48.9387	49.0812	43.2295	339.184	334.024	285.75
409822	XM_393312	LOC409822	enhancer of split m7 protein	protein_coding	XP_393312.1	GB43778	.	-3.94144	1549.18	0.219104	-9.03097	1.70162e-19	9.29333e-19	11.2711	9.29211	10.6229	11.0624	10.5599	9.45681	9.56687	9.45637	2749	3201	1992	584	648	523	27.4111	40.0576	23.5411	5.84694	7.0897	5.90735	55.2977	87.5628	47.8832	9.97727	11.7253	10.3564
409827	XM_006559333,XM_006559334	LOC409827	serine proteinase stubble, transcript variant X1	protein_coding	XP_006559396.2;XP_006559397.2	GB50648	.	-13.4744	376.291	0.367994	-10.1962	2.06136e-24	1.39227e-23	9.45272	5.69623	8.58801	8.94732	8.91264	6.4681	6.88986	6.12952	717	765	760	45	80	22	2.85305	3.76165	3.58167	0.177113	0.342348	0.094764	5.75559	8.22267	7.28519	0.302226	0.566192	0.166135
409829	XM_006559335,XM_393319	LOC409829	F-box/LRR-repeat protein 20, transcript variant X1	protein_coding	XP_006559398.1;XP_393319.2	GB50694	.	-1.97575	5287.69	0.162933	-6.02949	1.64479e-09	4.98729e-09	12.7776	11.7951	12.3599	12.6677	12.3763	11.796	11.9011	11.8389	8031	8298	6310	3271	3588	3078	23.184	30.6538	22.0887	9.7189	11.6834	10.3121	46.7702	67.0067	44.9289	16.5844	19.3226	18.0786
409835	XM_026445551,XM_393326	LOC409835	E3 ubiquitin-protein ligase MARCH2, transcript variant X1	protein_coding	XP_026301336.1;XP_393326.4	GB51793	.	2.21609	98.9279	0.25611	4.48251	7.37711e-06	1.63259e-05	5.94391	7.0906	6.10495	6.21301	5.93883	6.91608	6.81044	6.67818	81	69	51	149	130	104	0.818197	0.881131	0.613682	1.51337	1.4447	1.20357	1.65059	1.92609	1.24824	2.58242	2.38932	2.11003
409836	XM_006559483,XM_006559484,XM_006559485,XM_006559486,XM_006559487,XM_006559488,XM_006559489,XM_006559490,XM_006559491,XM_006559492,XM_006559493,XM_006559494,XM_006559495,XM_006559498,XM_006559500,XM_006559502,XM_016913334,XM_016913335,XM_026442551,XM_026442552	LOC409836	rho GTPase-activating protein 100F, transcript variant X3	protein_coding	XP_006559546.1;XP_006559547.1;XP_006559548.1;XP_006559549.1;XP_006559550.1;XP_006559551.1;XP_006559552.1;XP_006559553.1;XP_006559554.1;XP_006559555.1;XP_006559556.1;XP_006559557.1;XP_006559558.1;XP_006559561.1;XP_006559563.1;XP_006559565.1;XP_016768823.1;XP_016768824.1;XP_026298336.1;XP_026298337.1	GB40420	.	-3.43354	698.141	0.179648	-9.90658	3.89753e-23	2.50246e-22	10.079	8.29756	9.39818	9.55463	9.64774	8.50546	8.34326	8.23129	1216	1069	1204	359	291	235	3.23334	3.57134	3.79454	0.968005	0.841247	0.710328	6.52277	7.80667	7.71819	1.65181	1.3913	1.2453
409843	XM_006569794,XM_006569795,XM_006569796,XM_006569797,XM_006569798,XM_006569799,XM_006569800,XM_006569801,XM_006569803,XM_006569805,XM_016913415,XM_016913416,XM_016913417,XM_016913418,XM_016913419,XM_016913422,XM_016913423,XM_016913424,XM_016913425,XM_016913426,XM_016913427,XM_016913428,XM_016913430,XM_016913431,XM_016913432,XM_026442153,XM_026442154,XM_026442155,XM_026442157,XM_026442158,XM_026442…	LOC409843	myosin heavy chain, muscle, transcript variant X34	protein_coding	XP_006569857.1;XP_006569858.1;XP_006569859.1;XP_006569860.1;XP_006569861.1;XP_006569862.1;XP_006569863.1;XP_006569864.1;XP_006569866.1;XP_006569868.1;XP_016768904.1;XP_016768905.1;XP_016768906.1;XP_016768907.1;XP_016768908.1;XP_016768911.1;XP_016768912.1;XP_016768913.1;XP_016768914.1;XP_016768915.1;XP_016768916.1;XP_016768917.1;XP_016768919.1;XP_016768920.1;XP_016768921.1;XP_026297938.1;XP_026297…	GB51653	.	16.6181	374232	0.172222	23.5434	1.46686e-122	6.27877e-121	15.3746	19.4293	16.2392	16.4173	16.1989	18.6999	18.688	18.9122	50880	49694	36934	642061	618159	705156	135.39	165.925	116.564	1718.74	1799.66	2128.55	273.129	362.699	237.093	2932.88	2976.36	3731.65
409846	XM_393336	LOC409846	GMP synthase [glutamine-hydrolyzing]	protein_coding	XP_393336.2	GB54789	.	-2.05864	4069	0.132663	-7.85219	4.08841e-15	1.7842e-14	12.4192	11.3777	12.1503	12.2444	12.0533	11.4593	11.4345	11.5732	7069	5861	4931	2500	2366	2553	45.4347	47.2735	37.5672	16.1398	16.6791	18.5873	91.6576	103.336	76.4125	27.541	27.5848	32.5862
409847	XM_006560114,XM_006560115,XM_016914402,XM_016914403	LOC409847	15-hydroxyprostaglandin dehydrogenase [NAD(+)], transcript variant X3	protein_coding	XP_006560177.1;XP_006560178.1;XP_016769891.1;XP_016769892.1	GB46363	.	-3.6886	4380.67	0.212453	-8.86349	7.75469e-19	4.09583e-18	12.7508	10.8679	12.4193	12.4574	11.9802	11.1101	10.9875	11.1883	9979	7792	4939	1846	1551	1814	84.6963	82.8619	49.6024	15.6531	14.3846	17.3692	170.862	181.13	100.893	26.7105	23.7899	30.4507
409849	XM_006560118,XM_006560119,XM_006560120,XM_006560121,XM_016914331,XM_016914332,XM_016914333	LOC409849	immunoglobulin-like and fibronectin type III domain containing 12, transcript variant X6	protein_coding	XP_006560181.1;XP_006560182.1;XP_006560183.1;XP_006560184.1;XP_016769820.1;XP_016769821.1;XP_016769822.1	GB46360	.	2.07655	1680.56	0.200318	5.26258	1.4205e-07	3.68319e-07	10.0937	11.1475	10.018	10.3444	9.96501	10.6962	10.8002	10.9059	1254	1357	911	1977	2144	2198	4.55582	6.11276	3.94576	7.02515	8.41309	8.91762	9.19068	13.362	8.02577	11.9878	13.914	15.6339
409851	XM_026441663,XM_026441664,XM_026441665,XM_026441666	LOC409851	amphiphysin, transcript variant X1	protein_coding	XP_026297448.1;XP_026297449.1;XP_026297450.1;XP_026297451.1	GB43280	.	4.81937	1914.28	0.147947	15.3355	4.4252e-53	6.63651e-52	9.36229	11.6304	9.82979	9.98111	9.75416	11.2631	11.2994	11.1946	819	747	572	3121	3154	2608	7.93575	9.03186	6.50731	31.6262	34.8886	29.7285	16.0092	19.7429	13.236	53.9672	57.7005	52.1183
409852	XM_393342	LOC409852	transcription factor SPT20 homolog	protein_coding	XP_393342.3	GB47669	.	2.37448	12512.4	0.218751	5.70336	1.17469e-08	3.31984e-08	12.8564	14.104	12.9233	13.2121	12.7695	13.6678	13.7102	13.9416	8927	9329	5738	15271	15544	18137	59.9466	78.6176	45.6772	103.041	114.513	137.977	120.933	171.852	92.9085	175.831	189.388	241.894
409856	XM_016911340,XM_016911341,XM_016911342,XM_016911343,XM_016911344,XM_016911345,XM_016911346,XM_016911347,XM_016911348,XM_016911349,XM_016911350,XM_016911351,XM_393346	LOC409856	guanine nucleotide-releasing factor 2, transcript variant X13	protein_coding	XP_016766829.1;XP_016766830.1;XP_016766831.1;XP_016766832.1;XP_016766833.1;XP_016766834.1;XP_016766835.1;XP_016766836.1;XP_016766837.1;XP_016766838.1;XP_016766839.1;XP_016766840.1;XP_393346.3	GB49150	.	-2.60226	1719.07	0.237172	-5.81756	5.97132e-09	1.7275e-08	11.2783	9.8984	10.7253	10.8141	11.3006	10.079	10.0888	10.158	2464	2036	3450	897	884	883	7.64427	7.75457	12.3931	2.71319	2.96349	3.02847	15.4211	16.9509	25.2078	4.6298	4.90116	5.30934
409862	XM_393352,XR_003306035	LOC409862	serine/arginine-rich splicing factor 2, transcript variant X2	protein_coding	XP_393352.2	GB52688	.	-1.86936	5448.93	0.156675	-5.7606	8.38133e-09	2.39437e-08	12.7936	11.891	12.47	12.6889	12.3869	12.0106	11.8828	11.9387	8686	8195	6145	3983	3357	3292	84.6618	97.2685	70.0496	36.8793	34.3972	35.0804	170.792	212.621	142.483	62.9311	56.8878	61.5008
409863	XM_393353	LOC409863	ras-related protein Rab-21	protein_coding	XP_393353.2	GB46645	.	-1.72398	2275.65	0.116571	-6.74045	1.57892e-11	5.57204e-11	11.492	10.7064	11.343	11.3126	11.1826	10.807	10.7969	10.748	3974	2894	2589	1671	1609	1400	47.854	43.7322	36.9547	20.2117	21.2471	19.0929	96.5381	95.5951	75.1668	34.4894	35.1395	33.4726
409865	XM_006560933,XM_006560934,XM_006560935,XM_006560936,XM_006560937,XM_006560938,XM_016911166,XM_016911167,XM_016911168,XM_016911169,XM_016911170,XR_001702357,XR_408920,XR_408921	LOC409865	protein retinal degeneration B, transcript variant X2	protein_coding	XP_006560996.1;XP_006560997.1;XP_006560998.1;XP_006560999.1;XP_006561000.1;XP_006561001.1;XP_016766655.1;XP_016766656.1;XP_016766657.1;XP_016766658.1;XP_016766659.1	GB55751	.	1.55058	3735.02	0.233807	2.70655	0.00679869	0.0108217	11.516	12.1489	11.5837	11.638	11.1309	11.7454	11.8813	12.006	4269	3404	1980	3829	4303	4506	13.0939	13.5547	7.20759	12.5668	14.3033	15.9542	26.4149	29.6294	14.6604	21.4441	23.6555	27.9699
409867	XM_393357	LOC409867	FERM domain-containing protein 8	protein_coding	XP_393357.1	GB44440	.	3.24129	366.479	0.229184	7.40263	1.3351e-13	5.35761e-13	7.43233	9.12988	7.70736	7.80634	7.35301	8.74738	8.63809	8.77108	242	204	121	561	489	515	2.02077	2.13858	1.19393	4.71159	4.48254	4.87315	4.0766	4.67478	2.42848	8.0399	7.41345	8.54332
409869	XM_026443263,XM_026443264,XR_003305436,XR_003305437,XR_003305438,XR_003305439,XR_003305440,XR_003305441	LOC409869	kinesin 3A, transcript variant X8	protein_coding	XP_026299048.1;XP_026299049.1	GB55888	.	-3.23456	148.5	0.254973	-6.64214	3.09152e-11	1.06539e-10	7.82592	6.13133	7.53598	7.24383	7.63128	6.47443	6.50744	6.3048	310	172	264	72	73	52	2.2008	1.29925	3.16147	0.799411	0.847576	0.614964	4.43978	2.84006	6.43051	1.36412	1.40176	1.07812
409876	XM_393365	LOC409876	interferon regulatory factor 2-binding protein-like B	protein_coding	XP_393365.3	GB48446	.	-1.66577	9762.83	0.148314	-4.9637	6.9162e-07	1.68047e-06	13.5748	12.8385	13.1703	13.4376	13.3096	12.7716	12.9192	12.8351	13559	13566	12150	6567	7574	6336	33.6778	42.2865	35.7763	16.3889	20.6361	17.8266	67.9399	92.4351	72.7697	27.9662	34.1291	31.2525
409881	XM_006558321	LOC409881	myosin regulatory light chain 2	protein_coding	XP_006558384.1	GB40240	.	64.0186	159504	0.224934	26.6764	8.84303e-157	5.47255e-155	12.2602	18.2609	14.2509	13.9898	14.067	17.567	17.3407	17.5516	8511	3585	4448	328693	258620	290339	140.644	74.3507	87.1283	5458.02	4688.94	5435.6	283.728	162.525	177.221	9313.61	7754.81	9529.38
409882	XM_016912172,XM_016912173,XM_016912174	LOC409882	TLD domain-containing protein 2, transcript variant X3	protein_coding	XP_016767661.2;XP_016767662.1;XP_016767663.1	GB46739	.	-1.74506	16686.4	0.116861	-6.87377	6.25251e-12	2.26648e-11	14.3728	13.5696	14.139	14.115	14.2342	13.5795	13.7324	13.6502	26722	19587	22820	10850	12586	10549	106.296	97.7016	107.355	42.4127	53.302	46.6797	214.436	213.568	218.362	72.3734	88.1535	81.8361
409887	XM_393377	LOC409887	transcription factor Dp-1	protein_coding	XP_393377.4	GB55012	.	-1.57096	4464.78	0.118116	-5.51701	3.44823e-08	9.3937e-08	12.4137	11.762	12.1334	12.2584	12.0825	11.7048	11.765	11.7623	6850	5887	5011	3236	3374	3095	53.7085	57.928	46.5765	25.4886	29.0168	27.4873	108.349	126.626	94.7377	43.4939	47.9894	48.1891
409888	XM_006557988,XM_006557989,XM_016911355,XM_016911356,XM_016911357,XM_016911358,XM_016911359,XM_016911360,XM_026439798	LOC409888	uncharacterized LOC409888, transcript variant X1	protein_coding	XP_006558051.1;XP_006558052.1;XP_016766844.1;XP_016766845.1;XP_016766846.1;XP_016766847.1;XP_016766848.1;XP_016766849.1;XP_026295583.1	GB51912	.	-1.58959	3841.9	0.114316	-5.8492	4.93948e-09	1.43993e-08	12.2035	11.5349	11.9202	11.9755	11.991	11.4407	11.5565	11.5963	5833	4649	4853	2606	2890	2779	12.8451	12.8938	12.6324	5.80746	6.98868	6.96098	25.913	28.1849	25.6945	9.90989	11.5582	12.2036
409889	NM_001040236	AGLU2	alpha glucosidase 2	protein_coding	NP_001035326.1	GB43248	.	199.533	7978.98	0.668355	11.4318	2.9014e-30	2.42918e-29	6.3149	13.9548	8.5365	8.35706	8.89288	12.9766	12.7423	13.0637	79	27	150	16058	12653	15561	0.850621	0.353035	1.90705	173.841	149.553	189.928	1.716	0.771707	3.87899	296.643	247.339	332.971
409892	XM_006559270,XM_393383	LOC409892	dnaJ homolog subfamily C member 9, transcript variant X1	protein_coding	XP_006559333.1;XP_393383.3	GB55063	.	4.31436	2139.8	0.137807	15.3051	7.07056e-53	1.05269e-51	9.65382	11.7624	9.88386	9.96653	9.9237	11.1734	11.4122	11.2298	991	823	803	3054	3771	2896	10.8135	10.8319	10.1977	26.0379	35.394	26.8736	21.8145	23.6777	20.7424	44.4313	58.5364	47.1132
409893	XM_006563943,XM_006563944,XM_006563945,XM_006563947,XM_006563948,XM_006563949,XM_006563950,XM_006563951,XM_006563952,XM_006563953,XM_006563954,XM_016911279,XM_016911280,XM_026439744	LOC409893	protein alan shepard, transcript variant X3	protein_coding	XP_006564006.1;XP_006564007.1;XP_006564008.1;XP_006564010.1;XP_006564011.1;XP_006564012.1;XP_006564013.1;XP_006564014.1;XP_006564015.1;XP_006564016.1;XP_006564017.1;XP_016766768.1;XP_016766769.1;XP_026295529.1	GB53719	.	-3.32841	25064	0.0981237	-17.6801	5.97157e-70	1.22203e-68	15.2343	13.4995	14.918	14.8453	14.7794	13.7672	13.7452	13.7296	53455	37343	35865	11556	10963	9900	163.647	143.548	130.155	35.5426	36.7765	34.3394	330.134	313.785	264.738	60.6502	60.8229	60.2019
409897	XM_006564073,XM_006564074,XM_006564077,XM_006564078,XM_016912673,XM_026441440	LOC409897	probable multidrug resistance-associated protein lethal(2)03659, transcript variant X1	protein_coding	XP_006564136.1;XP_006564137.1;XP_006564140.1;XP_006564141.1;XP_016768162.1;XP_026297225.1	GB48573	.	1.98642	5438.91	0.30787	3.21621	0.00129896	0.00226673	11.8307	12.8208	11.6702	11.5522	12.3109	12.41	12.5253	12.6487	3607	2351	5719	6202	6816	7124	16.043	13.2955	30.5104	28.3316	33.4708	36.4872	32.3643	29.0629	62.0589	48.3453	55.3557	63.9673
409899	XM_016912674,XM_016912675,XM_016912676,XM_393390	LOC409899	putative sodium-dependent multivitamin transporter, transcript variant X2	protein_coding	XP_016768163.1;XP_016768164.1;XP_016768165.1;XP_393390.3	GB48560	.	1.80623	1671.72	0.356047	2.3957	0.0165886	0.0248708	10.2183	11.0716	10.4962	9.61888	10.5595	10.8526	10.8104	10.866	1913	497	1584	2118	1973	1925	10.0094	3.26494	9.8619	10.9776	10.9729	11.3187	20.1924	7.1369	20.0593	18.7323	18.1475	19.8432
409903	XM_026443294,XM_393394	LOC409903	GTP-binding protein RAD, transcript variant X1	protein_coding	XP_026299079.1;XP_393394.4	GB48331	.	10.3479	322.877	0.246565	13.6729	1.47307e-42	1.76785e-41	5.83265	9.20154	6.42428	6.27558	6.72986	8.69085	8.50604	8.54674	67	40	78	636	518	496	0.384441	0.283145	0.526115	3.70883	3.29514	3.25501	0.775552	0.618933	1.07013	6.32878	5.44967	5.70649
409905	XM_393396	LOC409905	2-acylglycerol O-acyltransferase 1	protein_coding	XP_393396.2	GB54888	.	2.04765	2742.68	0.183844	5.62417	1.86403e-08	5.18526e-08	10.8139	11.8475	10.8582	11.1543	10.7932	11.6441	11.6004	11.5521	2097	2214	1499	3763	3501	3062	19.3527	25.6343	16.3914	34.885	35.4403	32.0086	39.0411	56.0345	33.3404	59.528	58.6129	56.1155
409908	XM_006557523,XM_006557524,XM_006557525,XM_006557526,XM_026441184,XM_026441185	LOC409908	tyrosine-protein kinase CSK, transcript variant X1	protein_coding	XP_006557586.1;XP_006557587.1;XP_006557588.1;XP_006557589.1;XP_026296969.1;XP_026296970.1	GB51226	.	3.49765	4139.35	0.1138	15.8734	9.68968e-57	1.56267e-55	10.846	12.6524	11.0934	11.1382	10.9853	12.2533	12.2381	12.1935	2435	1930	1652	6432	6170	5427	9.79316	9.75906	7.85785	25.3182	26.109	23.9354	19.7562	21.3325	15.983	43.2032	43.1805	41.9622
409911	XM_623279	LOC409911	protein disulfide-isomerase A3	protein_coding	XP_623282.2	GB47462	.	-1.52931	13189.4	0.0875831	-6.99772	2.60167e-12	9.64526e-12	13.9612	13.3483	13.6867	13.7111	13.7803	13.3222	13.3388	13.3368	19775	15258	16850	10046	9967	9150	174.708	169.166	176.475	89.1737	96.6009	91.5636	352.446	369.785	358.954	152.167	159.763	160.524
409912	XM_393403	LOC409912	regulator of G-protein signaling 7	protein_coding	XP_393403.3	GB41985	.	-1.76745	2571.14	0.119587	-6.87091	6.37945e-12	2.31005e-11	11.6812	10.8597	11.5099	11.4051	11.3375	10.9379	10.8965	10.8438	4663	3145	3009	1904	1770	1534	42.0729	35.6059	32.1768	17.2581	17.5162	15.6784	84.8756	77.8318	65.4484	29.4493	28.9692	27.4864
409918	XM_006559202,XM_393409	LOC409918	cullin-associated NEDD8-dissociated protein 1, transcript variant X2	protein_coding	XP_006559265.1;XP_393409.2	GB54425	.	-1.66803	4990.78	0.119381	-6.18311	6.28511e-10	1.96431e-09	12.6074	11.8694	12.3546	12.3866	12.3053	11.8128	11.8304	11.9736	8114	6308	5952	3400	3378	3646	36.84	35.9549	32.1215	15.5452	16.8683	18.7883	74.3191	78.5946	65.3359	26.5265	27.8977	32.9385
409919	XM_006566560,XM_006566561,XM_016915180,XM_016915181,XM_026443642,XM_026443643,XR_003305575	LOC409919	excitatory amino acid transporter 1, transcript variant X4	protein_coding	XP_006566623.1;XP_006566624.1;XP_016770669.1;XP_016770670.1;XP_026299427.1;XP_026299428.1	GB44939	.	4.97928	1322.49	0.173757	13.3286	1.57877e-40	1.79015e-39	8.78747	11.1053	9.23449	8.92572	9.18863	10.6257	10.5394	10.638	653	334	477	2198	1965	1994	5.05512	3.1214	4.36115	17.2191	16.7947	17.5799	10.1979	6.82314	8.87068	29.3829	27.7759	30.82
409922	XM_006571704,XM_006571706,XM_026442106	LOC409922	ferrochelatase, mitochondrial, transcript variant X2	protein_coding	XP_006571767.1;XP_006571769.1;XP_026297891.1	GB42312	.	1.91679	3340.47	0.101016	9.29244	1.50787e-20	8.66833e-20	11.1615	12.1001	11.2002	11.1993	11.2695	11.7917	11.7947	11.88	2885	2167	2410	4141	4046	4068	37.7025	35.9096	37.518	54.3394	57.9894	61.4351	76.059	78.4956	76.3125	92.7253	95.9059	107.704
409923	XM_016912866,XM_016912869,XM_016912872,XM_026442077,XM_026442083,XM_026442085	LOC409923	leishmanolysin-like peptidase, transcript variant X2	protein_coding	XP_016768355.1;XP_016768358.1;XP_016768361.1;XP_026297862.1;XP_026297868.1;XP_026297870.1	GB42313	.	-2.36897	1063.68	0.202965	-6.13042	8.76487e-10	2.71046e-09	10.547	9.30209	10.0547	10.4471	10.1426	9.55323	9.32512	9.41653	1614	1819	1367	704	526	539	6.98901	9.78842	6.98344	3.13674	2.48971	2.66538	14.0993	21.3967	14.2045	5.35257	4.11761	4.67278
409924	XM_006568105,XM_016912131,XM_016912133,XM_016912134	LOC409924	synaptic vesicle glycoprotein 2B, transcript variant X3	protein_coding	XP_006568168.1;XP_016767620.1;XP_016767622.1;XP_016767623.1	GB41065	.	3.89741	4083.29	0.319998	6.1329	8.6289e-10	2.66922e-09	10.7033	12.6661	11.2822	10.6671	11.4131	12.4158	12.2441	12.4316	2485	806	2252	6660	5425	6066	18.2183	7.41783	19.644	49.0512	43.3747	50.1819	36.7528	16.2148	39.9563	83.7014	71.7353	87.9759
409926	XM_393417	LOC409926	39S ribosomal protein L12, mitochondrial	protein_coding	XP_393417.3	GB41068	.	3.87163	2525.15	0.136579	14.299	2.22072e-46	2.88778e-45	10.0173	11.9708	10.3629	10.2135	10.3473	11.6016	11.6029	11.4311	1429	895	1083	4128	4026	3114	30.7625	24.1697	27.6304	89.3166	95.1057	75.9602	62.0587	52.8331	56.2009	152.41	157.291	133.169
409930	XM_393421	LOC409930	putative ATP synthase subunit f, mitochondrial	protein_coding	XP_393421.1	GB47679	.	12.2399	38507.5	0.129684	27.8639	7.30529e-171	5.17692e-169	12.5061	16.1195	13.213	13.2424	13.3415	15.6089	15.4689	15.4201	6964	5461	6445	76908	65438	57418	222.079	218.54	243.644	2464.28	2289.37	2074.27	448.01	477.711	495.577	4205.07	3786.28	3636.49
409931	XM_016912185,XM_393422	LOC409931	protein FAM69C, transcript variant X1	protein_coding	XP_016767674.1;XP_393422.3	GB47678	.	7.67547	2454.45	0.140354	20.9489	1.91971e-97	6.06806e-96	9.14554	12.0843	9.65783	9.77113	9.76633	11.6738	11.5462	11.4481	662	579	591	4733	4067	3395	5.6872	6.25345	6.01603	40.9011	38.3994	33.0559	11.4731	13.6695	12.2368	69.7939	63.5068	57.9516
409932	XM_006568482,XM_026439395	LOC409932	b(0,+)-type amino acid transporter 1, transcript variant X2	protein_coding	XP_006568545.1;XP_026295180.1	GB46541	.	2.33204	4468.34	0.160682	7.60253	2.90393e-14	1.2117e-13	11.389	12.6107	11.6377	11.6272	11.3989	12.4073	12.3622	12.2132	3795	2819	2209	6600	6135	4830	29.9568	27.9102	20.3966	52.0767	52.4995	42.1813	60.4333	61.0096	41.4871	88.8642	86.8263	73.9497
409933	XM_026441906,XM_026441907,XM_026441909,XM_026441910,XM_026441911,XM_026441912,XM_026441913,XM_026441914,XM_026441915,XM_026441916,XM_026441917,XM_026441918,XM_026441920,XM_026441921,XM_026441922,XM_026441923,XM_026441924,XM_026441925,XM_026441926	LOC409933	glucose transporter type 1, transcript variant X9	protein_coding	XP_026297691.1;XP_026297692.1;XP_026297694.1;XP_026297695.1;XP_026297696.1;XP_026297697.1;XP_026297698.1;XP_026297699.1;XP_026297700.1;XP_026297701.1;XP_026297702.1;XP_026297703.1;XP_026297705.1;XP_026297706.1;XP_026297707.1;XP_026297708.1;XP_026297709.1;XP_026297710.1;XP_026297711.1	GB40980	.	1.80585	3230.27	0.216243	3.94317	8.04109e-05	0.000160587	11.1692	12.0216	10.9292	11.4101	11.0232	11.6145	11.7339	11.7351	2342	2995	2013	3724	4103	3780	11.6115	19.6506	12.1574	19.8621	24.4807	21.7811	23.4245	42.9547	24.7285	33.8929	40.4874	38.1853
409934	XM_393426	LOC409934	vesicle-associated membrane protein-associated protein B	protein_coding	XP_393426.1	GB40978	.	1.65713	10907.8	0.0971888	7.49765	6.49704e-14	2.65068e-13	13.0032	13.7319	13.0332	13.0305	13.0801	13.5411	13.5506	13.4377	10440	7826	8502	13686	13464	10995	107.26	100.904	103.552	141.284	151.759	127.969	216.38	220.568	210.628	241.088	250.987	224.348
409937	XM_006571240,XM_006571241,XM_016916349,XM_016916358,XM_016916371,XM_016916372,XM_016916374,XR_001705600,XR_003304178,XR_003304180,XR_003304185	LOC409937	neither inactivation nor afterpotential protein C, transcript variant X1	protein_coding	XP_006571303.2;XP_006571304.2;XP_016771838.2;XP_016771847.2;XP_016771860.2;XP_016771861.2;XP_016771863.2	GB45512	.	5.0186	697.284	0.256181	9.08452	1.04154e-19	5.75872e-19	7.85855	10.183	7.99512	8.48382	8.11567	9.75857	9.49545	9.80019	225	310	203	1209	905	1129	0.869227	1.46091	0.935788	4.79293	3.67302	4.89391	1.75353	3.19343	1.90341	8.17869	6.07462	8.57972
409940	NM_001242554,XM_026439913	Rfwd3	ring finger and WD repeat domain 3	protein_coding	NP_001229483.1;XP_026295698.1	GB42139	.	-1.7561	1680.61	0.107606	-7.54955	4.36781e-14	1.80058e-13	11.0645	10.2521	10.8043	10.8302	10.8791	10.3398	10.2612	10.3638	2672	2065	2233	1212	1079	1116	27.6838	26.8436	27.5071	12.6681	12.1877	13.2706	55.8478	58.678	55.9501	21.617	20.1566	23.2652
409950	XM_006558101	LOC409950	fibrillin-1	protein_coding	XP_006558164.2	GB50700	.	3.82361	2431.95	0.186395	10.3808	3.03075e-25	2.1267e-24	9.97802	11.9127	10.2273	10.4439	10.115	11.491	11.3798	11.6067	1236	1204	830	3736	3250	3761	4.57598	5.59743	3.64518	13.9043	13.2051	15.7804	9.23135	12.2355	7.41439	23.7263	21.8392	27.6652
409951	XM_393443	LOC409951	39S ribosomal protein L20, mitochondrial	protein_coding	XP_393443.1	GB54344	.	2.3997	137.823	0.224586	5.62304	1.87625e-08	5.21643e-08	6.33998	7.60465	6.47498	6.51555	6.3516	7.22791	7.1255	7.38608	108	85	72	185	162	195	3.11016	3.05548	2.45774	5.36629	5.13405	6.36051	6.27427	6.67905	4.99909	9.15708	8.49094	11.1509
409956	XM_006558992,XM_393447	LOC409956	uncharacterized LOC409956, transcript variant X1	protein_coding	XP_006559055.1;XP_393447.2	.	.	3.23944	6121.65	0.139055	12.1948	3.31428e-34	3.11791e-33	11.4958	13.1916	11.7487	11.8485	11.6386	12.7414	12.8292	12.8885	3734	3160	2523	8400	8950	8746	16.8798	17.8499	13.4687	38.129	44.3432	44.6137	34.0524	39.0184	27.3957	65.0636	73.3369	78.2141
409957	XM_393448,XR_003304637	LOC409957	synaptotagmin 4, transcript variant X2	protein_coding	XP_393448.2	GB40794	.	4.22656	1145.1	0.160447	12.9606	2.04719e-38	2.19758e-37	8.77666	10.8546	8.96813	9.18204	9.04117	10.2968	10.3599	10.5063	502	489	424	1641	1703	1813	2.32593	2.76447	2.24507	7.59815	8.4696	9.36519	4.69221	6.04292	4.56652	12.9655	14.0075	16.4185
409961	XM_006560415,XM_006560416,XM_006560417,XM_016915913	LOC409961	heterogeneous nuclear ribonucleoprotein 27C, transcript variant X1	protein_coding	XP_006560478.1;XP_006560479.1;XP_006560480.1;XP_016771402.1	GB40057	.	-1.66873	4856.73	0.142077	-5.19967	1.99639e-07	5.07411e-07	12.5684	11.8296	12.2238	12.4631	12.2845	11.8491	11.793	11.922	7031	6792	5791	3519	3216	3422	50.2822	64.0398	49.8393	24.8899	24.8778	27.5088	101.437	139.986	101.374	42.4722	41.1442	48.2268
409962	XM_393452	LOC409962	loricrin	protein_coding	XP_393452.4	GB12811	.	4.70036	848.69	0.225172	9.91584	3.5527e-23	2.28391e-22	8.21998	10.4504	8.36653	8.79844	8.39807	9.96079	9.90998	10.0102	310	394	249	1363	1262	1283	2.69667	4.30377	2.56093	11.922	12.0525	12.6548	5.44012	9.40772	5.209	20.3437	19.933	22.1856
409963	XM_006560425,XM_393453	LOC409963	6-phosphofructo-2-kinase/fructose-2,6-bisphosphatase, transcript variant X2	protein_coding	XP_006560488.1;XP_393453.3	GB40168	.	2.84924	16026.3	0.132721	11.3816	5.16487e-30	4.28931e-29	13.0237	14.5341	13.095	13.2968	13.2704	14.2204	14.2026	14.1253	9224	8812	8777	24009	22963	19518	43.3645	52.0595	48.9697	113.554	118.379	105.821	87.4813	113.798	99.6055	193.769	195.782	185.519
409965	XM_006563958,XM_006563959,XM_006563961,XM_016911260,XM_026439733,XR_001702403,XR_001702404,XR_003304392	LOC409965	cyclin-dependent kinase 12, transcript variant X3	protein_coding	XP_006564021.2;XP_006564022.2;XP_006564024.2;XP_016766749.2;XP_026295518.1	GB53657	.	-1.58855	5033.4	0.117168	-5.69876	1.20684e-08	3.40882e-08	12.5929	11.9251	12.3323	12.462	12.3246	11.9698	11.8931	11.9945	7632	6591	5846	3863	3440	3561	28.7577	31.024	26.0214	14.7476	14.4311	15.0806	58.0144	67.816	52.9282	25.1654	23.8669	26.4384
409966	XM_016914712,XM_016914714,XM_026446022	LOC409966	dexamethasone-induced Ras-related protein 1, transcript variant X2	protein_coding	XP_016770201.1;XP_016770203.1;XP_026301807.1	GB48960	.	1.63043	597.659	0.191255	3.68751	0.000226463	0.000431784	8.8276	9.5333	8.87673	8.64312	8.92812	9.42929	9.19276	9.18559	624	360	510	847	645	589	4.2683	3.5636	4.12972	6.02233	4.8388	5.25359	8.61064	7.78975	8.39995	10.2765	8.00265	9.21028
409970	XM_006571005,XM_006571006,XM_006571007,XM_006571008,XM_006571009,XM_006571010,XM_006571011,XM_016913703,XM_026439838	LOC409970	thrombospondin type-1 domain-containing protein 4, transcript variant X6	protein_coding	XP_006571068.1;XP_006571069.1;XP_006571070.1;XP_006571071.1;XP_006571072.1;XP_006571073.1;XP_006571074.1;XP_016769192.1;XP_026295623.1	GB49726	.	5.46486	4460.79	0.228916	10.7034	9.81131e-27	7.26164e-26	10.4307	12.8806	10.7185	11.0438	10.5557	12.2854	12.3176	12.4587	1625	1813	1017	6849	6887	7281	10.3328	14.4956	7.6542	43.7257	47.8087	52.3795	20.8449	31.6863	15.5688	74.6139	79.0684	91.8286
409972	XM_006570673	LOC409972	uncharacterized LOC409972	protein_coding	XP_006570736.1	GB42372	.	1.85089	1099.9	0.16757	5.30057	1.1544e-07	3.01224e-07	9.59134	10.4802	9.70753	9.51513	9.76006	10.0923	10.3031	10.2828	1046	630	857	1203	1463	1318	7.97139	6.02398	7.7465	9.21951	12.2396	11.3861	16.0811	13.1679	15.7566	15.7323	20.2424	19.9614
409976	XM_393466	LOC409976	transmembrane emp24 domain-containing protein 5	protein_coding	XP_393466.2	GB43103	.	-2.19851	2445.8	0.146187	-7.77444	7.57846e-15	3.25747e-14	11.7151	10.5788	11.4912	11.274	11.5431	10.745	10.6716	10.7505	4576	2739	3729	1529	1367	1379	72.0019	54.0838	69.5497	24.1702	23.5955	24.5621	145.253	118.223	141.466	41.2442	39.0235	43.0609
409977	XM_393467	LOC409977	uncharacterized LOC409977	protein_coding	XP_393467.3	GB42960	.	-2.72985	1136.76	0.14344	-10.1005	5.49481e-24	3.64182e-23	10.7002	9.25209	10.3344	10.3622	10.2077	9.36702	9.27205	9.46272	2220	1717	1507	592	516	592	15.5866	15.1255	12.5424	4.17529	3.97079	4.70673	31.4436	33.0633	25.5115	7.12474	6.56709	8.25156
409979	XM_393469	LOC409979	DNA replication licensing factor Mcm7	protein_coding	XP_393469.2	GB41342	.	-7.81737	688.612	0.166488	-17.8192	5.01475e-71	1.03864e-69	10.254	7.28644	9.57133	9.79694	9.60189	7.84618	7.7186	7.78223	1446	1354	1151	165	136	136	11.2707	13.2508	10.6336	1.28917	1.16352	1.19322	22.737	28.9653	21.6289	2.19984	1.92429	2.09189
409981	XM_026440031	LOC409981	titin	protein_coding	XP_026295816.1	GB44220	.	1.70172	1219.7	0.245379	3.12576	0.00177345	0.00304304	9.81905	10.5851	9.49437	10.0331	9.99506	10.2744	10.3514	10.4321	753	1056	1040	1375	1453	1455	1.68161	2.95999	2.75541	3.0861	3.5604	3.68258	3.39238	6.47031	5.60457	5.26614	5.88837	6.45609
409985	XM_006562989,XM_393474	LOC409985	ubiquitin carboxyl-terminal hydrolase 48, transcript variant X1	protein_coding	XP_006563052.2;XP_393474.5	GB54114	.	-1.50473	1183.47	0.154293	-3.82066	0.000133095	0.00025925	10.4738	9.884	10.1787	10.3824	10.148	9.89207	9.78374	9.9185	1718	1606	1284	948	816	875	6.12157	7.40561	5.63684	3.43264	3.24469	3.64418	12.3493	16.1881	11.4655	5.85748	5.36624	6.38877
409986	XM_006570990,XM_016912832	LOC409986	peroxisomal multifunctional enzyme type 2, transcript variant X1	protein_coding	XP_006571053.2;XP_016768321.2	GB55693	.	-2.63057	12960.3	0.205374	-6.79433	1.08821e-11	3.87223e-11	14.197	12.8016	13.83	13.5916	14.1229	13.0285	12.9917	12.9316	23311	13651	24270	7325	6833	5855	159.168	114.879	193.902	50.3344	51.3355	45.3602	321.097	251.117	394.401	85.8911	84.9013	79.5229
409991	XM_393479	LOC409991	dnaJ homolog subfamily C member 11	protein_coding	XP_393479.3	GB43856	.	1.88637	1839.45	0.125708	7.28365	3.24905e-13	1.27249e-12	10.3161	11.2312	10.3613	10.5052	10.3231	10.9962	10.9941	10.9501	1578	1397	1166	2382	2315	2034	16.5893	18.4314	14.5375	25.1686	26.7098	24.2319	33.4663	40.2896	29.5697	42.948	44.174	42.482
410001	XM_006564457,XM_006564458,XM_006564459,XM_016914338,XM_016914339,XM_016914340,XM_016914341,XM_016914342,XM_016914343,XM_016914344,XM_016914345,XM_016914346,XM_016914347,XM_016914348,XM_016914349,XM_016914350,XM_016914351,XM_016914355,XM_016914356	LOC410001	regulating synaptic membrane exocytosis protein 2, transcript variant X19	protein_coding	XP_006564520.1;XP_006564521.1;XP_006564522.1;XP_016769827.2;XP_016769828.2;XP_016769829.2;XP_016769830.2;XP_016769831.2;XP_016769832.2;XP_016769833.2;XP_016769834.2;XP_016769835.2;XP_016769836.2;XP_016769837.2;XP_016769838.2;XP_016769839.1;XP_016769840.2;XP_016769844.2;XP_016769845.2	GB54272	.	7.32733	1201.88	0.171171	16.7861	3.08504e-63	5.56987e-62	8.1759	11.0461	8.51257	8.78581	8.61491	10.367	10.4827	10.5397	315	336	278	1871	2041	1985	0.523287	0.712833	0.522934	3.11567	3.70891	3.73507	1.05565	1.55819	1.06366	5.31661	6.13398	6.54811
410005	XM_393493	LOC410005	beta-1,4-glucuronyltransferase 1	protein_coding	XP_393493.3	GB48078	.	3.50095	64.3589	0.415605	4.34967	1.36339e-05	2.93753e-05	4.84592	6.64327	4.83077	5.38096	5.03077	6.48443	5.81416	6.26031	26	39	26	127	62	91	0.157684	0.29831	0.182547	0.778929	0.415923	0.631128	0.318103	0.652082	0.371304	1.32917	0.687875	1.10646
410007	XM_006563936,XM_393495	LOC410007	putative phospholipase B-like lamina ancestor, transcript variant X2	protein_coding	XP_006563999.1;XP_393495.3	GB53712	.	-1.8574	17406.9	0.111207	-8.03265	9.53865e-16	4.30161e-15	14.4659	13.5727	14.2715	14.0856	14.2018	13.6062	13.6054	13.6351	31884	19749	22908	11747	11431	10876	275.697	214.433	234.895	102.17	108.532	106.549	556.176	468.733	477.782	174.344	179.496	186.795
410009	XM_026440868,XM_026440870	LOC410009	cadherin-related tumor suppressor, transcript variant X2	protein_coding	XP_026296653.1;XP_026296655.1	GB47470	.	-9.3433	1654.31	0.254374	-12.674	8.24246e-37	8.46748e-36	11.5453	8.32182	10.6551	11.2388	10.7684	8.83142	8.74621	9.02775	2992	3951	2583	294	255	340	2.8859	4.82973	2.94671	0.283912	0.2691	0.370209	5.82186	10.5574	5.99367	0.484469	0.445052	0.649029
410013	XM_003249174,XM_393500	LOC410013	calexcitin-2, transcript variant X1	protein_coding	XP_003249222.1;XP_393500.1	GB49705	.	4.84876	1741.47	0.365647	6.22901	4.69401e-10	1.48374e-09	9.21679	11.4958	10.1822	9.28228	9.62496	11.1389	11.1231	11.1914	1291	288	491	2778	2662	2627	14.8676	3.96582	6.66475	30.8102	32.5167	32.5061	29.9931	8.66898	13.5563	52.5748	53.7778	56.9877
410015	XM_006560110,XM_393502	LOC410015	protein LSM14 homolog A, transcript variant X2	protein_coding	XP_006560173.1;XP_393502.3	GB46376	.	-2.08121	9996.74	0.104046	-10.163	2.89946e-24	1.94173e-23	13.7212	12.6637	13.3811	13.5095	13.3887	12.7795	12.7541	12.7219	16632	14284	12947	6524	6173	5474	97.9221	105.262	90.0982	38.7115	40.0044	36.6231	197.543	230.095	183.262	66.0576	66.1613	64.2055
410021	XM_016913441,XM_016913442,XM_016913443,XM_016913445,XM_016913454	LOC410021	protein Skeletor, isoforms B/C, transcript variant X2	protein_coding	XP_016768930.1;XP_016768931.1;XP_016768932.1;XP_016768934.1;XP_016768943.1	GB47499	.	13.4923	3707.38	0.153594	24.4414	6.20598e-132	3.05043e-130	8.99771	12.7531	9.81039	9.77296	9.58574	12.0127	12.1271	12.0908	741	529	416	6320	6868	6104	1.88473	1.69259	1.25253	16.1671	19.1761	17.6305	3.80216	3.69987	2.54767	27.5877	31.7145	30.9088
410022	XM_393509	LOC410022	mitochondrial-processing peptidase subunit beta	protein_coding	XP_393509.2	GB47500	.	12.7196	43183.3	0.125397	29.2589	3.45742e-188	2.98471e-186	12.6202	16.289	13.3436	13.4164	13.4739	15.714	15.7323	15.5686	7368	6154	6854	81116	80413	63126	80.2875	84.1533	88.5397	888.195	961.382	779.303	161.968	183.953	180.092	1515.62	1589.98	1366.23
410023	XM_006562894,XM_393510	LOC410023	persulfide dioxygenase ETHE1, mitochondrial, transcript variant X2	protein_coding	XP_006562957.1;XP_393510.1	GB48453	.	3.02784	1419.34	0.102362	15.6141	5.83931e-55	9.1166e-54	9.46156	11.0591	9.68178	9.75219	9.67614	10.7217	10.7168	10.6961	888	726	681	2101	2036	1834	7.88169	8.08155	7.16166	18.7034	19.7714	18.3896	15.9001	17.6656	14.567	31.9156	32.699	32.2395
410033	XM_006563288,XM_026440705	LOC410033	B-cell CLL/lymphoma 7 protein family member B, transcript variant X1	protein_coding	XP_006563351.1;XP_026296490.1	GB40717	.	-1.5006	434.322	0.165649	-3.53485	0.000408005	0.000756577	9.02617	8.43993	8.73509	8.92068	8.67249	8.43793	8.35669	8.42749	641	588	463	350	311	310	13.55	15.0537	11.4343	7.66652	7.06367	7.7559	27.335	32.9063	23.2575	13.0822	11.6823	13.5972
410037	XM_026442291,XM_026442292,XM_026442293,XM_026442294,XM_026442295	LOC410037	dnaJ homolog subfamily C member 7, transcript variant X5	protein_coding	XP_026298076.1;XP_026298077.1;XP_026298078.1;XP_026298079.1;XP_026298080.1	GB41796	.	-1.76036	3313.75	0.0867121	-9.40899	5.00932e-21	2.94398e-20	12.0452	11.2295	11.8206	11.7889	11.764	11.2714	11.2526	11.2842	5635	4099	4102	2345	2236	2132	56.1919	51.8055	48.1285	23.3146	24.2749	23.9639	113.359	113.243	97.8944	39.7843	40.1471	42.0122
410038	XM_393523	LOC410038	collagen alpha-1(I) chain	protein_coding	XP_393523.5	GB44002	.	28.4204	3344.12	0.204952	23.5609	9.71324e-123	4.19261e-121	7.82833	12.6575	8.80622	8.91832	8.55378	11.8134	11.7381	11.8616	310	274	160	6342	5760	5943	1.26123	1.39987	0.770003	25.9665	25.7473	27.4332	2.54434	3.06002	1.5662	44.3095	42.5822	48.0943
410039	XM_006560397,XM_393524	LOC410039	cysteine desulfurase, mitochondrial, transcript variant X1	protein_coding	XP_006560460.1;XP_393524.3	GB40072	.	2.79002	3133.19	0.114344	12.9458	2.48264e-38	2.65669e-37	10.6916	12.1713	10.8236	10.8782	10.9856	11.8436	11.8261	11.8319	1957	1571	1831	4540	4343	4020	21.5617	21.7813	24.1884	50.9743	52.7652	50.7568	43.4975	47.6123	49.1998	86.983	87.2658	88.9838
410040	XM_006559205,XM_026445438,XM_026445439,XR_003306145	LOC410040	serine/arginine-rich splicing factor 1B, transcript variant X1	protein_coding	XP_006559268.1;XP_026301223.1;XP_026301224.1	GB54451	.	-2.45766	1120.69	0.141248	-9.18443	4.13699e-20	2.32236e-19	10.6377	9.34021	10.2511	10.4465	10.2281	9.46354	9.48749	9.5117	1932	1776	1457	614	615	582	37.4203	43.2174	34.347	12.0058	12.8139	12.5507	75.4898	94.4699	69.8626	20.4868	21.1922	22.0032
410041	XM_026441702,XM_026441703,XM_026441704	LOC410041	uncharacterized LOC410041, transcript variant X1	protein_coding	XP_026297487.1;XP_026297488.1;XP_026297489.1	GB46240	.	3.99025	1389.14	0.165143	12.0894	1.20209e-33	1.11153e-32	9.12246	11.1169	9.25416	9.51911	9.44906	10.7735	10.6062	10.653	592	615	581	2377	1957	1888	4.52566	5.9045	5.27219	18.2935	16.4104	16.3734	9.12983	12.9068	10.7238	31.2162	27.1403	28.7049
410042	XM_393528	LOC410042	glyoxylate reductase/hydroxypyruvate reductase	protein_coding	XP_393528.3	GB49312	.	5.87513	4114.43	0.129556	19.7183	1.50192e-86	4.00759e-85	10.2243	12.7798	10.742	10.5443	10.7009	12.2785	12.2717	12.2788	1703	994	1249	6868	6644	6157	22.4678	16.45	19.5313	91.0454	96.1673	92.0215	45.3253	35.9584	39.7271	155.361	159.046	161.327
410045	XM_006560861,XM_006560862,XM_006560863,XM_016911122,XM_393531	LOC410045	serine/threonine-protein phosphatase 4 regulatory subunit 4, transcript variant X2	protein_coding	XP_006560924.2;XP_006560925.2;XP_006560926.2;XP_016766611.2;XP_393531.4	GB55793	.	1.80332	4242.56	0.10373	8.20065	2.39081e-16	1.10834e-15	11.5636	12.4142	11.5778	11.5928	11.5727	12.0715	12.2111	12.0963	3900	2982	2995	5015	5646	4612	9.8599	9.55983	9.02968	12.6853	15.5662	13.0901	19.8909	20.8971	18.3666	21.6462	25.7442	22.9489
410050	XM_026446159,XM_393536	LOC410050	mitotic checkpoint protein BUB3, transcript variant X1	protein_coding	XP_026301944.1;XP_393536.2	GB53939	.	-1.789	484.749	0.178503	-4.70104	2.58833e-06	5.98469e-06	9.28078	8.44084	8.87483	9.18058	9.00572	8.44866	8.4553	8.56983	684	709	607	322	316	331	10.8419	14.1683	11.4267	5.09623	5.50018	5.91455	21.8718	30.9709	23.2422	8.69624	9.09648	10.369
410052	NM_001142561,XM_006557676,XM_006557677,XM_006557678,XM_006557679,XM_006557680,XM_006557681,XM_016916904	Syt20	synaptotagmin 20	protein_coding	NP_001136033.1;XP_006557739.2;XP_006557740.2;XP_006557741.2;XP_006557742.2;XP_006557743.2;XP_006557744.2;XP_016772393.2	GB54319	.	23.1712	1102.43	0.342734	13.2297	5.91485e-40	6.61189e-39	6.50181	11.0459	7.93243	7.25612	7.44658	10.365	10.298	10.3332	196	48	71	2125	1942	1848	1.78439	0.551547	0.78238	21.2703	21.9666	21.0109	3.59973	1.20564	1.59138	36.2959	36.3295	36.835
410054	XM_006562466,XM_016912728	LOC410054	ubiquilin-1, transcript variant X2	protein_coding	XP_006562529.1;XP_016768217.1	GB46071	.	-2.05545	3782.64	0.127962	-8.12317	4.5418e-16	2.08294e-15	12.3132	11.2738	12.0055	12.0821	12.065	11.4122	11.2782	11.4764	6273	5110	5156	2469	2057	2381	58.2938	58.4999	55.9949	22.792	20.9033	24.608	117.599	127.876	113.895	38.8924	34.5709	43.1413
410055	XM_006570908	LOC410055	probable tRNA(His) guanylyltransferase	protein_coding	XP_006570971.2	GB45435	.	-1.88151	1131.13	0.127114	-7.17379	7.2951e-13	2.7995e-12	10.5286	9.61677	10.1852	10.3036	10.2438	9.62166	9.61059	9.7441	1794	1526	1473	732	704	753	26.2664	28.0371	25.5702	10.7666	11.2976	12.4874	52.9885	61.2869	52.0104	18.3722	18.6846	21.8921
410056	XM_006567875,XM_006567876	LOC410056	serine/threonine-protein phosphatase 4 regulatory subunit 3, transcript variant X1	protein_coding	XP_006567938.1;XP_006567939.1	GB44690	.	-1.66842	1866.07	0.132527	-5.57233	2.51349e-08	6.93371e-08	11.1882	10.4499	10.9777	10.9979	10.8554	10.3744	10.5433	10.4943	3121	2397	2119	1219	1436	1251	13.4078	12.9282	10.7849	5.2523	6.76659	6.0757	27.0483	28.2601	21.9368	8.96256	11.1909	10.6516
410057	XM_026446321,XM_026446323,XM_026446331	LOC410057	uncharacterized LOC410057, transcript variant X1	protein_coding	XP_026302106.1;XP_026302108.1;XP_026302116.1	GB53948	.	1.50501	7890.27	0.0873256	6.75378	1.44046e-11	5.09918e-11	12.621	13.2109	12.6578	12.6073	12.6224	13.0348	12.9632	13.0154	8410	5976	6243	9536	8609	8373	90.7235	81.1847	79.803	104.744	102.654	103.1	183.021	177.463	162.321	178.736	169.775	180.748
410058	XM_006558846,XM_393544	LOC410058	myosin light chain alkali, transcript variant X1	protein_coding	XP_006558909.1;XP_393544.3	GB51787	.	61.9351	101339	0.206442	28.8347	7.87837e-183	6.58004e-181	11.6528	17.6057	13.5187	13.2984	13.4686	16.801	16.6855	16.9623	4967	2289	3464	190558	166440	198565	66.3689	38.5281	55.0309	2613.46	2489.64	3078.91	133.889	84.2194	111.934	4459.63	4117.48	5397.77
410059	XM_393545	LOC410059	probable citrate synthase 2, mitochondrial	protein_coding	XP_393545.2	GB52073	.	16.7649	35055.3	0.143639	28.3167	2.15516e-176	1.65224e-174	11.9466	16.0137	12.7633	12.793	12.9438	15.2777	15.3145	15.4205	4573	3596	4603	60776	61325	62439	35.84	35.3666	42.7716	478.626	527.314	554.399	72.3018	77.3086	86.9984	816.732	872.099	971.94
410060	XM_026443516,XM_026443517,XM_026443518,XM_026443519,XM_026443520,XM_026443521,XM_026443522,XM_026443523,XM_026443524,XM_026443525,XM_026443526	LOC410060	potassium voltage-gated channel protein Shab, transcript variant X2	protein_coding	XP_026299301.1;XP_026299302.1;XP_026299303.1;XP_026299304.1;XP_026299305.1;XP_026299306.1;XP_026299307.1;XP_026299308.1;XP_026299309.1;XP_026299310.1;XP_026299311.1	GB46982	.	6.22329	2080.67	0.149683	17.6217	1.6779e-69	3.3732e-68	9.171	11.8077	9.58195	9.6481	9.73902	11.2758	11.2032	11.4364	675	553	638	3378	3060	3548	2.90714	3.11319	3.26908	15.0405	15.1285	18.0291	5.86471	6.80519	6.64939	25.6652	25.0203	31.6076
410062	XM_393549	LOC410062	mitochondrial folate transporter/carrier	protein_coding	XP_393549.3	GB42634	.	-1.52365	1763.45	0.222775	-2.72712	0.00638904	0.0102028	11.0561	10.4488	10.9991	10.5543	11.0762	10.5129	10.516	10.5551	3068	1402	2573	1337	1307	1261	26.6046	15.2586	26.4535	11.6511	12.4332	12.3898	53.6707	33.3542	53.8071	19.8816	20.5627	21.7211
410063	XM_006561754	LOC410063	uncharacterized LOC410063	protein_coding	XP_006561817.2	.	.	6.31981	117.001	0.400535	6.64082	3.11943e-11	1.07429e-10	4.9847	7.66063	5.81901	5.10991	5.3586	7.19464	7.3318	6.78141	64	18	27	211	235	125	0.629678	0.217635	0.310377	2.08076	2.5357	1.39059	1.27028	0.475733	0.631313	3.55062	4.19367	2.43791
410065	NM_001172379	Cpap3-d	cuticular protein analogous to peritrophins 3-D	protein_coding	NP_001165850.1	GB41946	.	10.4118	4830.64	0.244157	13.8442	1.37974e-43	1.69953e-42	9.72544	13.1057	10.3825	10.1082	10.6197	12.4042	12.5239	12.566	1081	546	1142	7823	8561	8205	18.6806	11.8319	23.4081	135.904	162.394	160.713	37.6853	25.8636	47.6125	231.908	268.575	281.752
410066	NM_001170974,XM_006570870,XM_016912487	GlnS	glutamine synthetase	protein_coding	NP_001164445.1;XP_006570933.1;XP_016767976.1	GB45377	.	-1.85259	11673.8	0.26738	-3.32688	0.000878255	0.00156855	13.8883	12.9987	13.262	13.4706	13.9881	13.133	13.0376	12.968	13413	12625	22119	8771	7675	6523	172.447	205.909	338.593	117.5	111.169	98.1621	347.885	450.101	688.705	200.502	183.857	172.092
410068	NM_001040204,XM_006565947,XM_006565948	Obp10	odorant binding protein 10	protein_coding	NP_001035294.1;XP_006566010.1;XP_006566011.1	GB50936	.	3.63346	6090.03	0.204357	9.10827	8.37047e-20	4.65061e-19	11.3603	13.2214	11.4846	11.7978	11.3554	12.8027	12.7124	12.7685	3096	3350	2043	9695	8627	8397	80.3079	105.983	63.1138	245.757	235.637	237.155	162.009	231.671	128.375	419.363	389.709	415.767
410071	XM_393558	LOC410071	glycerol-3-phosphate phosphatase	protein_coding	XP_393558.1	GB40767	.	5.24581	2747.65	0.258679	9.24375	2.38001e-20	1.35381e-19	9.78117	12.1722	10.138	9.88972	10.4738	11.6791	11.8146	11.5971	1058	572	1233	4403	4906	3634	14.1941	9.63529	19.6228	59.386	72.2601	55.2692	28.6344	21.062	39.9133	101.337	119.507	96.8947
410082	NM_001178048	Sod2	superoxide dismutase 2, mitochondrial	protein_coding	NP_001171519.1	GB45099	.	9.28794	9570.64	0.261877	12.2781	1.1872e-34	1.13558e-33	10.8617	14.0769	11.3166	11.3248	11.8149	13.5687	13.4921	13.4711	1822	1386	2747	17809	16095	14507	26.0545	24.8683	46.5698	255.948	252.554	235.06	52.5609	54.3601	94.7241	436.752	417.687	412.094
410083	XM_006571200,XM_006571201,XM_006571202,XM_006571203,XM_006571204,XM_006571206,XM_026440625,XM_026440629,XR_412146	LOC410083	membrane-associated guanylate kinase, WW and PDZ domain-containing protein 1, transcript variant X9	protein_coding	XP_006571263.1;XP_006571264.1;XP_006571265.1;XP_006571266.1;XP_006571267.1;XP_006571269.1;XP_026296410.1;XP_026296414.1	GB42241	.	-2.11151	1903.78	0.112923	-9.54878	1.31239e-21	7.97289e-21	11.3352	10.2572	11.022	11.016	11.1041	10.2914	10.3779	10.4107	3252	2430	2735	1100	1184	1131	16.4469	15.4419	16.7775	5.6649	6.47801	6.67214	33.1792	33.7549	34.1257	9.66663	10.7137	11.6972
410093	XM_006560484,XM_006560485,XM_393581	LOC410093	geminin, transcript variant X2	protein_coding	XP_006560547.1;XP_006560548.1;XP_393581.3	GB51526	.	-2.39419	2061.69	0.104848	-12.0129	3.03844e-33	2.77951e-32	11.5062	10.2462	11.1308	11.2256	11.168	10.3864	10.4021	10.3204	3592	2978	2883	1206	1196	1001	66.6918	69.3088	63.1397	22.4531	24.2644	20.8868	134.541	151.504	128.428	38.3141	40.1297	36.6175
410096	XM_006570227,XM_006570228,XM_026440758,XM_026440759	LOC410096	glutathione hydrolase 1 proenzyme, transcript variant X4	protein_coding	XP_006570290.1;XP_006570291.1;XP_026296543.1;XP_026296544.1	GB45654	.	18.6148	7329.94	0.349356	12.0747	1.43649e-33	1.32469e-32	9.54527	13.7641	10.7107	10.1286	10.7951	13.0778	13.0729	13.2179	1165	315	1017	12954	12557	13284	10.3148	3.33707	10.6252	115.952	122.743	134.217	20.8086	7.29457	21.6118	197.862	202.999	235.301
410098	XM_393586	LOC410098	WD repeat and FYVE domain-containing protein 2	protein_coding	XP_393586.1	GB45716	.	-1.81669	1342.45	0.113467	-7.59088	3.17742e-14	1.32313e-13	10.7577	9.89715	10.5976	10.5189	10.4769	9.97696	9.95421	10.03	2398	1660	1631	918	871	874	23.1847	20.1388	18.6903	8.91789	9.23696	9.56549	46.7715	44.0219	38.0165	15.2176	15.2766	16.7697
410107	XM_006558862,XM_393594	LOC410107	broad-complex core protein isoforms 1/2/3/4/5, transcript variant X2	protein_coding	XP_006558925.1;XP_393594.3	GB41167	.	-4.26305	155.19	0.347524	-6.0194	1.75059e-09	5.30341e-09	7.97339	5.88406	7.27353	7.75946	7.35138	6.077	5.83995	6.46071	263	321	220	52	37	74	1.911	2.9452	1.89503	0.382562	0.288437	0.605663	3.85515	6.43798	3.85453	0.652806	0.477031	1.06181
410109	XM_006564205	LOC410109	ubiquitin carboxyl-terminal hydrolase 34	protein_coding	XP_006564268.2	GB42022	.	-2.07507	1136.91	0.16864	-6.24503	4.23727e-10	1.34475e-09	10.5832	9.53073	10.3943	10.3119	10.1083	9.48857	9.67271	9.64132	2236	1545	1283	631	759	674	3.80645	3.30088	2.58982	1.07878	1.41624	1.29838	7.67893	7.21547	5.26775	1.84083	2.34226	2.27624
410114	XM_016911442,XM_623909	LOC410114	solute carrier family 23 member 1, transcript variant X2	protein_coding	XP_016766931.2;XP_623912.2	GB51504	.	2.19831	877.757	0.223162	5.09225	3.53841e-07	8.82069e-07	9.10055	10.2367	9.17575	8.98894	9.48912	9.98327	9.98364	9.90067	660	396	729	1209	1178	994	4.86226	3.42946	6.59901	9.86656	10.4855	8.83742	9.80888	7.49654	13.4225	16.8364	17.3414	15.4932
410120	XM_393603	LOC410120	thioredoxin, mitochondrial	protein_coding	XP_393603.1	GB52684	.	3.68878	3173.91	0.125973	14.9488	1.58656e-50	2.25121e-49	10.4027	12.286	10.7042	10.6602	10.662	11.9949	11.8217	11.7848	1812	1292	1330	5511	4510	3997	33.0981	29.6208	28.7904	101.171	90.3851	82.7272	66.7705	64.7488	58.5604	172.638	149.483	145.033
410122	XM_393605	LOC410122	glyceraldehyde-3-phosphate dehydrogenase 2	protein_coding	XP_393605.1	GB50902	.	4.70802	70485.1	0.115544	19.3444	2.27265e-83	5.73636e-82	14.592	16.8272	14.9792	14.885	15.0465	16.407	16.4042	16.3282	32215	21519	27030	116373	113032	96360	353.911	296.677	352.034	1284.54	1362.28	1199.2	713.961	648.514	716.045	2191.96	2253.01	2102.37
410127	XM_006561119,XM_006561120,XM_006561121,XM_016910692,XM_016910694,XM_393610,XR_409009	LOC410127	rho guanine nucleotide exchange factor 11, transcript variant X4	protein_coding	XP_006561182.1;XP_006561183.1;XP_006561184.1;XP_016766181.1;XP_016766183.1;XP_393610.4	GB50813	.	-2.20861	5628.51	0.11193	-10.213	1.73377e-24	1.17487e-23	12.9198	11.7765	12.5452	12.706	12.6593	11.899	11.8915	11.9502	9085	8077	7905	3360	3244	3195	26.4051	29.1697	26.9618	9.76541	10.3243	10.4166	53.2683	63.7627	54.841	16.6638	17.0749	18.2618
410129	XM_393612	LOC410129	casein kinase I	protein_coding	XP_393612.2	GB50193	.	-2.01245	3197.56	0.10353	-9.7455	1.92834e-22	1.21087e-21	12.0608	11.0517	11.7697	11.8555	11.7366	11.1442	11.1774	11.1148	5418	4454	4042	2065	2089	1789	53.3091	54.9932	47.1426	20.4076	22.5382	19.934	107.543	120.211	95.8891	34.8236	37.2748	34.9472
410133	XM_393616	LOC410133	PDZ domain-containing RING finger protein 4	protein_coding	XP_393616.4	GB55520	.	-2.15771	3982.26	0.178604	-6.21208	5.22894e-10	1.64574e-09	12.41	11.3004	12.0851	12.2508	11.9355	11.3683	11.5203	11.257	6943	6188	4587	2405	2782	1894	30.9499	34.6146	24.2385	10.77	13.6034	9.55995	62.4367	75.6648	49.3017	18.3781	22.4979	16.7599
410140	XM_006560833,XR_408888,XR_408889	LOC410140	gamma-aminobutyric acid type B receptor subunit 2, transcript variant X1	protein_coding	XP_006560896.3	GB49239	.	1.9947	770.535	0.214755	4.63865	3.50698e-06	8.01318e-06	9.00809	10.0031	8.94387	9.25194	9.22695	9.7098	9.62182	9.96109	521	563	562	934	828	1089	1.42811	1.94314	1.80561	2.54691	2.49646	3.34753	2.88099	4.24756	3.67265	4.34607	4.12877	5.8687
410144	XM_393627	LOC410144	rac GTPase-activating protein 1	protein_coding	XP_393627.4	GB47768	.	-4.05152	597.045	0.127502	-15.8308	1.90775e-56	3.06224e-55	9.90361	7.88431	9.41061	9.43628	9.37301	8.14735	8.10085	8.06721	1243	959	925	242	223	197	10.3113	9.98694	9.09251	2.01015	2.02646	1.85063	20.8015	21.8307	18.4944	3.43013	3.35145	3.24441
410149	XM_006558839,XM_006558840,XM_393632	LOC410149	carboxypeptidase Q, transcript variant X3	protein_coding	XP_006558902.1;XP_006558903.1;XP_393632.2	GB51783	.	112.779	5845.9	0.686179	9.93524	2.92469e-23	1.88727e-22	6.68064	13.5005	8.77354	8.30709	8.26899	13.1004	12.1252	11.9411	234	65	60	19196	7768	6025	2.40871	0.818705	0.685997	198.34	87.9648	70.4886	4.8592	1.78963	1.39533	338.449	145.481	123.576
410151	XM_006559187,XM_393635	LOC410151	retinal homeobox protein Rx2, transcript variant X1	protein_coding	XP_006559250.1;XP_393635.1	GB54432	.	1.78725	1974.51	0.179449	4.6684	3.03554e-06	6.97319e-06	10.4688	11.306	10.3515	10.6538	10.3653	11.0781	10.8911	11.0418	1610	1693	1263	2656	2130	2293	7.53496	10.7927	7.73094	12.9626	11.0809	12.4343	15.2006	23.592	15.7249	22.1194	18.3262	21.7991
410159	XM_026441514,XM_026441515,XM_026441516	LOC410159	mediator of RNA polymerase II transcription subunit 13, transcript variant X1	protein_coding	XP_026297299.1;XP_026297300.1;XP_026297301.1	GB46332	.	-1.53849	7657.42	0.156421	-3.97334	7.08712e-05	0.000142199	13.1802	12.5586	12.8146	12.9641	13.1413	12.6305	12.5477	12.5938	10019	8852	10985	6152	5442	5285	25.3913	28.2383	33.041	15.6948	15.1217	15.189	51.2231	61.7267	67.2062	26.7818	25.009	26.6285
410162	XM_006568349,XM_006568350,XM_026441884,XM_623338	LOC410162	ataxin-3, transcript variant X1	protein_coding	XP_006568412.1;XP_006568413.1;XP_026297669.1;XP_623341.1	GB44289	.	2.10059	4190.72	0.128542	8.33034	8.06092e-17	3.85162e-16	11.4004	12.4712	11.4694	11.3719	11.5464	12.1566	12.2279	12.0668	3514	2363	2960	5558	5825	4538	51.9525	43.9305	51.9062	83.0831	94.4024	76.0488	104.806	96.0286	105.578	141.774	156.127	133.324
410165	XM_003250483,XM_006564767,XM_006564768,XM_006564769,XM_006564770,XR_003304681	LOC410165	RNA-binding protein Nova-1, transcript variant X4	protein_coding	XP_003250531.1;XP_006564830.1;XP_006564831.1;XP_006564832.1;XP_006564833.1	GB48628	.	1.59205	4539.69	0.172298	3.89373	9.87147e-05	0.000194831	11.7744	12.4451	11.6677	11.7092	11.9616	12.1253	12.3317	12.1793	3955	3118	4241	4939	5975	4687	12.9943	13.2281	14.3002	17.7242	23.0986	16.9123	26.2141	28.9157	29.087	30.2447	38.2016	29.6497
410166	XM_016915502,XM_026444387,XM_026444388,XM_026444389,XM_026444390,XM_026444391	LOC410166	myelin regulatory factor-like protein, transcript variant X5	protein_coding	XP_016770991.2;XP_026300172.1;XP_026300173.1;XP_026300174.1;XP_026300175.1;XP_026300176.1	GB49391	.	-3.71954	1623.05	0.204822	-9.25255	2.19204e-20	1.25035e-19	11.321	9.42592	10.8759	11.1103	10.6246	9.70005	9.59972	9.74507	3266	3106	1951	684	589	647	14.1796	16.4729	9.76754	3.03005	2.71809	3.12716	28.6051	36.0086	19.8674	5.17051	4.49531	5.48236
410167	XM_393651	LOC410167	sorbitol dehydrogenase	protein_coding	XP_393651.3	GB49321	.	-2.04603	22097.9	0.17438	-5.92284	3.16428e-09	9.37332e-09	14.8575	13.8247	14.7451	14.3775	14.7173	13.9604	14.0325	13.933	43501	22141	32640	13883	14702	12048	647.542	413.594	576	207.631	240.072	203.157	1306.32	904.085	1171.6	354.303	397.044	356.162
410170	XM_026443185,XM_026443186	LOC410170	protein FAM13A, transcript variant X1	protein_coding	XP_026298970.1;XP_026298971.1	GB50957	.	1.63608	5168.34	0.141419	5.02226	5.1068e-07	1.25358e-06	11.9371	12.6474	11.9538	12.0221	11.7612	12.3573	12.3695	12.4003	5275	4275	3283	6132	6049	5747	20.3644	20.2708	14.8789	23.2804	25.575	24.6023	41.0821	44.3104	30.264	39.7259	42.2972	43.1313
410172	XM_016914362	LOC410172	translocating chain-associated membrane protein 1-like 1	protein_coding	XP_016769851.1	GB50944	.	1.57648	4802.99	0.330997	1.98403	0.0472519	0.0654733	11.8643	12.521	11.7171	11.369	12.2779	12.102	12.3058	12.3994	4128	2057	5877	4761	5754	5836	54.8402	34.2938	92.5566	63.5468	83.866	87.8298	110.632	74.9636	188.262	108.437	138.702	153.978
410174	XM_006557556,XM_006557557,XM_006557558,XM_393658	LOC410174	cyclin-T, transcript variant X1	protein_coding	XP_006557619.1;XP_006557620.1;XP_006557621.1;XP_393658.4	GB49026	.	-2.54194	410.549	0.201677	-6.6737	2.49427e-11	8.66542e-11	9.20308	7.85617	8.69561	9.07072	8.83812	8.05074	7.94411	8.08356	629	697	564	232	199	216	2.2774	3.15253	2.41348	0.874331	0.804074	0.901126	4.59431	6.89118	4.90907	1.49196	1.32982	1.5798
410175	XM_006569658	LOC410175	F-box/LRR-repeat protein 14	protein_coding	XP_006569721.1	GB47346	.	-2.28141	157.485	0.226949	-5.24312	1.57885e-07	4.06605e-07	7.77561	6.58263	7.27773	7.6142	7.51859	6.7439	6.70166	6.74313	229	245	228	95	88	85	0.896426	1.20453	1.05618	0.371545	0.377283	0.376702	1.8084	2.633	2.14829	0.634008	0.623969	0.660411
410178	XM_006569151,XM_006569152,XM_006569153,XM_006569154,XM_393661	LOC410178	disks large homolog 5, transcript variant X2	protein_coding	XP_006569214.1;XP_006569215.1;XP_006569216.1;XP_006569217.1;XP_393661.3	GB48789	.	-2.11723	654.293	0.162247	-6.66996	2.55866e-11	8.88311e-11	9.79614	8.71261	9.33853	9.62187	9.56334	8.83589	8.83106	8.81447	955	966	934	413	400	361	2.11428	2.69876	2.45287	0.916312	0.984641	0.876339	4.26523	5.89927	4.98919	1.5636	1.62845	1.53635
410179	XM_006569156	LOC410179	uncharacterized LOC410179	protein_coding	XP_006569219.1	GB48765	.	-2.75022	3620.42	0.155561	-9.3825	6.44251e-21	3.76259e-20	12.3746	10.9147	11.8837	12.0649	12.0903	11.2118	11.0405	10.9924	5987	5424	5717	2177	1737	1509	26.9139	30.5996	30.4687	9.8328	8.56495	7.68468	54.2946	66.8884	61.9741	16.7788	14.1652	13.4723
410187	XM_393670	LOC410187	esterase E4	protein_coding	XP_393670.5	GB48746	.	2.23931	1583.81	0.160333	7.25398	4.047e-13	1.5754e-12	9.93401	11.0963	9.97232	10.2057	9.93989	10.8054	10.835	10.7168	1161	1140	863	2175	2184	1778	9.38035	11.5606	8.26322	17.6534	19.3592	16.2686	18.9234	25.2706	16.8076	30.1238	32.0172	28.5212
410189	XM_006569182,XM_016914378,XM_016914379	LOC410189	5'-nucleotidase domain-containing protein 3, transcript variant X2	protein_coding	XP_006569245.1;XP_016769867.1;XP_016769868.1	GB48745	.	9.88377	1262.67	0.235137	14.0559	7.08966e-45	8.93645e-44	7.85442	11.1636	8.72318	8.31417	8.46244	10.3886	10.5796	10.7229	395	169	215	1867	2193	2318	3.30977	1.77568	2.13395	15.9684	20.4085	22.2343	6.67695	3.88151	4.34051	27.2486	33.7526	38.9798
410190	XM_393673	LOC410190	tyrosine-protein kinase Dnt	protein_coding	XP_393673.3	GB50877	.	-8.70559	1176.25	0.327712	-9.52649	1.62698e-21	9.85493e-21	11.0432	7.9203	10.1436	10.8319	10.0532	8.63621	8.31609	8.20862	2126	3092	1502	316	205	163	17.1917	31.3818	14.398	2.56428	1.81286	1.48778	34.6817	68.5981	29.2859	4.37571	2.99819	2.60829
410191	XM_006566176,XM_006566177,XM_026443435	LOC410191	ring canal kelch homolog, transcript variant X1	protein_coding	XP_006566239.1;XP_006566240.1;XP_026299220.1	GB51148	.	-2.01866	457.653	0.185107	-5.47466	4.38358e-08	1.18258e-07	9.25742	8.24456	8.88416	9.03123	8.99468	8.14144	8.35691	8.45697	722	633	626	238	298	307	5.47097	5.99041	5.58554	1.74715	2.38738	2.53863	11.0368	13.0946	11.3611	2.98136	3.94838	4.45058
410197	NM_001083630,XM_006565949,XM_006565950,XM_006565951,XM_006565952	Cry2	cryptochrome 2	protein_coding	NP_001077099.1;XP_006566012.1;XP_006566013.1;XP_006566014.1;XP_006566015.1	GB51095	.	3.6175	2381.33	0.129177	14.3601	9.21416e-47	1.20582e-45	10.0112	11.8652	10.2324	10.3636	10.37	11.4048	11.5538	11.502	1192	1053	1090	3337	3783	3303	6.48966	7.15884	7.02986	18.8447	23.0337	20.58	13.0919	15.6487	14.2989	32.1567	38.0943	36.0797
410198	XM_006566072,XR_410438	LOC410198	kinesin-related protein 4, transcript variant X2	protein_coding	XP_006566135.1	GB51093	.	-1.89032	1063.35	0.127763	-7.19012	6.47351e-13	2.49072e-12	10.4418	9.52311	10.1463	10.1407	10.1128	9.47643	9.64785	9.48858	1823	1363	1360	667	787	606	10.1902	9.58343	8.99648	3.67209	4.72409	3.74575	20.5572	20.9486	18.299	6.26608	7.81294	6.56683
410200	XM_393683	LOC410200	mRNA turnover protein 4 homolog	protein_coding	XP_393683.4	GB51106	.	1.78231	1766.95	0.106118	7.85676	3.9421e-15	1.72255e-14	10.3107	11.1445	10.3384	10.2676	10.3922	10.8789	10.8878	10.8386	1651	1146	1354	2230	2192	1916	24.0267	20.9192	23.3508	32.6078	34.9999	31.5779	48.4703	45.7278	47.496	55.6422	57.8846	55.3606
410201	XM_006566101,XM_393684	LOC410201	phosphatidate phosphatase LPIN3, transcript variant X1	protein_coding	XP_006566164.1;XP_393684.4	GB50941	.	-1.59293	2452.23	0.223036	-3.01154	0.00259925	0.00436522	11.557	10.8853	11.3585	11.0402	11.4897	10.7769	11.072	10.7627	4091	2192	3620	1641	2216	1447	13.5682	9.11746	14.2811	5.52889	8.15259	5.4591	27.3718	19.9301	29.048	9.43454	13.4832	9.57058
410204	XM_026443228,XM_026443229,XM_026443230,XM_026443231,XM_026443232,XM_026443233,XM_026443234	LOC410204	titin, transcript variant X7	protein_coding	XP_026299013.1;XP_026299014.1;XP_026299015.1;XP_026299016.1;XP_026299017.1;XP_026299018.1;XP_026299019.1	GB50974	.	10.8233	29674.7	0.144	23.8616	7.67484e-126	3.5198e-124	12.2935	15.7294	12.9338	13.0687	13.0174	15.1865	15.2299	14.9777	5846	5305	5078	55577	56455	40615	17.4852	19.8466	17.1376	163.925	180.599	135.121	35.2737	43.3831	34.8582	279.722	298.684	236.886
410208	XM_006566028,XM_016914482,XM_393691	LOC410208	serine/threonine-protein kinase 3, transcript variant X3	protein_coding	XP_006566091.1;XP_016769971.1;XP_393691.4	GB51064	.	-2.35955	954.257	0.179178	-6.91216	4.77335e-12	1.7427e-11	10.3884	9.15012	9.99355	10.2487	10.045	9.24586	9.23944	9.45941	1548	1517	1262	507	490	583	14.8977	18.3356	14.4009	4.89161	5.16035	6.33479	30.0538	40.0801	29.2918	8.34709	8.53445	11.1058
410211	XM_006566014,XM_006566016,XM_006566019,XM_016914243,XM_016914244,XM_016914245,XM_016914248,XM_016914249,XM_026443378,XM_026443379,XM_026443380,XM_026443381,XM_026443382,XM_026443383,XM_026443384	LOC410211	four and a half LIM domains protein 2, transcript variant X4	protein_coding	XP_006566077.2;XP_006566079.2;XP_006566082.1;XP_016769732.2;XP_016769733.2;XP_016769734.2;XP_016769737.1;XP_016769738.1;XP_026299163.1;XP_026299164.1;XP_026299165.1;XP_026299166.1;XP_026299167.1;XP_026299168.1;XP_026299169.1	GB51059	.	9.85357	70880.8	0.143148	23.0576	1.23446e-117	5.0125e-116	13.673	16.9737	14.3929	14.2626	14.4514	16.4765	16.4491	16.3003	17385	10887	14535	133681	126773	100787	91.7112	71.6173	89.2999	755.18	776.122	643.516	185.013	156.55	181.638	1288.65	1283.59	1128.18
410217	XM_393700	LOC410217	structural maintenance of chromosomes protein 3	protein_coding	XP_393700.2	GB50997	.	-1.60263	3659.61	0.0931368	-7.30584	2.75533e-13	1.08286e-12	12.1379	11.4575	11.8903	11.92	11.8594	11.4154	11.4894	11.4632	5829	4524	4356	2615	2771	2475	28.7729	28.0209	25.4904	12.9691	15.0025	13.837	58.0449	61.2514	51.848	22.1306	24.8119	24.2583
410222	XM_006564474,XM_006564475,XM_006564476,XM_006564478,XM_006564479	LOC410222	zinc finger protein 853, transcript variant X4	protein_coding	XP_006564537.1;XP_006564538.1;XP_006564539.1;XP_006564541.1;XP_006564542.1	GB54239	.	-17.7921	5044.75	0.253611	-16.3761	2.83348e-60	4.85948e-59	13.2217	9.06852	12.2757	12.7934	12.2905	9.70482	10.0372	9.85443	10169	12455	7967	406	639	455	28.7092	43.4553	26.1697	1.29439	2.22324	1.63665	57.9164	94.9899	53.2298	2.20876	3.67691	2.86929
410225	XM_006562828,XM_006562829	LOC410225	probable E3 ubiquitin-protein ligase RNF144A, transcript variant X1	protein_coding	XP_006562891.1;XP_006562892.1	GB48417	.	-1.65195	673.783	0.168279	-4.3034	1.68196e-05	3.59076e-05	9.71362	8.98849	9.49067	9.55137	9.44505	9.1947	8.99298	8.89917	1079	865	794	591	459	379	12.1239	11.5209	10.0369	6.71439	6.00573	4.5335	24.4581	25.1838	20.4152	11.4575	9.93259	7.94786
410228	XM_006562836,XM_393711	LOC410228	cAMP-dependent protein kinase catalytic subunit PRKX, transcript variant X1	protein_coding	XP_006562899.1;XP_393711.3	GB48362	.	3.23231	3532.12	0.172352	9.82041	9.19645e-23	5.82461e-22	10.7054	12.3973	10.6698	10.9539	10.9783	12.0382	11.9552	11.8997	1687	1776	1876	5653	5066	4407	12.2812	16.2316	16.2061	41.3939	40.4637	36.4321	24.7755	35.4809	32.9636	70.6349	66.9209	63.8706
410229	XM_393712	LOC410229	toll-like receptor 6	protein_coding	XP_393712.2	GB17781	.	-3.00224	828.479	0.228851	-6.93044	4.19542e-12	1.53927e-11	10.2797	8.69317	9.72399	10.1656	9.65006	8.90488	8.7919	8.8625	1382	1623	989	428	365	365	4.99007	7.35569	4.23478	1.54997	1.44424	1.49233	10.0667	16.079	8.61363	2.64488	2.38856	2.61627
410231	XM_393713	LOC410231	toll-like receptor Tollo	protein_coding	XP_393713.3	GB48399	.	-29.4123	575.413	0.314248	-15.5239	2.39089e-54	3.68793e-53	10.1203	5.24025	9.08809	9.69186	8.95027	6.29377	6.34338	6.23788	1190	1565	807	37	39	30	5.60276	9.24961	4.50467	0.172947	0.201321	0.1566	11.3027	20.2189	9.1626	0.295119	0.332955	0.274541
410233	XM_006562788,XM_016914364,XM_016914366,XM_016914367,XM_026443208	LOC410233	extracellular sulfatase SULF-1 homolog, transcript variant X4	protein_coding	XP_006562851.2;XP_016769853.2;XP_016769855.2;XP_016769856.2;XP_026298993.1	GB48385	.	-2.23133	5295.33	0.184997	-6.25902	3.874e-10	1.2348e-09	12.8363	11.6784	12.5037	12.3175	12.7146	11.7753	11.6808	11.8842	9262	5731	8879	3164	2761	3210	29.5573	22.5244	33.1322	9.72932	9.27137	11.2658	59.6273	49.2366	67.3917	16.6022	15.3335	19.7506
410235	XM_016914420	LOC410235	toll-like receptor Tollo	protein_coding	XP_016769909.1	GB48426	.	-3.09044	255.35	0.321787	-5.05866	4.22204e-07	1.04438e-06	8.59227	6.9629	7.93969	8.57106	7.82432	7.23358	7.04906	7.06363	397	562	272	139	109	102	1.57546	2.80085	1.27788	0.554274	0.473746	0.45646	3.17826	6.12244	2.59924	0.945818	0.783504	0.800238
410237	XM_026443422,XM_026443423,XM_026443424,XM_026443425,XM_026443426,XM_026443427	LOC410237	uncharacterized LOC410237, transcript variant X6	protein_coding	XP_026299207.1;XP_026299208.1;XP_026299209.1;XP_026299210.1;XP_026299211.1;XP_026299212.1	GB48355	.	1.86264	7768.1	0.152063	5.90117	3.60932e-09	1.06425e-08	12.406	13.3034	12.4587	12.5252	12.3035	13.0282	12.8855	13.1049	7222	5847	4677	10038	8423	9736	11.6642	11.8709	8.96878	16.2567	14.9517	17.8736	23.5307	25.9489	18.2427	27.7405	24.7279	31.335
410245	XM_393727	LOC410245	urokinase-type plasminogen activator	protein_coding	XP_393727.2	GB56027	.	-2.53655	391	0.25871	-5.19064	2.09576e-07	5.31992e-07	9.13162	7.78851	8.75043	9.02153	8.59655	8.10572	7.68962	8.02164	686	681	451	257	152	209	4.04188	5.04014	3.1492	1.51829	0.981483	1.39315	8.15387	11.0174	6.40555	2.59081	1.62323	2.44238
410246	XM_393728	LOC410246	netrin receptor UNC5B	protein_coding	XP_393728.4	GB56032	.	-1.78198	746.217	0.213561	-3.9028	9.50876e-05	0.000187961	9.90113	9.0668	9.47606	9.837	9.43205	9.18788	8.98166	8.99259	1089	1188	803	603	467	435	5.55826	7.60764	4.85893	3.08791	2.6124	2.5135	11.213	16.6297	9.88318	5.26923	4.32052	4.40653
410253	XM_003250814,XM_006566486	LOC410253	ataxin-2 homolog, transcript variant X1	protein_coding	XP_003250862.1;XP_006566549.1	GB44976	.	-2.54374	18731.7	0.121002	-11.1316	8.80345e-29	7.02157e-28	14.7149	13.3679	14.3085	14.4321	14.3621	13.4962	13.5943	13.425	32684	27900	26677	10169	11090	8383	94.2022	100.926	91.1729	29.4576	35.0837	27.3688	190.039	220.616	185.448	50.2668	58.0231	47.9815
410254	XM_393736	LOC410254	glutaryl-CoA dehydrogenase, mitochondrial	protein_coding	XP_393736.3	GB45193	.	-2.57668	2258.67	0.170352	-8.01583	1.09391e-15	4.92237e-15	11.6682	10.3026	11.371	11.1559	11.539	10.5329	10.5158	10.4677	4229	2538	3881	1271	1213	1054	47.4937	35.7715	51.6734	14.338	14.9355	13.4077	95.8112	78.1938	105.105	24.4664	24.7012	23.5056
410256	XM_006566512,XR_001704856	LOC410256	protein lap1, transcript variant X1	protein_coding	XP_006566575.1	GB45195	.	-1.91006	385.51	0.206154	-4.52871	5.93439e-06	1.32848e-05	8.98279	8.05034	8.80496	8.68829	8.61641	7.90504	8.28278	8.11363	725	483	460	203	305	232	3.44618	2.85893	2.53564	0.96427	1.55614	1.21951	6.95215	6.24939	5.15754	1.64544	2.57362	2.13797
410258	XM_003250818	LOC410258	selenide, water dikinase	protein_coding	XP_003250866.2	GB44966	.	-2.12275	9647.98	0.142867	-7.60102	2.9381e-14	1.22546e-13	13.6791	12.5932	13.3815	13.4808	13.2407	12.5865	12.6919	12.7443	17126	14262	11423	5430	5970	5829	122.9	128.441	97.1773	39.1492	46.9972	47.3796	247.932	280.763	197.661	66.8045	77.7264	83.0631
410259	XM_006566531,XM_006566532,XM_006566534,XM_006566535,XM_006566536,XM_016914818,XM_026443799,XM_026443800,XM_026443801	LOC410259	nuclear factor 1 X-type, transcript variant X3	protein_coding	XP_006566594.1;XP_006566595.1;XP_006566597.1;XP_006566598.1;XP_006566599.1;XP_016770307.1;XP_026299584.1;XP_026299585.1;XP_026299586.1	GB44961	.	5.87937	6172.01	0.216797	11.7882	4.48771e-32	3.95727e-31	10.8095	13.3649	11.1598	11.4695	11.0117	12.8799	12.8739	12.7933	2116	2333	1345	10592	10255	8713	3.99123	5.68019	3.07831	20.1659	21.4136	18.7401	8.0517	12.4165	6.26135	34.4113	35.4149	32.8541
410272	XM_006570426,XM_006570427,XM_006570429	LOC410272	cationic amino acid transporter 2, transcript variant X3	protein_coding	XP_006570489.2;XP_006570490.2;XP_006570492.2	GB43098	.	1.537	2052.05	0.140941	4.39986	1.08322e-05	2.35662e-05	10.6602	11.2796	10.5185	10.7699	10.6482	11.0134	11.0708	11.0562	1803	1795	1612	2338	2419	2192	14.9618	18.7312	15.9031	19.7775	22.553	20.995	30.1832	40.9449	32.3473	33.7485	37.2993	36.8072
410273	XM_016915198,XM_393754	LOC410273	transcription termination factor 2, transcript variant X1	protein_coding	XP_016770687.1;XP_393754.2	GB43220	.	-3.15992	2262.27	0.141276	-11.7493	7.12382e-32	6.24961e-31	11.7469	10.0871	11.2888	11.4564	11.2116	10.2099	10.2408	10.3123	4290	3816	3064	1005	1015	1015	26.9707	30.0701	22.8505	6.40135	7.01841	7.20727	54.4092	65.7308	46.4784	10.9233	11.6074	12.6354
410274	XM_016915172,XM_026443607	LOC410274	transcription elongation factor SPT6-like, transcript variant X1	protein_coding	XP_016770661.2;XP_026299392.1	GB43099	.	-1.96222	4464.47	0.117987	-8.24237	1.68835e-16	7.89101e-16	12.5301	11.5575	12.2464	12.3679	12.1749	11.6657	11.6346	11.6401	7493	6393	5368	3001	2821	2612	25.1971	26.9774	21.3991	10.1274	10.4001	9.94669	50.8313	58.9705	43.5262	17.2815	17.2001	17.438
410278	XM_006570430,XM_016914707,XM_016914710,XM_016914711,XM_026443920,XM_393759	LOC410278	putative inorganic phosphate cotransporter, transcript variant X3	protein_coding	XP_006570493.1;XP_016770196.1;XP_016770199.1;XP_016770200.1;XP_026299705.1;XP_393759.1	GB43225	.	3.07765	1855.41	0.228235	7.10597	1.19478e-12	4.52414e-12	9.83013	11.4515	9.91776	9.93388	10.3418	11.1033	10.9767	11.2212	961	737	1229	2724	2328	2753	5.67996	5.30353	8.25076	15.3886	15.0454	17.4352	11.4584	11.5931	16.7822	26.2591	24.8829	30.5664
410280	XM_006570440,XM_393761	LOC410280	GTP-binding nuclear protein Ran, transcript variant X1	protein_coding	XP_006570503.1;XP_393761.1	GB43229	.	-2.2312	14073.2	0.138872	-8.3373	7.60035e-17	3.63832e-16	14.2464	13.0886	13.8509	14.0887	13.8807	13.1894	13.1675	13.2628	22777	21897	18147	8314	7894	8106	180.039	217.183	170.027	66.0141	68.4474	72.5678	363.202	474.744	345.838	112.647	113.202	127.222
410282	XM_026443727,XM_026443728,XM_026443729	LOC410282	uncharacterized LOC410282, transcript variant X3	protein_coding	XP_026299512.1;XP_026299513.1;XP_026299514.1	GB43087	.	12.2807	430.507	0.392505	9.21855	3.01135e-20	1.70726e-19	6.02087	9.63677	6.65017	7.07626	6.27849	9.06728	8.57549	9.1899	76	101	32	848	512	854	0.41267	0.594473	0.175073	4.51261	3.05083	5.06138	0.832499	1.29947	0.356103	7.70036	5.04562	8.87332
410286	XM_026443734,XM_026443735	LOC410286	probable tRNA (uracil-O(2)-)-methyltransferase, transcript variant X1	protein_coding	XP_026299519.1;XP_026299520.1	GB43236	.	1.71196	9088.03	0.0951398	8.15273	3.55803e-16	1.63909e-15	12.7103	13.4861	12.782	12.6876	12.7212	13.2235	13.2689	13.1894	9177	6206	6621	11133	11368	9627	73.5475	62.2533	62.6352	89.7257	99.9272	87.0078	148.371	136.081	127.401	153.109	165.265	152.537
410289	XM_006557420	LOC410289	paraplegin	protein_coding	XP_006557483.1	GB46627	.	3.71876	4842.21	0.106678	17.7621	1.38975e-70	2.86686e-69	11.0029	12.8979	11.3215	11.2404	11.3208	12.5142	12.5439	12.4184	2741	1867	2115	7596	7623	6177	19.5132	16.6751	17.8509	54.3402	59.538	49.8192	39.3649	36.4505	36.3092	92.7265	98.4669	87.3401
410290	XM_006557423	LOC410290	anaphase-promoting complex subunit 5	protein_coding	XP_006557486.2	GB46621	.	-1.57689	689.965	0.136921	-4.79902	1.59446e-06	3.76117e-06	9.7214	9.06542	9.49106	9.45321	9.48879	8.99298	8.9998	9.16768	1107	800	853	486	477	529	9.34499	8.47383	8.53351	4.12023	4.41463	5.05615	18.8521	18.5231	17.3574	7.0308	7.30114	8.86416
410291	XM_393772	LOC410291	dipeptidase 1	protein_coding	XP_393772.4	GB46638	.	1.58951	244.44	0.286776	2.33137	0.019734	0.0291736	7.5624	8.22814	7.34952	7.8772	7.34992	8.12615	7.86273	7.93709	193	261	149	340	251	250	1.5997	2.71462	1.46208	2.83775	2.27982	2.34891	3.22715	5.93396	2.9739	4.84236	3.77048	4.11798
410295	XM_006558931,XM_393776	LOC410295	queuine tRNA-ribosyltransferase accessory subunit 2, transcript variant X2	protein_coding	XP_006558994.2;XP_393776.5	GB55185	.	1.55269	415.677	0.154027	4.12113	3.77012e-05	7.78814e-05	8.34916	8.98087	8.18014	8.36985	8.3667	8.72653	8.74403	8.67536	365	339	347	498	494	423	4.27087	4.97524	4.82824	5.85951	6.35137	5.6268	8.61584	10.8755	9.82075	9.99872	10.5042	9.86458
410297	XM_393778	LOC410297	sorting nexin-16	protein_coding	XP_393778.2	GB55192	.	-1.68325	195.982	0.20389	-3.68458	0.000229079	0.000436448	7.94277	7.18903	7.656	7.77304	7.6827	7.39165	7.13132	7.13843	302	257	240	171	124	115	5.383	5.75663	5.06758	3.05869	2.41499	2.31488	10.8594	12.5835	10.3076	5.21937	3.99403	4.05832
410299	XM_006558932,XM_006558933,XM_006558934,XM_006558935,XM_026444002,XM_026444003,XR_001704917,XR_408105	LOC410299	ankyrin repeat domain-containing protein SOWAHB, transcript variant X2	protein_coding	XP_006558995.1;XP_006558996.1;XP_006558997.1;XP_006558998.1;XP_026299787.1;XP_026299788.1	GB55183	.	1.64248	1417.95	0.121393	5.89714	3.69865e-09	1.09028e-08	10.068	10.7834	10.0896	10.2048	10.0827	10.5908	10.5177	10.6275	1330	1139	1019	1738	1566	1619	14.0457	15.4185	12.5472	18.5661	17.5747	19.6069	28.335	33.7036	25.5213	31.6814	29.0659	34.3736
410304	XM_006562415,XM_006562416,XM_016915012,XM_026443960,XM_026443961,XM_026443962,XM_026443963,XM_026443964,XM_026443965	LOC410304	zinc finger homeobox protein 4, transcript variant X7	protein_coding	XP_006562478.2;XP_006562479.2;XP_016770501.2;XP_026299745.1;XP_026299746.1;XP_026299747.1;XP_026299748.1;XP_026299749.1;XP_026299750.1	GB54030	.	-2.57489	675.42	0.281688	-4.84405	1.2722e-06	3.03091e-06	9.92626	8.56173	9.38257	9.93015	9.34941	8.70001	8.5388	8.89506	1015	1337	757	359	288	403	1.58476	2.6011	1.37705	0.545914	0.470492	0.665007	3.197	5.68581	2.80094	0.931555	0.778122	1.16585
410309	NM_001080110,XM_006564318,XM_006564319,XM_006564320,XM_006564321	E75	ecdysone-induced protein 75	protein_coding	NP_001073579.1;XP_006564381.2;XP_006564382.1;XP_006564383.2;XP_006564384.1	.	.	-2.5278	14312.3	0.165281	-8.09459	5.74573e-16	2.62337e-15	14.3241	12.9861	13.7637	14.1033	14.0442	13.1304	13.1868	13.0531	21181	22612	21869	7959	8272	6516	50.1278	62.3141	59.6134	19.9177	22.7326	18.5129	101.125	136.214	121.255	33.9877	37.5962	32.4557
410315	XM_393796	LOC410315	G-protein-signaling modulator 2	protein_coding	XP_393796.4	GB45071	.	-1.99534	2349.62	0.0872624	-11.4211	3.27964e-30	2.74139e-29	11.6121	10.6155	11.2911	11.3123	11.2879	10.639	10.6523	10.6726	4023	3092	3097	1502	1485	1398	19.5594	18.8649	17.8493	7.33579	7.92029	7.69875	39.4581	41.2371	36.306	12.5178	13.099	13.497
410317	XM_006566310,XM_006566312,XM_016914843,XM_393798	LOC410317	small conductance calcium-activated potassium channel protein, transcript variant X1	protein_coding	XP_006566373.1;XP_006566375.1;XP_016770332.1;XP_393798.4	GB45070	.	-3.37818	736.252	0.345451	-5.08391	3.69739e-07	9.19693e-07	10.15	8.39351	9.13994	10.1289	9.45334	8.50018	8.35839	8.6435	870	1755	928	325	268	343	1.54632	3.8772	1.93307	0.59288	0.541873	0.696349	3.11947	8.47525	3.93191	1.0117	0.896176	1.2208
410320	XM_006566322,XM_006566323,XM_006566324,XM_006566325,XM_016914867,XM_016914869,XM_016914870,XM_026443622	LOC410320	whirlin, transcript variant X1	protein_coding	XP_006566385.1;XP_006566386.1;XP_006566387.1;XP_006566388.1;XP_016770356.2;XP_016770358.1;XP_016770359.1;XP_026299407.1	GB45054	.	3.39823	1396.8	0.106472	16.5751	1.05426e-61	1.85453e-60	9.31113	11.0757	9.51472	9.56068	9.46216	10.6704	10.6275	10.6349	823	653	597	2159	2014	1867	1.38804	1.40238	1.2178	3.67572	3.75765	3.58882	2.80016	3.06548	2.47703	6.27228	6.21458	6.29172
410322	XM_003250871,XM_026443623,XM_026443624,XM_026443625,XM_026443626	LOC410322	ral guanine nucleotide dissociation stimulator, transcript variant X3	protein_coding	XP_003250919.2;XP_026299408.1;XP_026299409.1;XP_026299410.1;XP_026299411.1	GB45052	.	-2.42654	4615.28	0.137678	-9.28905	1.5567e-20	8.92909e-20	12.6743	11.3956	12.4842	12.2227	12.3339	11.5225	11.5865	11.5008	9678	5557	6407	2581	2707	2255	42.1258	30.1915	32.9515	11.1768	12.812	10.9966	84.9825	65.9963	67.0242	19.0722	21.1892	19.2786
410324	XM_006566339,XM_006566340,XM_016915246,XM_393805	LOC410324	villin-like protein quail, transcript variant X2	protein_coding	XP_006566402.2;XP_006566403.2;XP_016770735.2;XP_393805.3	GB45120	.	1.50331	316.928	0.244018	2.41026	0.0159411	0.0239769	7.98252	8.57341	8.1029	7.96749	7.66644	8.17331	8.2354	8.48785	396	257	188	322	335	401	2.48484	2.02163	1.39639	2.02974	2.27988	2.82299	5.01278	4.41912	2.84029	3.46357	3.77057	4.9491
410325	XM_393806	LOC410325	trifunctional enzyme subunit alpha, mitochondrial	protein_coding	XP_393806.2	GB45128	.	-1.88436	6394.04	0.134004	-6.82124	9.02599e-12	3.2308e-11	13.0283	12.1143	12.7622	12.6419	12.8845	12.1519	12.2447	12.1529	10748	7119	9425	4165	4507	3737	81.2599	67.5423	84.482	31.6359	37.3774	32.0039	163.929	147.642	171.838	53.9837	61.8166	56.1073
410326	XM_006566351	LOC410326	Krueppel-like factor 10	protein_coding	XP_006566414.1	GB45040	.	1.61821	1986.41	0.225972	3.07292	0.00211976	0.00359582	10.5678	11.2615	10.4072	10.8259	10.6722	11.2831	11.0059	10.9348	1479	1800	1556	2947	2140	1823	17.9808	27.473	22.4287	36.0173	28.5489	25.1123	36.2736	60.0539	45.6206	61.4602	47.2157	44.0254
410331	NM_001277299	LOC410331	transcription elongation factor SPT6-like	protein_coding	NP_001264228.1	GB45135	.	-2.50495	1506.11	0.105636	-12.541	4.45442e-36	4.47314e-35	11.0722	9.74677	10.7622	10.8173	10.7736	9.9702	9.98759	9.89482	2720	2166	2126	856	851	701	9.21779	9.2107	8.53961	2.91167	3.16059	2.68762	18.5955	20.1339	17.3698	4.9685	5.22714	4.71177
410336	XM_006566378,XM_006566380,XM_006566381,XM_016914719,XM_016914720,XM_026443638,XM_393817	LOC410336	dipeptidyl aminopeptidase-like protein 6, transcript variant X6	protein_coding	XP_006566441.1;XP_006566443.1;XP_006566444.1;XP_016770208.1;XP_016770209.1;XP_026299423.1;XP_393817.4	GB45029	.	3.90141	1450.34	0.163675	11.9994	3.5804e-33	3.26946e-32	9.20949	11.1728	9.46189	9.63966	9.35451	10.8114	10.6878	10.7154	738	686	499	2418	2080	1968	2.27222	2.51149	1.61332	6.99649	6.77623	6.78615	4.58386	5.48992	3.28154	11.9389	11.2069	11.8971
410337	NM_001126243,XM_026443541	LOC410337	venom dipeptidylpeptidase IV	protein_coding	NP_001119715.2;XP_026299326.1	GB45028	.	6.15411	4871.2	0.34891	7.51355	5.75466e-14	2.35622e-13	10.4114	13.0328	10.8637	10.5524	11.3902	12.596	12.7049	12.5038	1470	697	2232	8097	8796	6610	8.66352	5.22036	14.5142	48.6913	50.6097	42.0859	17.4773	11.4113	29.5223	83.0871	83.7009	73.7826
410339	XM_393820	LOC410339	transcription termination factor 3, mitochondrial	protein_coding	XP_393820.4	GB45025	.	2.70413	3487.1	0.151757	9.45703	3.16826e-21	1.889e-20	10.8782	12.314	11.1232	10.8392	10.9997	11.9269	11.9693	11.8595	2821	1528	1893	5000	5083	4184	31.8717	21.6526	25.344	56.7624	63.0023	53.5517	64.2964	47.331	51.5503	96.8599	104.196	93.8838
410341	XM_006566399,XM_006566401,XM_624653	LOC410341	RNA pseudouridylate synthase domain-containing protein 2, transcript variant X3	protein_coding	XP_006566462.1;XP_006566464.1;XP_624656.2	GB45017	.	4.52777	6737.74	0.153308	14.212	7.72323e-46	9.91759e-45	11.2517	13.4301	11.5069	11.7065	11.5733	13.0801	13.0004	12.8386	2811	2702	2359	11915	10720	8380	11.1085	13.1772	11.0792	44.6763	44.1241	35.8307	22.4097	28.8042	22.5354	76.2361	72.9746	62.8163
410343	XM_393823	LOC410343	nuclear pore complex protein Nup93	protein_coding	XP_393823.1	GB45014	.	-1.85619	983.792	0.152069	-5.86803	4.41012e-09	1.29148e-08	10.3203	9.42836	10.0049	10.0876	10.0038	9.30271	9.51792	9.54243	1606	1316	1239	561	698	660	11.7504	12.0775	10.742	4.12164	5.59898	5.47015	23.7047	26.4005	21.8495	7.0332	9.25987	9.58995
410347	XM_393827	LOC410347	protein big brother	protein_coding	XP_393827.2	GB45157	.	-1.78558	689.575	0.186374	-4.48773	7.19866e-06	1.59482e-05	9.78824	8.95112	9.34304	9.68982	9.45606	9.00039	8.86744	9.02981	963	1039	838	500	419	463	5.82865	7.89467	6.01377	3.04218	2.78067	3.17297	11.7584	17.2571	12.2321	5.19121	4.59881	5.56266
410349	XM_393829	LOC410349	UPF0598 protein CG30010	protein_coding	XP_393829.3	GB45158	.	1.96833	425.03	0.177559	5.50225	3.74976e-08	1.01773e-07	8.16083	9.13922	8.28273	8.03882	8.35141	8.83669	8.87612	8.85229	392	222	327	539	547	491	6.49911	4.6136	6.42971	8.98387	9.95915	9.23492	13.111	10.085	13.0782	15.3302	16.4709	16.1901
410353	XM_006557596,XM_006557597,XM_006557599,XM_006557600,XM_006557605,XM_006557606,XM_006557607,XM_006557611,XM_006557612,XM_006557613,XM_006557614,XM_016915454,XM_016915455,XM_016915456,XM_016915459,XM_016915461,XM_016915462,XM_016915463,XM_016915464,XM_026444465,XM_026444466	LOC410353	CUGBP Elav-like family member 4, transcript variant X11	protein_coding	XP_006557659.1;XP_006557660.1;XP_006557662.1;XP_006557663.1;XP_006557668.1;XP_006557669.1;XP_006557670.1;XP_006557674.1;XP_006557675.1;XP_006557676.1;XP_006557677.1;XP_016770943.1;XP_016770944.1;XP_016770945.1;XP_016770948.1;XP_016770950.1;XP_016770951.1;XP_016770952.1;XP_016770953.1;XP_026300250.1;XP_026300251.1	GB55730	.	3.88453	763.322	0.251494	7.78444	7.00232e-15	3.01867e-14	8.28832	10.2456	8.46023	8.71407	8.26778	9.48317	9.91518	9.83177	387	391	236	896	1345	1140	1.73811	2.11003	1.17765	3.9267	6.47648	5.59882	3.50638	4.61236	2.39536	6.70055	10.7111	9.81552
410354	XM_393834	LOC410354	suppressor of fused homolog	protein_coding	XP_393834.2	GB55092	.	-1.84105	940.473	0.128422	-6.85649	7.05748e-12	2.5457e-11	10.2516	9.37033	9.98587	10.0545	9.94255	9.5099	9.42778	9.35803	1561	1261	1152	703	624	530	13.5707	13.7489	11.8688	6.13417	5.94763	5.21354	27.3768	30.0541	24.1414	10.4674	9.83649	9.14007
410355	XM_393835	LOC410355	translation initiation factor eIF-2B subunit beta	protein_coding	XP_393835.1	GB55091	.	2.48008	1726.04	0.126221	10.3817	3.00357e-25	2.11051e-24	9.9538	11.2647	10.1385	10.0274	10.0966	10.9471	10.9996	10.8205	1359	898	1000	2453	2521	1929	19.6128	16.2551	17.1062	35.5712	39.9085	31.5356	39.5659	35.5324	34.7945	60.6989	66.0027	55.2864
410361	XM_026444449	LOC410361	uncharacterized LOC410361	protein_coding	XP_026300234.1	GB40637	.	-1.88949	1971.81	0.146881	-6.24992	4.10669e-10	1.30532e-09	11.3325	10.4144	11.0123	11.2182	10.9698	10.5056	10.4277	10.5257	3131	2917	2312	1358	1210	1245	31.0398	36.2952	27.1779	13.5291	13.1553	13.9761	62.618	79.3385	55.2805	23.0861	21.7569	24.5021
410363	XM_006562245,XM_006562247,XM_006562248,XM_016915539,XM_016915540,XM_026444496,XM_026444497,XM_026444498,XM_026444499,XM_026444500	LOC410363	uncharacterized LOC410363, transcript variant X9	protein_coding	XP_006562308.2;XP_006562310.2;XP_006562311.2;XP_016771028.2;XP_016771029.2;XP_026300281.1;XP_026300282.1;XP_026300283.1;XP_026300284.1;XP_026300285.1	GB40629	.	2.45183	3243.43	0.291914	4.43232	9.32238e-06	2.04111e-05	10.876	12.1698	10.9662	11.2689	10.4812	11.7908	11.7427	11.836	2463	2591	1065	4491	4165	4214	3.78161	4.96119	2.02807	6.6653	7.18866	7.42118	7.62883	10.8448	4.12514	11.3737	11.889	13.0104
410365	XM_006562254	LOC410365	laccase 2	protein_coding	XP_006562317.1	GB40624	.	35.0255	906.959	0.173529	29.5648	4.23944e-192	3.78711e-190	5.65802	10.7842	6.92671	6.99409	6.95632	9.92443	10.0071	10.0888	62	52	50	1587	1671	1660	0.215235	0.229029	0.205435	5.61797	6.46079	6.62382	0.434203	0.50064	0.41786	9.58654	10.6852	11.6125
410368	XM_006562260	LOC410368	cadherin-23	protein_coding	XP_006562323.1	GB40703	.	2.33995	3109.1	0.201702	6.08065	1.19696e-09	3.67056e-09	10.8626	12.0889	10.8805	11.1618	10.7829	11.6496	11.6721	11.8888	2211	2285	1523	3858	3846	4415	6.31893	8.19535	5.15859	11.0773	12.0589	14.2932	12.7475	17.9144	10.4927	18.9025	19.9437	25.058
410370	XM_003250555,XM_393850	LOC410370	actin-binding Rho-activating protein, transcript variant X1	protein_coding	XP_003250603.1;XP_393850.2	GB49392	.	2.44168	4535.17	0.247747	5.19835	2.0107e-07	5.10906e-07	11.3637	12.6518	11.6683	11.3526	11.366	12.38	12.5021	11.9372	4252	2228	2325	6814	7509	3851	82.5439	54.2531	53.5057	132.899	160.177	84.7352	166.52	118.593	108.832	226.78	264.909	148.553
410371	XM_006565218,XM_006565219,XM_006565220,XM_016915492,XM_016915493,XM_026444455,XM_026444456	LOC410371	calcium-transporting ATPase sarcoplasmic/endoplasmic reticulum type, transcript variant X6	protein_coding	XP_006565281.1;XP_006565282.1;XP_006565283.1;XP_016770981.1;XP_016770982.1;XP_026300240.1;XP_026300241.1	GB49320	.	9.03639	19565.7	0.119558	26.5623	1.85143e-155	1.13213e-153	11.929	15.1046	12.4924	12.608	12.5124	14.4942	14.4676	14.609	4736	4155	3758	33304	31603	33373	12.883	14.2873	12.0318	117.677	120.545	133.041	25.9894	31.2309	24.473	200.804	199.363	233.24
410373	XM_006565222,XM_006565223,XM_006565224,XM_006565225,XM_006565226,XM_393853	LOC410373	leucine-rich repeat-containing protein 15, transcript variant X2	protein_coding	XP_006565285.1;XP_006565286.1;XP_006565287.1;XP_006565288.1;XP_006565289.1;XP_393853.1	GB49397	.	6.09146	988.081	0.328179	7.94319	1.97054e-15	8.75199e-15	8.12383	10.729	8.16074	8.30318	8.91609	10.1035	10.1302	10.2851	226	206	450	1540	1540	1649	1.01756	1.15001	2.40964	7.39546	8.06056	9.03506	2.05277	2.51383	4.90125	12.6197	13.331	15.8397
410375	XM_006557473,XM_016915230,XM_026443899,XM_026443900,XM_393855	LOC410375	uncharacterized LOC410375, transcript variant X3	protein_coding	XP_006557536.1;XP_016770719.1;XP_026299684.1;XP_026299685.1;XP_393855.4	GB46663	.	2.03836	1887.31	0.151225	6.79394	1.09108e-11	3.88113e-11	10.2794	11.306	10.2314	10.4811	10.3992	10.9888	10.9857	11.1063	1359	1362	1275	2367	2298	2397	6.58744	8.32697	7.33847	11.5394	12.2425	13.1674	13.2892	18.2021	14.9266	19.6908	20.2473	23.0843
410376	XM_393856	LOC410376	peptidyl-tRNA hydrolase ICT1, mitochondrial	protein_coding	XP_393856.2	GB43990	.	3.22372	3034.83	0.152763	11.0546	2.08356e-28	1.64397e-27	10.4888	12.1776	10.7508	10.7286	10.6198	11.9012	11.8051	11.61	1970	1443	1302	5108	4517	3406	49.0924	45.1055	38.4527	127.895	123.473	96.1495	99.0365	98.5972	78.2137	218.241	204.206	168.564
410381	XM_016915519,XM_393861	LOC410381	popeye domain-containing protein 3-like, transcript variant X1	protein_coding	XP_016771008.1;XP_393861.2	GB52040	.	23.6312	269.217	0.376364	12.1229	7.98848e-34	7.42005e-33	4.47264	9.01188	5.14787	5.64671	5.69853	8.47487	8.36758	7.85453	14	26	29	614	541	305	0.119705	0.290229	0.303124	5.57686	5.36196	3.11874	0.241488	0.634417	0.616562	9.51639	8.86788	5.4676
410383	XM_006566848,XM_016915575,XM_393863	LOC410383	calcium homeostasis endoplasmic reticulum protein, transcript variant X2	protein_coding	XP_006566911.1;XP_016771064.1;XP_393863.3	GB52037	.	-1.77635	1685.53	0.13737	-6.03417	1.59784e-09	4.84923e-09	11.0748	10.2456	10.7354	10.9504	10.7407	10.2599	10.2878	10.2999	2570	2416	1996	1153	1159	1081	11.342	13.3778	10.4376	5.10463	5.60719	5.46738	22.8807	29.2429	21.2303	8.71058	9.27346	9.58508
410386	XM_006566963,XM_006566964	LOC410386	tolloid-like protein 1, transcript variant X1	protein_coding	XP_006567026.2;XP_006567027.2	GB52106	.	-6.31523	4860.34	0.183161	-14.5163	9.54624e-48	1.2786e-46	13.0348	10.3759	12.4376	12.7135	12.2639	10.7625	10.8251	10.7979	10333	10167	6716	1242	1309	1164	32.291	39.8753	24.8907	3.91436	4.51919	4.15947	65.1422	87.1644	50.6283	6.67949	7.47407	7.29215
410388	XM_393868	LOC410388	CDK5RAP1-like protein	protein_coding	XP_393868.4	GB52118	.	3.29985	3354.71	0.118751	14.5043	1.13823e-47	1.51465e-46	10.6075	12.3302	10.8712	10.8141	10.7854	11.9828	11.9654	11.8152	2133	1499	1488	5327	5098	4028	19.7981	17.4513	16.3691	49.6768	51.9073	42.3511	39.9398	38.1473	33.2952	84.7688	85.8469	74.2475
410393	XM_006566886,XM_006566887,XM_006566892,XM_006566894,XM_006566895,XM_006566896,XM_026444476,XM_026444477,XM_026444478,XM_026444479,XM_026444480	LOC410393	alkaline phosphatase, transcript variant X5	protein_coding	XP_006566949.1;XP_006566950.1;XP_006566955.2;XP_006566957.1;XP_006566958.1;XP_006566959.1;XP_026300261.1;XP_026300262.1;XP_026300263.1;XP_026300264.1;XP_026300265.1	GB52063	.	4.56684	304.313	0.19945	10.9862	4.45221e-28	3.4755e-27	6.77699	8.96277	6.91819	7.01679	7.22205	8.49776	8.51032	8.35172	119	101	133	507	500	393	0.464534	0.497943	0.644859	1.9353	2.1969	1.7067	0.937127	1.08846	1.31166	3.30241	3.63334	2.99209
410394	XM_006566880,XM_393874	LOC410394	DCN1-like protein 5, transcript variant X1	protein_coding	XP_006566943.1;XP_393874.3	GB52007	.	-1.55678	983.675	0.131061	-4.87226	1.10332e-06	2.64266e-06	10.2261	9.58797	9.98989	10.0575	9.98925	9.5487	9.55294	9.70785	1512	1221	1167	703	688	753	19.1408	19.5043	17.4472	9.0961	9.6673	10.9945	38.6136	42.635	35.488	15.5217	15.9883	19.2749
410395	XM_393875	LOC410395	chromobox protein homolog 1	protein_coding	XP_393875.1	GB52058	.	-4.29796	2483.05	0.148242	-14.1907	1.04663e-45	1.34065e-44	11.9761	9.87232	11.5234	11.6626	11.3881	10.2603	10.1471	10.179	5173	4469	3485	987	837	801	90.6777	98.3018	72.4155	17.3781	16.0882	15.8987	182.928	214.88	147.295	29.6541	26.6074	27.8727
410396	XM_016915406,XM_393876	LOC410396	isocitrate dehydrogenase [NAD] subunit gamma, mitochondrial, transcript variant X1	protein_coding	XP_016770895.1;XP_393876.1	GB52013	.	7.21722	6417.04	0.0930361	30.6488	2.74466e-206	2.7643e-204	10.609	13.4605	11.1418	11.1041	11.1785	12.9395	12.9548	12.8896	2020	1445	1636	11107	10982	9476	25.8275	23.1026	24.7972	143.489	154.967	137.683	52.103	50.5004	50.438	244.851	256.292	241.377
410399	XM_026444799	LOC410399	protein bowel	protein_coding	XP_026300584.1	GB49901	.	-4.23933	103.403	0.328793	-6.33784	2.33009e-10	7.55828e-10	7.3869	5.30141	6.63911	7.17507	6.93783	5.73177	5.42644	5.74304	159	206	167	43	28	39	3.4634	5.61658	4.29506	0.933123	0.648547	0.95701	6.98688	12.2774	8.73625	1.59229	1.0726	1.67777
410402	XM_006557812,XM_006557813,XM_006557814,XM_016915929,XM_016915930,XM_016915931,XM_016915932	LOC410402	serine proteinase stubble, transcript variant X5	protein_coding	XP_006557875.2;XP_006557876.1;XP_006557877.1;XP_016771418.2;XP_016771419.1;XP_016771420.1;XP_016771421.1	GB54762	.	-3.12438	77.1583	0.408109	-4.02728	5.64249e-05	0.000114465	6.87076	5.22052	6.33881	6.73091	6.23488	5.65523	5.54401	4.94429	134	150	93	48	41	17	1.47095	1.46036	1.03839	0.502632	0.419851	0.116939	2.96741	3.19223	2.11212	0.857697	0.694371	0.205011
410406	XM_006557822,XM_006557823,XM_393886	LOC410406	zinc metalloproteinase nas-13, transcript variant X3	protein_coding	XP_006557885.2;XP_006557886.1;XP_393886.3	GB54767	.	4.68975	118.5	0.367626	6.06461	1.32271e-09	4.04291e-09	5.38322	7.60928	5.4598	5.61431	5.77523	6.97027	6.60064	7.42286	44	40	50	176	118	245	0.550487	0.615499	0.76571	2.28724	1.76302	3.46378	1.11052	1.34543	1.55747	3.90296	2.91578	6.07249
410408	XM_026444699,XM_393888	LOC410408	conserved ATPase domain protein, transcript variant X1	protein_coding	XP_026300484.1;XP_393888.4	GB54778	.	-1.50679	2810.4	0.0921782	-6.41671	1.39253e-10	4.60279e-10	11.7223	11.1306	11.4996	11.5766	11.5264	11.1427	11.1591	11.174	4209	3435	3345	2146	2129	1992	10.5701	10.8308	9.96951	5.41742	5.87025	5.65996	21.3235	23.6752	20.2782	9.24433	9.70852	9.92271
410410	XM_393890	LOC410410	ATP-dependent DNA helicase PIF1	protein_coding	XP_393890.1	GB54729	.	-3.24894	272.845	0.217971	-7.79905	6.23737e-15	2.6991e-14	8.70551	7.00253	8.31035	8.33296	8.24621	7.34661	7.30231	6.95495	547	421	396	146	135	81	4.85439	4.6918	4.16501	1.30015	1.31078	0.809788	9.793	10.2559	8.47173	2.21858	2.16783	1.41967
410413	XM_026444791	LOC410413	uncharacterized LOC410413	protein_coding	XP_026300576.1	GB48263	.	-2.0397	1850.86	0.129359	-7.94964	1.87051e-15	8.32571e-15	11.2786	10.2497	10.9045	11.1005	10.9582	10.3661	10.3521	10.2813	2935	2705	2398	1231	1180	1001	10.7895	12.4784	10.4495	4.54435	4.75765	4.16603	21.7663	27.2769	21.2545	7.75452	7.86843	7.30363
410417	XM_006558538	LOC410417	receptor-type tyrosine-protein phosphatase kappa	protein_coding	XP_006558601.1	GB48234	.	-3.0095	716.326	0.139068	-11.4298	2.96766e-30	2.48264e-29	10.0705	8.48135	9.76416	9.65671	9.71567	8.78338	8.61136	8.72077	1465	987	1077	381	302	317	6.14237	5.19285	5.35069	1.60486	1.38838	1.50131	12.3913	11.3512	10.8834	2.73854	2.29617	2.63201
410420	XM_393900	LOC410420	isochorismatase domain-containing protein 2	protein_coding	XP_393900.2	GB48255	.	2.39513	2660.13	0.155228	8.11775	4.74918e-16	2.17611e-15	10.6133	11.8741	10.8546	10.5629	10.7837	11.5102	11.5567	11.5673	2308	1235	1644	3529	3606	3354	41.5231	27.883	35.0568	63.8006	71.1799	68.3515	83.7666	60.95	71.3064	108.87	117.721	119.83
410422	XM_006558483,XM_393902	LOC410422	dihydrofolate reductase, transcript variant X2	protein_coding	XP_006558546.1;XP_393902.1	GB48252	.	-4.45093	1331.9	0.112794	-19.0976	2.64131e-81	6.3845e-80	11.0868	8.93301	10.6022	10.5604	10.6537	9.25055	9.17996	9.2595	2802	2021	2278	488	436	442	48.1188	43.5215	46.3776	8.41319	8.17422	8.58465	97.0724	95.1346	94.3332	14.3563	13.5189	15.0501
410423	XM_026444754,XM_026444755,XM_026444756,XM_026444757	LOC410423	uncharacterized LOC410423, transcript variant X2	protein_coding	XP_026300539.1;XP_026300540.1;XP_026300541.1;XP_026300542.1	GB48247	.	1.88921	7341.52	0.158441	5.79258	6.93117e-09	1.99674e-08	12.3113	13.2289	12.2628	12.5248	12.2475	12.9439	12.9894	12.8891	5931	5982	4501	9379	9576	7939	14.1237	18.1206	12.6639	22.3882	25.2982	21.1594	28.4925	39.6102	25.7586	38.2035	41.8394	37.0955
410432	XM_393912	LOC410432	L-threonine 3-dehydrogenase, mitochondrial	protein_coding	XP_393912.3	GB50689	.	6.6604	90.7127	0.407253	6.71723	1.85215e-11	6.49612e-11	4.54971	7.30382	5.51471	4.73391	5.35229	6.86825	6.80678	6.94326	44	9	27	153	140	148	0.651156	0.163459	0.475338	2.29442	2.27765	2.49044	1.31361	0.357309	0.966849	3.91522	3.76689	4.36608
410435	NM_001171108,XM_006560049,XM_006560051,XM_006560052,XM_006560054,XM_016915677	5-HT1	serotonin receptor	protein_coding	NP_001164579.1;XP_006560112.1;XP_006560114.1;XP_006560115.1;XP_006560117.1;XP_016771166.1	GB48005	.	3.19182	1016.85	0.253099	6.61553	3.70223e-11	1.27116e-10	8.92317	10.5964	8.85585	8.95303	9.36523	10.3345	10.0132	10.1082	479	405	669	1795	1266	1283	2.37798	2.47329	3.95624	8.12895	7.21809	6.94465	4.79722	5.40642	8.04709	13.8713	11.9376	12.1749
410447	XM_006560389,XM_026444849	LOC410447	importin subunit beta-1, transcript variant X1	protein_coding	XP_006560452.1;XP_026300634.1	GB40075	.	-3.09632	3574.95	0.183444	-8.88856	6.19036e-19	3.28479e-18	12.4	10.7693	11.8743	12.2714	11.9708	11.0522	10.9487	11.0659	5813	6560	4963	1760	1513	1603	26.0923	36.2573	26.3185	7.90097	7.37714	8.00738	52.6372	79.2557	53.5324	13.4823	12.2007	14.0381
410448	XM_016915768,XM_016915769	LOC410448	carcinine transporter, transcript variant X1	protein_coding	XP_016771257.2;XP_016771258.2	GB40076	.	-1.64466	1660.07	0.142387	-5.04114	4.62771e-07	1.14088e-06	11.0116	10.2942	10.7904	10.8138	10.6577	10.2872	10.1927	10.395	2767	2132	1859	1213	1062	1225	18.0615	17.4551	14.3818	7.95502	7.59705	9.04771	36.4363	38.1556	29.253	13.5745	12.5644	15.8619
410449	XM_006560392,XM_016915770,XM_393929	LOC410449	uncharacterized LOC410449, transcript variant X3	protein_coding	XP_006560455.1;XP_016771259.1;XP_393929.2	GB40145	.	3.47381	1618.32	0.131755	13.6352	2.47171e-42	2.93887e-41	9.49885	11.2953	9.73009	9.82003	9.60976	10.8744	10.866	10.8731	943	788	630	2457	2373	2199	9.60957	10.1182	7.79904	24.3739	26.9026	25.6651	19.3858	22.1175	15.8634	41.5918	44.4928	44.9946
410451	NM_001159303,XM_016915678	LOC410451	venom serine carboxypeptidase	protein_coding	NP_001152775.1;XP_016771167.1	GB40141	.	-3.6034	9193.53	0.116755	-15.8396	1.65795e-56	2.66543e-55	13.8131	11.9637	13.47	13.4596	13.3241	12.3085	12.2428	12.1958	19580	14570	13039	4176	3758	3265	244.405	229.082	195.38	52.6095	47.2037	46.0588	493.05	500.755	397.408	89.7733	78.0679	80.7476
410459	XM_393939	LOC410459	cyclin-H	protein_coding	XP_393939.3	GB40098	.	-1.62002	1049.42	0.129887	-5.35858	8.38763e-08	2.21279e-07	10.3416	9.6461	10.1388	10.1153	9.95016	9.62827	9.6134	9.62524	1800	1321	1141	786	753	702	28.3409	26.1055	21.301	12.4254	13.0034	12.5072	57.1734	57.0646	43.3267	21.2028	21.5057	21.9269
410462	XM_006560320	LOC410462	uncharacterized LOC410462	protein_coding	XP_006560383.2	GB40112	.	-4.63576	4115.37	0.242974	-9.10716	8.4566e-20	4.69339e-19	12.725	10.5122	12.0426	12.5521	11.9948	10.8776	10.6564	10.8767	7281	9052	5358	1546	1148	1384	26.0653	40.6649	22.7392	5.55883	4.50516	5.61008	52.5827	88.8903	46.2521	9.48564	7.45086	9.83526
410464	XM_393944	LOC410464	protein escargot	protein_coding	XP_393944.1	GB53867	.	-2.08179	245.527	0.191552	-5.52238	3.34436e-08	9.12042e-08	8.37465	7.31419	7.91793	8.19399	7.99614	7.39499	7.37913	7.31087	377	377	316	161	154	131	1.62957	2.0497	1.62274	0.698972	0.729907	0.641342	3.28742	4.48048	3.30069	1.19273	1.20716	1.12436
410465	XM_016915846,XM_016915847,XM_026444810	LOC410465	UNC93-like protein, transcript variant X1	protein_coding	XP_016771335.1;XP_016771336.1;XP_026300595.1	GB47791	.	7.56729	1559.25	0.276214	10.5707	4.0736e-26	2.95537e-25	8.50956	11.4273	8.73743	9.32078	8.89526	10.8425	10.7298	10.9858	323	518	310	2644	2305	2724	3.11848	6.27464	3.64814	25.4262	24.3001	29.9119	6.29106	13.7159	7.42041	43.3874	40.1887	52.4398
410467	XM_006564049	LOC410467	uncharacterized LOC410467	protein_coding	XP_006564112.2	GB47779	.	2.37403	1978.18	0.140304	8.89027	6.09632e-19	3.23656e-18	10.196	11.4426	10.1723	10.2769	10.3985	11.0714	11.0372	11.1514	1329	1128	1330	2667	2508	2594	4.44188	4.73011	5.27047	8.95801	9.19959	9.82269	8.96082	10.3396	10.7203	15.286	15.2147	17.2206
410468	XM_393948	LOC410468	protein hairy	protein_coding	XP_393948.3	GB47799	.	-3.15867	4115.26	0.160372	-10.3467	4.33286e-25	3.01977e-24	12.61	10.9505	12.1097	12.4097	12.1946	11.2838	11.1405	11.1607	7029	7180	5926	2139	1754	1654	50.8969	65.2499	50.8751	15.5569	13.9273	13.5648	102.677	142.631	103.481	26.5464	23.0336	23.7809
410470	XM_006565066,XM_006565067,XM_006565068,XM_006565069,XM_006565070,XM_006565071	LOC410470	putative polypeptide N-acetylgalactosaminyltransferase 9, transcript variant X6	protein_coding	XP_006565129.1;XP_006565130.1;XP_006565131.1;XP_006565132.1;XP_006565133.1;XP_006565134.1	GB49852	.	-1.92727	1178.46	0.212895	-4.4461	8.74416e-06	1.91983e-05	10.5998	9.65301	10.1953	10.4243	10.5337	9.85767	9.58522	9.9291	1622	1559	1796	838	590	815	7.97545	9.69437	10.4864	4.15117	3.2065	4.55847	16.0893	21.1911	21.3295	7.08359	5.30308	7.99163
410479	XM_026444937	LOC410479	zwei Ig domain protein zig-8	protein_coding	XP_026300722.1	.	.	3.00664	689.589	0.182267	8.71332	2.95105e-18	1.51732e-17	8.42874	10.0148	8.51109	8.79568	8.50321	9.69356	9.61869	9.55781	395	414	302	1081	976	844	3.07228	4.04535	2.7791	8.45693	8.337	7.43897	6.19786	8.84281	5.65275	14.431	13.7881	13.0416
410480	XM_006560177,XM_016916230,XM_026445187	LOC410480	trichohyalin, transcript variant X1	protein_coding	XP_006560240.1;XP_016771719.1;XP_026300972.1	GB43602	.	-2.25015	1314.32	0.251579	-4.65071	3.30798e-06	7.57025e-06	10.8297	9.65942	10.4159	10.88	10.2799	9.90226	9.70075	9.84391	2028	2464	1354	868	667	727	7.09745	10.8621	5.61504	3.06637	2.57022	2.87335	14.318	23.7438	11.4211	5.23248	4.25075	5.03739
410482	XM_393961	LOC410482	adenylosuccinate lyase	protein_coding	XP_393961.3	GB43617	.	-1.55835	2103.63	0.103193	-6.20222	5.56727e-10	1.74741e-09	11.3236	10.6833	11.0762	11.1872	11.1175	10.7173	10.7136	10.7517	3135	2655	2531	1583	1535	1477	18.6528	19.8283	17.851	9.46299	10.0197	9.9527	37.6292	43.3431	36.3094	16.1477	16.571	17.4485
410484	XM_006560197,XM_393963	LOC410484	trehalase, transcript variant X1	protein_coding	XP_006560260.1;XP_393963.3	GB43575	.	2.22421	3084.61	0.1809	6.37529	1.82617e-10	5.9727e-10	10.9023	12.0551	10.9449	11.2153	11.254	11.9287	11.7449	11.895	1933	2018	2169	4463	3574	3860	10.1229	13.4128	13.4138	23.5199	20.4325	22.894	20.4214	29.3192	27.284	40.1346	33.7923	40.1364
410486	XM_016916314	LOC410486	40S ribosomal protein SA	protein_coding	XP_016771803.1	GB43548	.	-1.59805	36877.6	0.127439	-5.3069	1.11504e-07	2.91322e-07	15.4693	14.793	15.2746	15.2626	15.1294	14.8897	14.737	14.7475	61893	45948	40938	30823	25255	23521	1021.12	951.305	800.683	510.929	457.091	439.583	2059.95	2079.48	1628.61	871.853	755.961	770.651
[truncated: 4,755 more rows]

## Sheet: LAG vs LLG
Gene_ID	Transcript_ID	Gene_Symbol	Description	gene_biotype	Protein_ID	BEEBASE	locus_tag	LAG/LLG.fc	LAG/LLG.baseMean	LAG/LLG.lfcSE	LAG/LLG.stat	LAG/LLG.raw.pval	LAG/LLG.bh.pval	LLG.mean	LAG.mean	N_LLG-1	N_LLG-2	N_LLG-3	N_LAG-1	N_LAG-2	N_LAG-3	LLG-1_Read_Count	LLG-2_Read_Count	LLG-3_Read_Count	LAG-1_Read_Count	LAG-2_Read_Count	LAG-3_Read_Count	LLG-1_FPKM	LLG-2_FPKM	LLG-3_FPKM	LAG-1_FPKM	LAG-2_FPKM	LAG-3_FPKM	LLG-1_TPM	LLG-2_TPM	LLG-3_TPM	LAG-1_TPM	LAG-2_TPM	LAG-3_TPM
[truncated: 5,789 more rows]

[truncated: 2 more sheets: LLG vs SLG, LAG vs SAG]
