# Supplementary material for: Chronic Larval Exposure to Lambda-Cyhalothrin Alters Gene Expression in Both Larval and Adult Honey Bees (Apis mellifera)
Source: Insects. 2025 Aug 12;16(8):833. doi: 10.3390/insects16080833 (PMC12387069; doi:10.3390/insects16080833)
Supplement: Supplementary file 1 [file insects-16-00833-s001.zip › Supplementary data file 2.xlsx]

## Sheet: Labels
	Labels	Code used in the manuscript
	a	SAG vs SLG
	b	LAG vs LLG
	c	LAG vs SAG
	d	LLG vs SLG

## Sheet: specific.list_ab
Gene_ID	Transcript_ID	Gene_Symbol	Description	gene_biotype	Protein_ID	BEEBASE	locus_tag	LLG-3_FPKM	LAG-2_FPKM	SLG-1_FPKM	LLG-1_FPKM	SAG-1_FPKM	SAG-3_FPKM	LAG-3_FPKM	SAG-2_FPKM	LAG-1_FPKM	SLG-2_FPKM	LLG-2_FPKM	SLG-3_FPKM	LLG-3_TPM	LAG-2_TPM	SLG-1_TPM	LLG-1_TPM	SAG-1_TPM	SAG-3_TPM	LAG-3_TPM	SAG-2_TPM	LAG-1_TPM	SLG-2_TPM	LLG-2_TPM	SLG-3_TPM	SAG/SLG.fc	SAG/SLG.baseMean	SAG/SLG.lfcSE	SAG/SLG.stat	SAG/SLG.raw.pval	SAG/SLG.bh.pval	LLG/SLG.fc	LLG/SLG.baseMean	LLG/SLG.lfcSE	LLG/SLG.stat	LLG/SLG.raw.pval	LLG/SLG.bh.pval	LAG/LLG.fc	LAG/LLG.baseMean	LAG/LLG.lfcSE	LAG/LLG.stat	LAG/LLG.raw.pval	LAG/LLG.bh.pval
406119	NM_001135735	Cryl1	lambda crystallin-like protein	protein_coding	NP_001129207.1	GB40673	.	246.246	228.182	210.084	327.797	291.655	269.783	218.97	344.006	271.361	169.403	367.463	320.464	528.391	413.261	423.813	679.504	497.682	472.967	381.804	568.934	481.896	370.302	779.944	651.83	1.57575	13303.7	0.248319	2.64192	0.00824378	0.0129414	1.7156	13864.6	0.324223	2.40178	0.0163153	0.111324	-1.29255	13562.8	0.226495	-1.63458	0.102137	0.132074
406132	XM_016917887	LOC406132	histone H4	protein_coding	XP_016773376.1	GB47407	.	12.1718	16.269	9.44098	12.1699	14.3737	11.5708	15.7411	14.5565	14.8065	10.5024	9.86688	8.26977	26.1181	29.4649	19.0457	25.2274	24.5274	20.2853	27.4467	24.0743	26.2942	22.9575	20.9426	16.8209	1.7626	285.509	0.181431	4.50698	6.57583e-06	1.46537e-05	1.53014	257.307	0.164918	3.721	0.000198435	0.00534853	1.41504	329.091	0.136806	3.66094	0.000251294	0.000462326
408817	XM_006560586	LOC408817	alanine--glyoxylate aminotransferase 2-like	protein_coding	XP_006560649.2	GB49543	.	39.6334	133.344	14.8879	126.012	107.5	93.7293	110.013	86.1932	83.7368	12.601	260.095	78.2003	85.0449	241.5	30.0341	261.216	183.439	164.321	191.823	142.551	148.704	27.5448	552.055	159.061	3.27192	6203.67	0.800222	2.13708	0.0325915	0.0464436	5.2651	9044.36	1.16912	2.04979	0.0403846	0.192554	-1.33299	11550.8	0.749886	-0.552966	0.580287	0.630479
408992	XM_016913943	LOC408992	NPC intracellular cholesterol transporter 1 homolog 1b	protein_coding	XP_016769432.1	GB53306	.	1.7639	19.7431	2.1484	2.94436	19.4738	22.2401	19.3619	24.4066	20.6862	2.32317	27.6476	3.41739	3.78496	35.7567	4.33408	6.10348	33.2303	38.99	33.76	40.3648	36.7355	5.07826	58.6824	6.95105	10.2041	6208.37	0.217233	15.4262	1.09184e-53	1.66664e-52	5.71485	3672.91	1.20445	2.08786	0.0368106	0.181932	1.73523	7386.32	1.17521	0.676578	NA	NA
409143	XM_026440271,XM_392669	LOC409143	venom serine protease 34, transcript variant X1	protein_coding	XP_026296056.1;XP_392669.1	GB44120	.	2.8711	8.83219	1.91328	8.96439	9.2168	12.4312	12.3416	7.82795	9.47634	0.203297	11.4801	2.36125	6.16078	15.996	3.85975	18.5827	15.7276	21.7937	21.5193	12.9463	16.8286	0.444392	24.3666	4.80284	8.02484	481.837	0.880353	3.4128	0.000642979	0.00116743	6.7381	410.918	1.04094	2.6441	0.00819086	0.0719527	1.30316	717.191	0.455025	0.839547	0.401163	0.456169
409626	XM_393127	LOC409626	chymotrypsin-2	protein_coding	XP_393127.4	GB52186	.	7.29088	168.653	7.64635	62.1369	196.2	214.453	278.638	192.387	196.949	0.340236	335.894	29.6621	15.6447	305.447	15.4254	128.806	334.798	375.967	485.843	318.179	349.752	0.743731	712.939	60.3335	19.2835	7765.98	1.33391	3.2006	0.00137142	0.00238629	14.6096	5962.35	1.76293	2.19456	0.0281954	0.155303	1.49353	12025.9	1.30409	0.443779	0.657202	0.702461
409636	XM_006566674,XM_016914931	LOC409636	uncharacterized LOC409636, transcript variant X2	protein_coding	XP_006566737.2;XP_016770420.1	GB44893	.	9.16884	26.3517	9.77744	15.7217	29.992	25.7585	27.2893	29.3058	29.2538	6.75587	32.0844	14.8758	19.6744	47.7256	19.7245	32.5902	51.1787	45.1582	47.5825	48.4674	51.9504	14.7678	68.0994	30.2577	3.31141	1723.16	0.279089	6.18958	6.03232e-10	1.88933e-09	2.39505	1342.9	0.507837	2.48123	0.0130931	0.0971887	1.43192	2002.83	0.592022	0.874877	0.381641	0.435997
409798	NM_001011636	Fabp	FABP-like protein	protein_coding	NP_001011636.1	GB40713	.	350.492	1134.77	263.208	328.809	1602.26	1481.91	898.102	1771.99	1247.81	164.955	857.298	270.26	752.082	2055.18	530.981	681.602	2734.12	2597.99	1565.96	2930.61	2215.93	360.578	1819.62	549.715	8.5314	26484.5	0.202007	15.3103	6.52897e-53	9.73471e-52	2.9114	10739.1	0.442162	3.48677	0.000488897	0.0102616	2.10956	21616.6	0.589931	1.82554	0.0679203	0.0905173
410013	XM_003249174,XM_393500	LOC410013	calexcitin-2, transcript variant X1	protein_coding	XP_003249222.1;XP_393500.1	GB49705	.	6.57462	27.0208	14.8676	20.5056	30.8102	32.5061	27.9221	32.5167	32.6656	3.96582	90.0387	6.66475	14.1078	48.9374	29.9931	42.507	52.5748	56.9877	48.6859	53.7778	58.0092	8.66898	191.108	13.5563	4.84876	1741.47	0.365647	6.22901	4.69401e-10	1.48374e-09	6.30481	2150.43	1.13634	2.33774	0.019401	0.123081	-1.33003	2813.87	1.00845	-0.408015	0.683263	0.726387
410140	XM_006560833,XR_408888,XR_408889	LOC410140	gamma-aminobutyric acid type B receptor subunit 2, transcript variant X1	protein_coding	XP_006560896.3	GB49239	.	2.03232	3.06849	1.42811	3.20273	2.54691	3.34753	1.99836	2.49646	2.26897	1.94314	2.35877	1.80561	4.36092	5.55734	2.88099	6.63907	4.34607	5.8687	3.4844	4.12877	4.02935	4.24756	5.00651	3.67265	1.9947	770.535	0.214755	4.63865	3.50698e-06	8.01318e-06	1.84931	721.524	0.252694	3.51012	0.000447907	0.00964761	1.00338	820.462	0.25102	0.0193861	0.984533	0.987898
410484	XM_006560197,XM_393963	LOC410484	trehalase, transcript variant X1	protein_coding	XP_006560260.1;XP_393963.3	GB43575	.	14.2431	25.1275	10.1229	23.6231	23.5199	22.894	29.4675	20.4325	25.7786	13.4128	23.5821	13.4138	30.5626	45.5085	20.4214	48.9693	40.1346	40.1364	51.3806	33.7923	45.7788	29.3192	50.0533	27.284	2.22421	3084.61	0.1809	6.37529	1.82617e-10	5.9727e-10	2.12825	2946.73	0.294972	3.69414	0.000220634	0.00569778	1.33766	4090.93	0.254781	1.64733	0.0994902	0.128862
410532	XM_006564885,XM_006564887,XM_006564889,XM_006564890,XM_006564891,XM_016916370,XM_026445106	LOC410532	solute carrier family 28 member 3, transcript variant X5	protein_coding	XP_006564948.2;XP_006564950.2;XP_006564952.2;XP_006564953.2;XP_006564954.2;XP_016771859.2;XP_026300891.1	GB52717	.	23.5128	19.2368	20.298	28.9218	24.0693	18.3946	26.943	22.324	23.8993	8.1482	17.7502	20.3554	50.4535	34.8399	40.9481	59.9533	41.072	32.2483	46.9788	36.9206	42.4416	17.8113	37.6751	41.4034	1.65368	1872.49	0.321585	2.25656	0.0240353	0.0350532	1.79641	1954.2	0.353918	2.38788	0.0169459	0.113877	1.05179	2256.74	0.19083	0.381725	0.702665	0.743245
410566	XM_006565603,XM_394045	LOC410566	putative inorganic phosphate cotransporter, transcript variant X1	protein_coding	XP_006565666.1;XP_394045.4	GB41670	.	10.5167	18.3415	10.5019	16.5049	18.08	22.1689	17.7556	14.7054	17.4029	4.7671	25.7973	14.4595	22.5667	33.2183	21.186	34.2138	30.8519	38.8653	30.9592	24.3205	30.9048	10.4205	54.755	29.4109	2.27718	2480.04	0.360943	3.2893	0.00100438	0.00177774	2.17668	2382.76	0.47278	2.37347	0.017622	0.116515	1.04033	2901.74	0.33358	0.171012	0.864215	0.887093
410620	NM_001160072	LOC410620	heat shock protein Hsp70Ab-like	protein_coding	NP_001153544.1	GB50609	.	714.817	438.224	94.7828	107.633	478.885	333.497	655.803	448.043	502.908	71.8794	115.019	82.3368	1533.85	793.668	191.21	223.117	817.174	584.667	1143.48	740.996	893.089	157.123	244.129	167.475	6.22781	28549.9	0.173097	15.2442	1.79853e-52	2.65464e-51	4.47324	21318.7	0.870615	2.48252	0.0130456	0.0970547	1.85823	43853	0.69805	1.28061	0.200332	0.243368
410996	XM_394471	LOC410996	tubulin beta chain	protein_coding	XP_394471.1	GB44074	.	31.2152	57.9376	27.6596	55.33	58.9596	41.753	51.8379	44.4892	60.1381	12.164	59.1766	12.8363	66.9812	104.931	55.7991	114.696	100.609	73.199	90.3863	73.5785	106.796	26.5895	125.603	26.1094	3.43732	2356.73	0.303473	5.86967	4.36663e-09	1.27948e-08	3.6216	2422.96	0.390875	4.74992	2.03495e-06	0.000159139	1.17717	3606.93	0.283672	0.829539	0.406799	0.461812
410997	XM_016911712,XM_016911713,XM_394472	LOC410997	organic cation transporter 1, transcript variant X1	protein_coding	XP_016767201.2;XP_016767202.2;XP_394472.4	GB44073	.	10.2311	14.3062	9.59585	17.7791	12.0503	9.512	12.3955	8.42423	14.8376	5.05373	19.2698	5.03887	21.9538	25.91	19.3582	36.8551	20.5627	16.6759	21.6132	13.9324	26.3493	11.0471	40.9003	10.2492	1.95687	1744.02	0.275012	3.52182	0.000428592	0.000791649	3.12551	2400.33	0.3597	4.57072	4.86041e-06	0.000314234	-1.12675	2995.14	0.279414	-0.616194	0.537767	0.589518
411100	XM_394574	LOC411100	FGGY carbohydrate kinase domain-containing protein	protein_coding	XP_394574.3	GB44457	.	23.6648	27.6646	11.1858	37.129	29.9075	27.4508	29.0222	34.2261	30.307	8.88922	94.0676	25.2236	50.7797	50.1034	22.5657	76.9662	51.0344	48.1251	50.6041	56.6049	53.8206	19.4311	199.66	51.3054	2.44896	2986.26	0.359297	3.59639	0.000322662	0.000605316	4.51418	4729.66	0.813836	2.67187	0.00754297	0.0682673	-1.82222	5208.3	0.68695	-1.2602	0.207597	0.251279
411223	XM_016912970,XM_026442007,XM_026442008,XM_026442009	LOC411223	esterase FE4, transcript variant X3	protein_coding	XP_016768459.2;XP_026297792.1;XP_026297793.1;XP_026297794.1	GB47975	.	0.738435	1.22747	0.611498	2.34527	1.16317	2.14125	0.92651	2.28496	1.57632	0.180703	2.37914	1.04631	1.58453	2.22307	1.23361	4.86162	1.98484	3.75392	1.61549	3.77898	2.79931	0.395003	5.04975	2.12821	3.21837	213.513	0.522307	3.22862	0.00124387	0.00217688	3.80472	241.675	0.639666	3.01374	0.00258047	0.0333198	-1.61675	269.893	0.437681	-1.58356	0.113293	0.145105
411307	XM_394781	LOC411307	mitochondrial enolase superfamily member 1	protein_coding	XP_394781.4	GB53440	.	23.9434	29.4369	22.9403	33.7963	37.8165	32.8043	37.0122	37.1184	35.5124	9.23579	38.2664	25.3883	51.3774	53.3133	46.2785	70.0577	64.5303	57.5106	64.5358	61.3883	63.0647	20.1887	81.2208	51.6404	2.2983	2131.21	0.326696	3.67489	0.000237956	0.000452605	2.13938	2009.86	0.402069	2.72887	0.00635512	0.061527	1.07494	2480.2	0.245726	0.424287	0.671357	0.715951
411353	XM_394827	LOC411353	lipase 3	protein_coding	XP_394827.4	GB41760	.	6.74044	22.2377	1.28237	26.6021	20.2484	17.8201	45.0684	24.218	19.395	0.83268	91.6004	4.93706	14.4636	40.2748	2.58698	55.1446	34.552	31.2411	78.5828	40.0529	34.4427	1.82017	194.423	10.0421	10.5944	834.122	0.777329	4.38067	1.18312e-05	2.56473e-05	23.713	1767.42	1.26567	3.60885	0.000307561	0.00731106	-1.50813	2442.4	1.02941	-0.575823	0.564735	0.615535
411958	XM_016916720,XM_016916721,XM_026445380,XM_026445381,XM_395425	LOC411958	TWiK family of potassium channels protein 18, transcript variant X1	protein_coding	XP_016772209.2;XP_016772210.1;XP_026301165.1;XP_026301166.1;XP_395425.3	GB46188	.	7.8622	7.87529	6.19092	9.01682	7.53348	8.88903	8.4403	7.79181	7.31279	6.35224	7.81274	5.55584	16.8706	14.263	12.4892	18.6913	12.8552	15.5837	14.7168	12.8865	12.9864	13.8855	16.5826	11.3007	1.59957	1213.28	0.129396	5.23725	1.62984e-07	4.18792e-07	1.77043	1272.85	0.152581	5.40107	6.6246e-08	1.10766e-05	-1.07369	1374.01	0.142807	-0.718279	0.472585	0.527095
412074	XM_026444973,XM_026444974,XM_026444975	LOC412074	probable cation-transporting ATPase 13A3, transcript variant X1	protein_coding	XP_026300758.1;XP_026300759.1;XP_026300760.1	GB54213	.	14.3001	17.2295	15.619	21.8526	21.7272	23.5798	18.5988	21.3671	20.4594	6.7022	17.2604	16.3429	30.685	31.2044	31.5089	45.2992	37.0755	41.3388	32.4296	35.338	36.3328	14.6505	36.6353	33.2417	2.12329	3570.2	0.301068	3.60816	0.000308375	0.000579359	1.74856	3111.1	0.358138	2.25099	0.0243864	0.141763	1.08154	3602.21	0.200303	0.564604	0.572343	0.622837
412161	XM_006569775,XM_016913577,XM_016913578	LOC412161	broad-complex core protein isoforms 1/2/3/4/5, transcript variant X1	protein_coding	XP_006569838.2;XP_016769066.2;XP_016769067.2	GB51667	.	5.75244	5.83552	4.09637	4.6509	5.78772	6.09552	6.07297	7.09529	5.60029	3.84839	4.33049	4.12105	12.3435	10.5687	8.2638	9.64106	9.87622	10.6863	10.589	11.7346	9.94527	8.41229	9.19151	8.38231	2.05274	890.599	0.119828	8.65869	4.77196e-18	2.42445e-17	1.54116	730.262	0.12448	5.01298	5.3594e-07	5.685e-05	1.29527	889.981	0.114654	3.25543	0.0011322	0.0019389
412166	XM_026440107,XM_026440108	LOC412166	acyl-CoA Delta(11) desaturase, transcript variant X2	protein_coding	XP_026295892.1;XP_026295893.1	GB48195	.	59.747	54.5547	27.5735	62.3934	64.2554	60.4684	66.3634	61.6494	66.556	45.6402	108.572	62.3497	128.204	98.8042	55.6253	129.338	109.646	106.01	115.714	101.959	118.193	99.7659	230.445	126.821	1.67329	4469.76	0.287257	2.58544	0.00972553	0.0151425	2.19775	5270.75	0.40116	2.83185	0.00462796	0.0498415	-1.22886	5725.19	0.296985	-1.00115	0.316756	0.370017
412304	NM_001276427,XM_016914214	DHRS4	dehydrogenase/reductase (SDR family) member 4	protein_coding	NP_001263356.1;XP_016769703.1	GB48350	.	34.2025	40.7291	32.5222	37.4184	46.7252	45.0115	48.7826	58.3368	41.1231	26.7801	64.7329	39.8655	73.3913	73.7645	65.6086	77.5661	79.7323	78.9115	85.059	96.4803	73.0284	58.5393	137.396	81.0873	1.9412	2498.61	0.182069	5.25598	1.47241e-07	3.80722e-07	1.80293	2351.87	0.346839	2.45169	0.0142187	0.101791	-1.0194	2611.56	0.299284	-0.0926418	0.926188	0.94056
412484	NM_001163716,XM_006564043	Pgrp-s2	peptidoglycan recognition protein S2	protein_coding	NP_001157188.1;XP_006564106.1	GB47805	.	16.4574	21.5235	4.78917	44.9295	21.2703	23.4097	21.453	27.3628	19.7231	3.00073	118.694	18.5331	35.3142	38.9813	9.66143	93.1363	36.2957	41.0406	37.4062	45.254	35.0253	6.55935	251.929	37.6968	3.29006	742.114	0.779065	2.20536	0.0274291	0.039676	9.02939	1724.61	1.10723	2.86719	0.00414129	0.0464227	-2.95207	1803.01	0.802445	-1.94621	0.0516296	0.0700693
412969	XM_006564738	LOC412969	uncharacterized LOC412969	protein_coding	XP_006564801.1	GB48656	.	6.06648	19.758	2.07341	23.7892	23.1774	11.8962	25.9916	24.1792	26.7012	0.388521	44.1439	7.98951	13.0174	35.7838	4.18279	49.3136	39.55	20.8557	45.3198	39.9888	47.4172	0.849277	93.6959	16.2508	6.78312	779.308	1.08579	2.54373	0.0109677	0.0169354	9.21971	1019.87	1.28213	2.49954	0.0124356	0.0934326	-1.05006	1560.02	0.807489	-0.0872706	0.930456	0.944054
413117	XM_006562632	LOC413117	proton-coupled amino acid transporter-like protein pathetic	protein_coding	XP_006562695.1	GB50434	.	3.46821	5.99274	2.316	4.87422	6.22295	5.39675	6.08426	7.7344	6.52703	0.970617	8.98409	1.58648	7.44204	10.8535	4.67217	10.104	10.6189	9.46126	10.6087	12.7915	11.591	2.12169	19.0688	3.22695	4.88491	841.093	0.284067	8.0556	7.90899e-16	3.58399e-15	4.70414	805.618	0.454566	4.91443	8.90404e-07	8.87256e-05	1.06564	1194.25	0.366493	0.250278	0.802372	0.834451
413678	XM_016912298,XM_016912301,XM_016912305	LOC413678	serine--pyruvate aminotransferase, mitochondrial, transcript variant X2	protein_coding	XP_016767787.2;XP_016767790.2;XP_016767794.2	GB46444	.	5.39039	13.7512	3.89623	9.24911	14.9915	15.2108	14.3648	17.39	18.0551	4.105	19.5749	7.56939	11.5666	24.9048	7.86005	19.1729	25.5816	26.6667	25.047	28.7605	32.0631	8.97322	41.548	15.3963	3.28939	776.316	0.261376	6.57221	4.95743e-11	1.6897e-10	2.72517	666.326	0.498594	2.90085	0.0037215	0.0432623	1.22398	942.1	0.430077	0.677972	0.49779	0.551103
413697	XM_397138	LOC413697	PTS-dependent dihydroxyacetone kinase 1, dihydroxyacetone-binding subunit DhaK	protein_coding	XP_397138.5	GB49937	.	54.5866	83.8413	26.2643	82.6677	63.578	78.8725	79.416	74.1154	81.6998	22.7057	263.674	68.1049	117.131	151.845	52.9843	171.365	108.49	138.275	138.473	122.576	145.087	49.6328	559.651	138.527	2.23971	5333.29	0.575188	2.02249	0.0431261	0.0601868	4.55393	9058.9	0.985652	2.21895	0.0264901	0.149404	-1.68772	10262.3	0.787107	-0.9593	0.337408	0.390861
413705	XM_006562100,XM_016912331	LOC413705	acidic mammalian chitinase, transcript variant X2	protein_coding	XP_006562163.1;XP_016767820.1	GB46749	.	35.2596	45.0419	9.00164	53.6371	52.9005	58.1876	50.8539	58.0807	61.6619	3.41024	34.4661	18.8916	75.6596	81.5755	18.1594	111.187	90.2699	102.011	88.6707	96.0568	109.502	7.45453	73.1547	38.4259	6.52542	3260.87	0.65402	4.1376	3.50959e-05	7.26456e-05	4.87119	2527.24	0.515632	4.43005	9.4213e-06	0.000545362	1.3113	4242.23	0.208928	1.87146	0.0612809	0.0822764
413934	XM_006557465,XM_006557466,XM_006557467,XM_006557468,XM_006557469,XM_026443776	LOC413934	sodium-independent sulfate anion transporter, transcript variant X6	protein_coding	XP_006557528.1;XP_006557529.1;XP_006557530.1;XP_006557531.1;XP_006557532.1;XP_026299561.1	GB46597	.	5.77401	8.59013	5.6208	13.1471	8.2717	8.77525	7.15074	8.2319	7.23999	3.1266	7.65296	9.29665	12.3898	15.5576	11.3391	27.2532	14.1149	15.3843	12.4683	13.6143	12.8571	6.8345	16.2435	18.9096	1.66317	982.033	0.342676	2.14178	0.032211	0.0459333	1.84878	1040.88	0.439324	2.01804	0.0435873	0.201543	-1.14416	1107.53	0.29517	-0.658219	0.510397	0.563664
494501	NM_001011654,XM_026444559,XM_026444560	TpnCIIb	troponin C type IIb	protein_coding	NP_001011654.1;XP_026300344.1;XP_026300345.1	GB48216	.	117.347	134.081	97.1219	145.255	142.475	162.147	106.574	133.805	118.824	106.502	169.541	93.5157	251.803	242.834	195.929	301.106	243.121	284.267	185.825	221.294	211.013	232.804	359.853	190.213	1.81415	4631.02	0.138832	6.18947	6.03666e-10	1.89011e-09	1.8589	4630.18	0.231216	3.86846	0.000109525	0.00345195	-1.17941	4857.06	0.223425	-1.06554	0.286633	0.337554
503861	NM_001012962	NOS	nitric oxide synthase	protein_coding	NP_001012980.1	GB53651	.	4.84442	4.0809	3.80627	6.94467	4.70355	5.28994	4.07689	5.0078	4.43309	2.27843	2.79438	2.00576	10.3951	7.39093	7.67857	14.3959	8.02618	9.27402	7.10861	8.28215	7.87251	4.98047	5.93111	4.07977	2.29615	677.937	0.231019	5.19099	2.09181e-07	5.31253e-07	2.25267	658.765	0.3343	3.50474	0.000457055	0.0097594	-1.10419	763.154	0.268467	-0.532613	0.594302	0.644129
550804	XM_623193,XM_623354	LOC550804	transketolase, transcript variant X2	protein_coding	XP_623196.3;XP_623357.1	GB55537	.	51.588	69.088	43.2302	56.6475	77.6633	64.3973	72.0417	77.7307	84.4426	47.3613	70.2944	47.0205	110.697	125.125	87.2104	117.427	132.525	112.898	125.614	128.555	149.957	103.528	149.201	95.6408	1.95617	7264.3	0.132065	7.32999	2.30168e-13	9.11532e-13	1.6641	6446.82	0.228325	3.21797	0.00129101	0.0206236	1.28199	8022.47	0.207626	1.72611	0.0843283	0.110519
551327	XM_623724	LOC551327	carboxypeptidase B	protein_coding	XP_623727.2	GB43739	.	25.2721	446.159	23.481	101.32	516.443	638.391	467.595	402.779	610.012	5.89651	387.723	77.975	54.2286	808.039	47.3694	210.031	881.263	1119.19	815.316	666.135	1083.29	12.8893	822.947	158.603	17.5747	22603.8	0.925573	4.46797	7.89669e-06	1.7427e-05	6.44278	9019.88	1.34438	1.99919	0.0455874	0.206863	2.81395	25777.3	1.05032	1.42108	0.155293	0.1932
551685	XM_006563147,XM_006563149,XM_016917011,XM_016917012,XM_026445857,XM_026445858	LOC551685	uncharacterized LOC551685, transcript variant X2	protein_coding	XP_006563210.1;XP_006563212.1;XP_016772500.1;XP_016772501.1;XP_026301642.1;XP_026301643.1	GB45932	.	6.1534	6.40811	7.72344	9.55534	8.25674	9.24222	7.58514	9.30591	8.56751	2.79159	6.14821	5.89078	13.2039	11.6057	15.5809	19.8077	14.0894	16.2029	13.2257	15.3906	15.2146	6.1022	13.0497	11.982	2.22094	1373.81	0.308893	3.72677	0.00019395	0.000372491	1.68489	1133.34	0.364821	2.06308	0.0391046	0.189194	1.14149	1333.26	0.222523	0.857964	0.390912	0.445598
551759	XM_006560791,XM_006560792	LOC551759	excitatory amino acid transporter 3, transcript variant X2	protein_coding	XP_006560854.2;XP_006560855.2	GB53613	.	3.06998	3.80292	3.56853	3.92775	3.27433	4.64326	3.94003	4.15737	3.53609	2.38481	4.75872	3.45512	6.58752	6.88747	7.19897	8.14201	5.58735	8.14029	6.86998	6.87566	6.27956	5.21301	10.1004	7.0278	1.63497	245.639	0.226323	3.13385	0.0017253	0.00296586	1.6664	245.538	0.303797	2.42508	0.0153048	0.10696	-1.01985	265.185	0.25284	-0.112142	0.910711	0.927041
551891	XM_006568786,XM_006568787,XM_016910767,XM_026446453	LOC551891	molybdenum cofactor biosynthesis protein 1, transcript variant X2	protein_coding	XP_006568849.1;XP_006568850.1;XP_016766256.1;XP_026302238.1	GB55466	.	43.0017	52.4862	42.6285	49.5775	63.1439	70.8337	62.6723	71.3667	65.6663	36.6701	70.3414	52.9779	92.2726	95.0578	85.9965	102.771	107.749	124.182	109.278	118.03	116.613	80.158	149.3	107.758	1.90826	5783.71	0.172491	5.4047	6.49177e-08	1.72593e-07	1.59494	5093.83	0.299925	2.24556	0.0247324	0.143268	1.11881	5785.97	0.253946	0.637791	0.52361	0.576075
551968	XM_624350	LOC551968	aldose reductase	protein_coding	XP_624353.1	GB50598	.	236.466	344.384	180.197	246.557	367.126	436.726	334.009	458.46	395.432	145.739	308.508	273.743	507.407	623.715	363.52	511.099	626.468	765.642	582.39	758.225	702.227	318.574	654.812	556.801	2.56598	18240.3	0.246336	5.51891	3.41099e-08	9.2972e-08	1.67935	13546.8	0.308113	2.42737	0.0152088	0.106559	1.37899	17636.8	0.198374	2.33709	0.0194346	0.0280937
552025	XM_016912402	LOC552025	tyrosine--tRNA ligase, mitochondrial	protein_coding	XP_016767891.1	GB44521	.	15.0174	27.0058	19.2074	18.55	29.2916	27.9553	28.6327	35.3143	29.4898	15.2353	28.2998	16.4305	32.2242	48.9102	38.7479	38.4531	49.9833	49.0096	49.925	58.4045	52.3695	33.3033	60.0667	33.4199	2.23323	1859.16	0.132205	8.76764	1.82444e-18	9.48508e-18	1.58681	1466.42	0.316804	2.10265	0.0354962	0.179024	1.38153	1867.09	0.287639	1.62102	0.105014	0.13537
552066	XM_026442775,XM_026442776	LOC552066	FAD-dependent oxidoreductase domain-containing protein 1, transcript variant X2	protein_coding	XP_026298560.1;XP_026298561.1	GB42515	.	22.0212	37.4838	24.0245	27.5877	50.9678	47.757	49.2425	57.585	47.5139	21.6274	47.1134	25.7222	47.2528	67.887	48.4657	57.1876	86.9718	83.7248	85.861	95.237	84.3775	47.2757	99.9988	52.3196	2.66337	3142.23	0.125906	11.2246	3.08631e-29	2.49847e-28	1.77411	2346.59	0.352457	2.34666	0.0189427	0.121423	1.38452	3116.53	0.329488	1.4246	0.154272	0.191999
552124	XM_006569073,XM_016910817,XM_624504	LOC552124	CD151 antigen, transcript variant X1	protein_coding	XP_006569136.1;XP_016766306.1;XP_624507.1	GB55355	.	36.7121	53.3304	18.904	42.6345	48.8108	47.7968	49.4454	49.7516	48.336	16.0706	37.4435	34.9903	78.7764	96.5868	38.1359	88.3789	83.2911	83.7946	86.2148	82.2816	85.8375	35.129	79.4742	71.1711	2.535	3720.58	0.291279	4.60722	4.08091e-06	9.27709e-06	2.07527	3201.72	0.3258	3.23297	0.00122512	0.019878	1.32744	4397.72	0.136069	3.00322	0.00267139	0.00437706
552279	XM_006559537,XM_016913674	LOC552279	sodium-independent sulfate anion transporter, transcript variant X2	protein_coding	XP_006559600.2;XP_016769163.2	GB40392	.	6.74933	5.58135	3.83065	8.35194	7.5135	7.41957	6.65536	10.7178	9.04829	4.57185	14.3289	5.93215	14.4826	10.1084	7.72775	17.3131	12.8211	13.0076	11.6045	17.7256	16.0684	9.99372	30.4133	12.0661	2.28095	725.408	0.246586	4.82441	1.40415e-06	3.33214e-06	2.7331	814.867	0.405142	3.58032	0.00034317	0.00790974	-1.36772	899.04	0.368249	-1.22683	0.219888	0.264623
552286	XM_003250552,XM_006565175,XM_006565176,XM_006565177,XM_006565178,XM_006565180,XM_006565181,XM_016915430,XM_026444324,XM_624662	LOC552286	acetyl-CoA carboxylase, transcript variant X1	protein_coding	XP_003250600.1;XP_006565238.1;XP_006565239.1;XP_006565240.1;XP_006565241.1;XP_006565243.1;XP_006565244.1;XP_016770919.1;XP_026300109.1;XP_624665.2	GB49336	.	8.54591	9.28805	5.88811	10.3532	12.5513	10.7581	11.1817	11.3709	12.6859	7.60338	11.2351	9.3289	18.3377	16.8216	11.8784	21.4616	21.4177	18.8604	19.4968	18.8058	22.5283	16.6204	23.8466	18.9752	1.87896	3570.7	0.210563	4.32142	1.55029e-05	3.32348e-05	1.69009	3289.13	0.269816	2.80599	0.00501617	0.0526992	1.12712	3838.73	0.205809	0.838854	0.401551	0.45651
552475	NM_001206973,XM_006567106	ACSF2	acyl-CoA synthetase family member 2	protein_coding	NP_001193902.1;XP_006567169.2	GB44116	.	19.1449	37.9263	12.7654	27.6053	36.2567	36.4359	30.3727	42.821	29.1859	7.24326	28.3511	21.4454	41.081	68.6884	25.7522	57.2242	61.8688	63.8772	52.9589	70.8196	51.8298	15.8332	60.1756	43.6204	3.23298	3094.76	0.339354	4.98849	6.08524e-07	1.48594e-06	2.29529	2387.55	0.412246	2.90767	0.00364127	0.0426617	1.29965	3339.67	0.252472	1.49769	0.134215	0.169355
552600	XM_624974	LOC552600	GILT-like protein 1	protein_coding	XP_624977.1	GB40261	.	129.33	186.969	75.067	179.256	248.463	268.7	179.091	275.915	252.417	70.9539	252.93	94.456	277.515	338.62	151.436	371.588	423.98	471.069	312.269	456.322	448.254	155.1	536.847	192.126	4.03402	11354.5	0.158824	12.6695	8.72568e-37	8.946e-36	3.02809	8963.08	0.329254	4.85463	1.2061e-06	0.000107191	1.10371	12356.3	0.302677	0.470353	0.638103	0.684824
552611	XM_006570186,XM_016912326,XM_026441000,XM_624985	LOC552611	protein ABHD4, transcript variant X1	protein_coding	XP_006570249.1;XP_016767815.1;XP_026296785.1;XP_624988.3	GB45678	.	41.6825	50.1067	37.5933	49.3833	54.4212	57.2115	55.504	58.0013	55.5944	38.862	59.6278	44.6463	89.4418	90.7484	75.8387	102.369	92.8647	100.3	96.7787	95.9255	98.7272	84.9493	126.561	90.8116	1.74504	3219.38	0.130224	6.16833	6.90167e-10	2.14851e-09	1.60329	3009.27	0.238932	2.85034	0.00436722	0.048007	1.11211	3417.34	0.204115	0.751057	0.452618	0.508212
552712	XM_006566923	LOC552712	6-phosphogluconate dehydrogenase, decarboxylating	protein_coding	XP_006566986.1	GB52074	.	148.327	154.011	92.6769	185.915	193.308	183.254	177.494	194.598	214.964	80.9283	207.233	208.873	318.279	278.93	186.962	385.392	329.862	321.27	309.485	321.835	381.744	176.903	439.855	424.853	1.81259	14042.1	0.340165	2.52245	0.0116541	0.0179226	1.78866	13783.7	0.39913	2.10177	0.0355732	0.179137	1.02397	15624.7	0.221042	0.154572	0.877159	0.898406
677664	NM_001040208	Obp15	odorant binding protein 15	protein_coding	NP_001035298.1	GB46224	.	8.06691	10.9234	9.65138	14.6852	9.7822	10.299	10.9155	13.3549	9.3388	4.4571	15.2978	4.44044	17.3099	19.7834	19.4702	30.4417	16.6924	18.0556	19.0327	22.087	16.5843	9.74288	32.4698	9.03196	2.22465	232.488	0.315967	3.65095	0.000261274	0.000494942	2.67052	261.121	0.411992	3.43969	0.000582386	0.0114675	-1.2031	303.637	0.308183	-0.865569	0.386727	0.441268
724312	XM_001120116	LOC724312	vanin-like protein 1	protein_coding	XP_001120116.2	GB43310	.	1.98878	5.5052	2.40137	5.27268	4.50432	5.62356	7.61931	6.7874	6.47185	1.64782	22.3864	2.14533	4.2675	9.97047	4.8444	10.93	7.6862	9.8589	13.2853	11.2253	11.493	3.60201	47.5155	4.36365	3.33557	301.129	0.21932	7.92421	2.29599e-15	1.01492e-14	6.61046	520.971	0.999983	2.7248	0.00643413	0.0620456	-1.58782	638.39	0.989839	-0.673895	0.500378	0.553551
724422	XM_001120278,XM_006559348	LOC724422	homeobox protein Hox-B1a, transcript variant X2	protein_coding	XP_001120278.4;XP_006559411.2	GB51303	.	0.690902	2.11434	0.84272	1.05199	2.32762	3.23169	2.36129	2.21742	2.73775	0.746915	4.99546	1.10717	1.48253	3.82929	1.70006	2.18072	3.97188	5.66561	4.11723	3.66728	4.86183	1.6327	10.6029	2.252	3.52479	224.241	0.266228	6.82701	8.67034e-12	3.10783e-11	3.40515	215.819	0.695682	2.54098	0.0110541	0.0858649	1.02339	292.28	0.912224	0.0365645	0.970832	0.977013
724439	XM_001120296	LOC724439	uncharacterized LOC724439	protein_coding	XP_001120296.2	GB51744	.	5.78563	6.18417	3.54612	8.00721	7.03124	10.6409	6.50206	12.7331	7.55901	2.78015	5.91192	4.63762	12.4147	11.2002	7.15377	16.5985	11.9982	18.6549	11.3372	21.0586	13.4237	6.07719	12.5481	9.43303	3.37567	1357.78	0.264672	6.6315	3.32289e-11	1.14359e-10	2.25888	998.984	0.264248	4.44888	8.63197e-06	0.000503872	1.05781	1246.48	0.177812	0.455959	0.648419	0.6943
724488	XM_001120194	LOC724488	protein lethal(2)essential for life	protein_coding	XP_001120194.1	GB45913	.	1166.24	592.412	468.194	609.146	657.066	734.649	621.637	648.189	727.995	316.473	479.495	425.828	2502.5	1072.92	944.511	1262.72	1121.22	1287.94	1083.91	1072.01	1292.81	691.785	1017.73	866.143	2.07633	23190.3	0.167816	6.2809	3.36613e-10	1.07827e-09	2.28608	24451	0.290719	4.1032	4.07473e-05	0.00159513	-1.09766	28528.9	0.260615	-0.515828	0.605975	0.655409
724556	NM_001270827	CPR17	cuticular protein 17	protein_coding	NP_001257756.1	GB46310	.	3.91884	7.55338	2.63546	8.86798	7.11403	8.92449	5.6567	5.60245	6.64571	2.99632	16.35	3.96472	8.40901	13.6799	5.31663	18.3828	12.1394	15.6459	9.86323	9.26562	11.8018	6.54971	34.703	8.06434	2.76533	310.689	0.273169	5.37195	7.78888e-08	2.05906e-07	4.01943	408.958	0.51524	3.89526	9.80943e-05	0.00316242	-1.48956	475.679	0.471939	-1.21814	0.223172	0.268261
724865	XM_026445672,XM_026445673	LOC724865	ABC transporter G family member 20, transcript variant X1	protein_coding	XP_026301457.1;XP_026301458.1	GB41188	.	9.78288	18.3094	8.28248	17.4477	16.5282	18.55	14.4978	18.3172	17.683	10.4176	9.67202	7.43438	20.992	33.1601	16.7086	36.1682	28.2039	32.5209	25.2789	30.2938	31.4024	22.7721	20.529	15.1217	2.50851	1926.64	0.16103	8.23964	1.72726e-16	8.06918e-16	1.78264	1501.71	0.270322	3.08528	0.00203359	0.0285775	1.41561	2034.93	0.249998	2.00573	0.0448848	0.061525
724867	XM_001120770	LOC724867	elongation of very long chain fatty acids protein AAEL008004	protein_coding	XP_001120770.1	GB54401	.	0.909952	0.913547	0.506918	1.31289	0.922963	0.996594	1.05611	1.16621	0.895223	0.648381	0.668425	0.363132	1.95257	1.65453	1.02263	2.72154	1.57495	1.74717	1.84147	1.92873	1.58978	1.41731	1.41874	0.738619	2.474	71.0948	0.30407	4.29784	1.72471e-05	3.67669e-05	2.3784	67.846	0.354357	3.52749	0.000419522	0.00917645	1.02561	84.8731	0.283848	0.128538	0.897723	0.915878
724946	NM_001365139	LOC724946	cytochrome P450 6a14-like	protein_coding	NP_001352068.1	GB49876	.	5.95652	7.19757	3.55439	8.86293	8.54422	8.86764	13.4478	9.41696	6.23647	0.941154	6.35021	5.95492	12.7814	13.0355	7.17045	18.3723	14.5799	15.5462	23.448	15.5742	11.075	2.05729	13.4784	12.1124	3.12947	775.152	0.698566	2.35614	0.018466	0.0274333	2.52603	657.731	0.539071	2.47995	0.0131399	0.0973893	1.30804	951.5	0.313719	1.2349	0.216868	0.261325
725019	XM_006562558	LOC725019	pro-resilin-like	protein_coding	XP_006562621.2	GB43298	.	3.09976	6.06593	4.61709	6.26999	6.23114	4.85148	3.30991	9.063	3.6435	1.13112	6.28852	2.95285	6.65142	10.986	9.31428	12.9973	10.6329	8.50534	5.77128	14.9888	6.47031	2.47254	13.3475	6.00617	2.85094	331.928	0.430261	3.51284	0.000443339	0.000817376	2.33765	285.079	0.505254	2.42464	0.0153234	0.106982	-1.18551	321.265	0.374954	-0.654783	0.512608	0.565619
725069	XM_026443797,XM_026443798	LOC725069	peptide transporter family 1, transcript variant X1	protein_coding	XP_026299582.1;XP_026299583.1	GB49930	.	5.10689	20.432	6.3749	7.35647	25.15	29.858	22.1012	33.9984	26.922	6.62665	20.1756	6.74667	10.9583	37.0044	12.8604	15.2495	42.9161	52.3453	38.5365	56.2283	47.8093	14.4854	42.8229	13.7229	5.4621	2122	0.142208	17.2245	1.73949e-66	3.33392e-65	2.20837	1038.37	0.50342	2.27043	0.0231813	0.137364	2.07173	1906.39	0.672265	1.56313	0.118022	0.150624
725202	XM_001121077	LOC725202	chymotrypsin inhibitor	protein_coding	XP_001121077.2	GB50116	.	105.857	474.522	40.5993	201.557	500.258	638.097	559.228	526.117	464.244	6.97481	523.542	123.627	227.147	859.407	81.903	417.817	853.645	1118.67	975.091	870.119	824.428	15.2464	1111.22	251.461	11.7465	5966.35	1.01055	3.51705	0.000436374	0.000805258	6.37172	3437.65	1.17573	2.27235	0.0230651	0.137013	1.75398	7102.91	0.726287	1.11613	0.264365	0.313196
725389	XM_001121244,XM_006566114,XM_006566115,XM_016914395	LOC725389	box A-binding factor, transcript variant X2	protein_coding	XP_001121244.3;XP_006566177.2;XP_006566178.2;XP_016769884.2	GB50932	.	11.1539	12.0453	11.5907	15.6295	13.5987	15.2687	15.9764	13.0959	17.2087	7.29834	16.2769	13.9233	23.934	21.8153	23.3824	32.3991	23.205	26.7681	27.8571	21.6586	30.56	15.9536	34.548	28.3204	1.56805	1954.74	0.245036	2.64848	0.00808542	0.0127103	1.65537	1998.79	0.318461	2.28333	0.0224112	0.135156	1.0677	2249.64	0.239407	0.394731	0.693042	0.734654
725539	XM_026443330	LOC725539	phosphoacetylglucosamine mutase	protein_coding	XP_026299115.1	GB47349	.	10.969	11.5578	14.2926	16.2019	14.6114	16.1754	11.909	18.4704	15.7209	9.69292	18.359	14.5664	23.5372	20.9323	28.8332	33.5857	24.9331	28.3578	20.7649	30.5473	27.918	21.188	38.9671	29.6284	1.56602	1281.21	0.190484	3.39713	0.000680968	0.00123379	1.5219	1243.77	0.307797	1.96842	0.0490194	0.21569	-1.15025	1224.39	0.267391	-0.75523	0.450111	0.505619
725816	XM_003250068	LOC725816	homocysteine S-methyltransferase YbgG	protein_coding	XP_003250116.1	.	.	20.7308	32.991	28.5423	23.1286	31.6067	34.5323	29.3176	34.1244	31.1622	14.2195	32.1094	20.2276	44.4839	59.75	57.5797	47.9443	53.9339	60.54	51.1191	56.4366	55.3394	31.0826	68.1526	41.1434	1.96661	1917.92	0.228387	4.27219	1.93558e-05	4.10832e-05	1.5652	1638.37	0.327403	1.97417	0.0483629	0.214385	1.24512	1957.92	0.243623	1.29827	0.194193	0.236835
725818	XM_006570141,XM_006570142,XM_016917939,XM_016917940,XM_026440327,XM_026440343	LOC725818	uncharacterized LOC725818, transcript variant X6	protein_coding	XP_006570204.1;XP_006570205.1;XP_016773428.1;XP_016773429.1;XP_026296112.1;XP_026296128.1	GB46403	.	0.377006	6.74698	0.412248	1.37076	6.66885	8.43725	8.26776	6.0756	6.99038	1.24029	5.44368	0.747123	0.808975	12.2195	0.831647	2.84152	11.3798	14.7917	14.416	10.0481	12.4139	2.71117	11.5543	1.51967	10.3172	183.575	0.355582	9.46892	2.82763e-21	1.69082e-20	4.04359	81.1435	0.84316	2.39057	0.0168221	0.113354	2.80576	214.059	1.0175	1.46279	0.143526	0.179955
726039	XM_016915495,XM_016915496	LOC726039	uncharacterized LOC726039, transcript variant X1	protein_coding	XP_016770984.1;XP_016770985.1	GB55080	.	0.815391	0.707385	0.468324	0.59867	0.998777	0.969873	0.689088	0.567327	0.69518	0.560162	1.18584	0.47624	1.74966	1.28115	0.944772	1.24101	1.70432	1.70032	1.20152	0.938275	1.23453	1.22447	2.51697	0.968684	2.04001	40.3771	0.395399	2.60137	0.00928512	0.0144875	2.12822	41.1286	0.43964	2.4785	0.0131936	0.0974474	-1.19914	44.6492	0.388594	-0.67422	0.500171	0.553442
726069	XM_006563555,XM_016916532,XM_026445305,XM_026445306,XM_026445307	LOC726069	atrial natriuretic peptide receptor 1, transcript variant X2	protein_coding	XP_006563618.1;XP_016772021.1;XP_026301090.1;XP_026301091.1;XP_026301092.1	GB50222	.	5.98516	9.06771	4.92181	9.89544	10.4047	12.8537	11.778	10.2738	8.70545	5.43458	9.04976	2.28199	12.8429	16.4225	9.92901	20.5127	17.7547	22.5344	20.5365	16.9914	15.4596	11.8796	19.2082	4.64162	3.29027	2385.51	0.279279	6.15228	7.63749e-10	2.37254e-09	2.58491	1955.69	0.338252	4.05057	5.10941e-05	0.0018878	1.18247	2688.32	0.248244	0.974078	0.330018	0.383286
726392	XM_026445078,XM_026445079,XM_026445080	LOC726392	sodium-independent sulfate anion transporter, transcript variant X3	protein_coding	XP_026300863.1;XP_026300864.1;XP_026300865.1	GB54170	.	6.12788	6.21955	3.75642	4.90171	5.47347	5.82428	4.92411	5.62479	4.87508	4.71094	5.839	3.65226	13.1491	11.2642	7.578	10.161	9.33998	10.2108	8.58585	9.30256	8.65741	10.2977	12.3933	7.42879	1.76246	663.692	0.167986	4.86702	1.13296e-06	2.71114e-06	1.74562	648.79	0.19284	4.16789	3.07429e-05	0.00127966	-1.01234	716.927	0.170734	-0.103668	0.917432	0.932867
726542	XM_003251571	LOC726542	histone H3	protein_coding	XP_003251619.1	GB14620	.	9.03532	9.82239	7.29289	8.1455	12.7314	10.2451	12.4742	13.2001	12.1581	6.91063	8.37803	7.11502	19.3879	17.7894	14.7123	16.8852	21.725	17.9611	21.7505	21.831	21.591	15.1061	17.7825	14.4721	2.08266	254.774	0.175357	6.03586	1.58115e-09	4.80424e-09	1.51555	205.24	0.180586	3.32163	0.00089494	0.0157092	1.39074	258.365	0.167972	2.83294	0.00461213	0.00732679
726655	XM_006557531,XM_026441157	LOC726655	carcinoembryonic antigen-related cell adhesion molecule 1-like, transcript variant X1	protein_coding	XP_006557594.2;XP_026296942.1	GB51183	.	1.45861	2.34877	0.833447	2.52725	2.34185	2.30595	2.3648	2.54618	1.95594	1.04782	2.76419	1.23322	3.12988	4.25386	1.68135	5.23884	3.99615	4.04266	4.12334	4.211	3.47345	2.29045	5.86703	2.50841	2.81855	132.835	0.248475	6.01651	1.78212e-09	5.39256e-09	2.76198	129.534	0.383921	3.81772	0.00013469	0.00404267	1.00228	165.897	0.321013	0.0102224	0.991844	0.993604
726672	XM_026441301	LOC726672	uncharacterized LOC726672	protein_coding	XP_026297086.1	.	.	52.4349	58.7123	20.1925	79.9472	51.3918	51.7708	64.6388	51.2457	60.6639	30.0366	80.3271	21.2155	112.514	106.334	40.7352	165.726	87.6954	90.7615	112.707	84.7527	107.73	65.6576	170.495	43.1528	2.64906	3587.44	0.187599	7.49195	6.78575e-14	2.76189e-13	3.83034	4664.43	0.282539	6.85736	7.01432e-12	3.51448e-09	-1.13798	6067.8	0.231165	-0.806701	0.419839	0.474936
727028	XM_001122741	LOC727028	uncharacterized LOC727028	protein_coding	XP_001122741.2	GB42800	.	8.22662	10.4396	4.62335	11.8068	16.1375	15.3682	9.74161	13.1827	8.32004	2.27322	12.5215	5.27005	17.6526	18.9072	9.3269	24.4748	27.5372	26.9426	16.9858	21.8023	14.7751	4.96908	26.5769	10.7194	4.51378	1157.36	0.294213	7.39033	1.46461e-13	5.86356e-13	3.42043	918.525	0.36481	4.86328	1.15454e-06	0.00010364	-1.1229	1173.03	0.243677	-0.68629	0.49253	0.546222
100576458	XM_006558330	LOC100576458	urea transporter 2	protein_coding	XP_006558393.2	GB40218	.	37.6241	38.4036	13.0874	47.6862	31.9416	35.0384	45.2298	28.5933	39.7026	16.2691	40.0147	15.6559	80.7334	69.5529	26.4018	98.8508	54.5055	61.4272	78.8643	47.289	70.5058	35.563	84.9317	31.8445	2.60449	1416.93	0.173178	7.97446	1.53045e-15	6.82985e-15	3.52278	1750.15	0.196057	9.26628	1.92757e-20	9.50773e-17	1.01183	2398.08	0.159844	0.106112	0.915493	0.931356
100576505	XM_016917844,XM_026441616,XM_026441617	LOC100576505	uncharacterized LOC100576505, transcript variant X2	protein_coding	XP_016773333.1;XP_026297401.1;XP_026297402.1	GB46412	.	1.31319	1.10849	0.91898	1.71832	1.47168	1.29001	1.1172	2.14263	1.17322	0.485322	1.29897	0.756191	2.81784	2.00759	1.8539	3.56198	2.51129	2.26157	1.94799	3.5436	2.08346	1.06088	2.75707	1.53811	2.52542	43.9302	0.395665	3.37792	0.000730366	0.00131702	2.49602	43.1401	0.374286	3.52573	0.000422319	0.00921721	-1.30416	47.6181	0.2947	-1.30004	0.193586	0.236205
100576868	XR_003304820,XR_003304821,XR_003304822,XR_003304823,XR_003304824,XR_003304825	LOC100576868	uncharacterized LOC100576868, transcript variant X6	lncRNA	.	.	.	0.100749	0.103492	0.03498	0.086726	0.233746	0.29908	0.204583	0.205504	0.214898	0.028622	0.172879	0.112005	0.216186	0.187435	0.070568	0.179778	0.398865	0.52433	0.356718	0.339873	0.381627	0.062565	0.366939	0.22782	4.95915	36.4403	0.558383	4.13712	3.51699e-05	7.2784e-05	2.55647	21.6744	0.663325	2.04146	0.0412051	0.19524	1.50321	33.7336	0.435421	1.35052	0.176849	0.217593
100576901	XM_026439641	LOC100576901	cGMP-dependent protein kinase 1	protein_coding	XP_026295426.1	GB55767	.	40.0534	28.9889	26.5195	55.3086	32.7695	33.4771	37.5439	28.7919	38.9286	16.8759	51.2421	25.0542	85.9461	52.5018	53.499	114.652	55.9181	58.6902	65.4628	47.6175	69.1313	36.8894	108.762	50.9608	1.71143	2861.04	0.195838	3.9584	7.54524e-05	0.000151008	2.73339	3890.76	0.25827	5.61696	1.94343e-08	3.91264e-06	-1.36287	4315.82	0.20713	-2.15636	0.0310554	0.0435683
100577064	XM_026442678,XR_003305297	LOC100577064	uncharacterized LOC100577064, transcript variant X1	protein_coding	XP_026298463.1	.	.	1.82993	2.49673	0.976583	3.28167	2.49931	3.07134	3.70454	3.89311	2.86607	1.2684	3.71082	0.983927	3.92665	4.52182	1.97011	6.80271	4.26485	5.38448	6.45937	6.43863	5.08971	2.77262	7.87625	2.00133	4.12998	125.582	0.265379	7.71025	1.25574e-14	5.34394e-14	3.63433	112.053	0.36934	5.04058	4.64121e-07	5.08728e-05	1.14434	164.117	0.310515	0.626415	0.531043	0.58308
100577342	XM_006561922	LOC100577342	uncharacterized LOC100577342	protein_coding	XP_006561985.2	GB53235	.	8.39453	8.88904	6.62065	7.967	9.23015	13.0344	8.38623	11.5993	11.4313	3.087	8.47983	5.36009	18.0129	16.099	13.3562	16.5151	15.7504	22.8511	14.6225	19.1835	20.3002	6.74794	17.9985	10.9025	2.76528	471.795	0.278455	5.26988	1.36513e-07	3.5423e-07	2.09385	383.294	0.296214	3.59928	0.000319095	0.00746111	1.18642	495.63	0.176366	1.39833	0.162013	0.200831
100577455	XM_006563303	LOC100577455	golgin subfamily A member 6-like protein 22	protein_coding	XP_006563366.1	.	.	3.75711	3.44877	4.45495	6.77373	3.5656	4.173	3.76658	3.67378	3.67056	2.2702	3.94399	2.09401	8.06197	6.24608	8.98718	14.0416	6.08436	7.31585	6.56755	6.07587	6.51837	4.96248	8.37115	4.25925	1.60605	475.304	0.279153	2.44854	0.0143435	0.0217171	2.0897	555.604	0.349203	3.04493	0.00232736	0.0312797	-1.28751	584.681	0.247122	-1.4753	0.140132	0.176086
100577786	NM_001242970,XM_006565824,XM_006565827,XM_026446348	Or30	odorant receptor 30	protein_coding	NP_001229899.1;XP_006565887.1;XP_006565890.1;XP_026302133.1	GB52389	.	0.518585	0.540944	0.267975	1.18308	0.535556	0.421066	0.844778	0.568511	0.862315	0.369407	0.729759	0.139883	1.11278	0.979704	0.540599	2.45245	0.913879	0.738188	1.47299	0.940233	1.53134	0.807495	1.54892	0.284526	2.43509	46.4117	0.386352	3.32333	0.00088951	0.001587	2.63802	48.4461	0.452894	3.09003	0.00200137	0.028205	-1.01015	61.2175	0.367583	-0.0396201	0.968396	0.97523
100577981	XM_006566201	LOC100577981	insulin-like growth factor-binding protein complex acid labile subunit	protein_coding	XP_006566264.1	GB50893	.	17.7839	24.7411	14.4357	21.921	32.6726	32.6423	29.5234	39.9902	27.2071	14.0321	17.0142	17.5289	38.1606	44.8087	29.1217	45.441	55.7528	57.2266	51.4781	66.1378	48.3158	30.6731	36.1128	35.6542	2.79653	3511.68	0.155223	9.55809	1.19946e-21	7.29981e-21	1.55155	2327.51	0.190379	3.32869	0.000872543	0.0154536	1.48135	3072.71	0.145428	3.89823	9.68966e-05	0.000186375
100578156	XM_003251064,XM_026440780	LOC100578156	uncharacterized LOC100578156, transcript variant X1	protein_coding	XP_003251112.1;XP_026296565.1	.	.	4.27072	6.77604	3.01158	6.37044	9.07763	6.88567	8.06896	8.70653	9.8335	2.24363	6.84626	5.36605	9.16406	12.2721	6.07541	13.2056	15.4901	12.0715	14.0693	14.3993	17.4628	4.9044	14.5313	10.9147	2.81337	619.35	0.325826	4.58005	4.64862e-06	1.05142e-05	2.07349	494.362	0.398972	2.63692	0.00836617	0.0723277	1.44809	712.086	0.265418	2.01249	0.044168	0.0605829
100578323	XM_026442715,XM_026442716,XM_026442717,XM_026442718	LOC100578323	probable phospholipid-transporting ATPase IF, transcript variant X4	protein_coding	XP_026298500.1;XP_026298501.1;XP_026298502.1;XP_026298503.1	GB42853	.	0.648268	1.07149	0.57776	1.07545	1.20295	1.90135	1.24675	1.24421	1.20903	0.310928	1.47956	0.676023	1.39105	1.94058	1.16554	2.22935	2.05273	3.33333	2.17387	2.05774	2.14705	0.679666	3.14038	1.37505	3.35261	183.451	0.333179	5.23829	1.62075e-07	4.16804e-07	2.61976	151.06	0.448099	3.10073	0.00193043	0.0275383	1.04639	194.772	0.346391	0.188853	0.850208	0.874831
100578446	XM_006562658,XM_006562660,XM_016911966,XM_016911968,XM_026440121,XM_026440123,XM_026440124	LOC100578446	pituitary homeobox x, transcript variant X7	protein_coding	XP_006562721.1;XP_006562723.1;XP_016767455.1;XP_016767457.1;XP_026295906.1;XP_026295908.1;XP_026295909.1	GB50469	.	1.20318	1.51078	1.12563	1.84667	1.4955	1.87385	2.02325	1.24952	1.81677	0.777006	1.92871	1.52617	2.58176	2.73618	2.27077	3.82805	2.55193	3.28513	3.52781	2.06652	3.22632	1.69847	4.0937	3.10427	1.62763	245.485	0.309274	2.27231	0.0230675	0.0337376	1.80847	259.613	0.365419	2.33914	0.019328	0.123067	1.10121	306.378	0.271902	0.511527	0.608982	0.658039
100578714	XM_003250103	LOC100578714	F-box only protein 39	protein_coding	XP_003250151.1	GB50492	.	0.650254	0.732087	0.256052	0.854168	0.832338	0.564985	0.588585	0.683907	0.59967	0.346534	1.03696	0.691167	1.39531	1.32588	0.516547	1.77064	1.42031	0.990498	1.02628	1.13108	1.06492	0.757497	2.20097	1.40585	1.96507	46.9926	0.472702	2.06172	0.0392346	0.0550925	2.4748	54.5879	0.500514	2.61194	0.00900304	0.0752032	-1.28905	60.0453	0.336434	-1.08879	0.276248	0.326371
100578804	XR_001703593,XR_003304912,XR_003304913	LOC100578804	uncharacterized LOC100578804, transcript variant X2	lncRNA	.	.	.	1.19425	1.12506	1.12225	1.37651	0.845026	1.53003	1.30902	1.09425	1.05869	1.03741	1.79577	0.57247	2.5626	2.0376	2.26397	2.85344	1.44196	2.68236	2.28246	1.80973	1.88007	2.26769	3.81154	1.16442	1.74859	98.3837	0.349766	2.30496	0.0211688	0.0311602	2.17807	112.114	0.324026	3.46592	0.00052842	0.0106821	-1.15314	125.279	0.255977	-0.803087	0.421925	0.477138
100578928	XM_016913600,XR_003305226	LOC100578928	calcium and integrin-binding protein 1, transcript variant X2	protein_coding	XP_016769089.1	GB51732	.	4.62886	5.00513	2.33777	11.1446	8.26425	6.52205	5.73862	9.22044	6.90999	1.22523	11.6618	5.37093	9.93255	9.0648	4.71609	23.1021	14.1022	11.4341	10.0061	15.2492	12.2711	2.67825	24.7522	10.9246	3.1176	525.917	0.461279	3.55627	0.000376152	0.00069953	3.85266	615.476	0.566711	3.4336	0.00059563	0.0116354	-1.55462	699.963	0.359365	-1.77135	0.076503	0.100946
102653649	XR_411193	LOC102653649	uncharacterized LOC102653649	lncRNA	.	.	.	1.039	1.82127	0.402225	1.22882	2.44832	3.76503	1.31644	2.08187	3.98706	0.419461	2.08212	1.01839	2.22947	3.29851	0.811428	2.54727	4.17784	6.60063	2.29539	3.4431	7.08042	0.91691	4.41932	2.07144	5.40784	99.9285	0.452338	5.38326	7.31472e-08	1.9382e-07	3.00089	61.9704	0.545419	2.90674	0.0036522	0.042739	1.62778	106.039	0.48128	1.46049	0.144157	0.180701
102653781	XR_409177	LOC102653781	uncharacterized LOC102653781	lncRNA	.	.	.	0.4184	0.64384	0.355642	0.85342	0.808306	0.253185	0.71537	0.779496	0.727886	0.136697	0.646686	0.215319	0.897798	1.16606	0.717453	1.76909	1.3793	0.443869	1.24734	1.28917	1.29262	0.298809	1.3726	0.437965	3.17884	32.6899	0.582696	2.86341	0.00419102	0.00686454	3.42401	34.3893	0.520598	3.41086	0.000647576	0.0124287	1.11228	49.1385	0.362817	0.423121	0.672207	0.716709
102653853	XR_408951	LOC102653853	uncharacterized LOC102653853	lncRNA	.	.	.	0.194975	0.193241	0.122235	0.286984	0.304214	0.337062	0.329867	0.164924	0.258862	0.166132	0.235465	0.135194	0.418374	0.349979	0.246591	0.594901	0.519113	0.590918	0.575168	0.272759	0.4597	0.363151	0.499777	0.274987	2.34125	24.9198	0.498328	2.4628	0.0137858	0.0209035	2.14225	23.1159	0.46039	2.38738	0.0169689	0.113883	1.10981	28.9685	0.402177	0.373734	0.708603	0.748755
102653935	XM_006563979	LOC102653935	uncharacterized LOC102653935	protein_coding	XP_006564042.1	.	.	15.8605	20.5691	2.4499	64.648	22.44	18.8912	32.7064	21.2218	18.723	1.08123	98.047	3.61634	34.0333	37.2528	4.94231	134.012	38.2918	33.119	57.028	35.0977	33.2492	2.3635	208.106	7.35572	10.6531	854.491	0.35948	9.49484	2.20553e-21	1.32732e-20	32.8807	2462.74	0.889052	5.66802	1.44455e-08	3.16678e-06	-2.5248	2901.01	0.785472	-1.7011	0.0889242	0.116099
102654016	XR_001703210	LOC102654016	uncharacterized LOC102654016	lncRNA	.	.	.	1.65501	1.72754	1.18109	1.18877	1.79843	1.70545	1.73955	1.82511	1.65196	1.05964	1.16132	0.941768	3.55131	3.12874	2.38267	2.46425	3.06886	2.98989	3.03315	3.01846	2.93364	2.31628	2.46491	1.91558	2.05653	284.667	0.152976	6.7998	1.04765e-11	3.73438e-11	1.57802	236.261	0.187385	3.51211	0.000444557	0.0095964	1.3272	295	0.161809	2.52388	0.0116066	0.0173871
102654076	XR_003305359	LOC102654076	uncharacterized LOC102654076	lncRNA	.	.	.	2.71963	2.11895	2.09111	4.208	2.73417	1.6781	2.34262	2.9975	2.62986	1.36415	1.64168	1.68141	5.83574	3.83763	4.21849	8.72294	4.66561	2.94196	4.08467	4.95742	4.67023	2.98193	3.48449	3.42002	1.76845	149.845	0.287508	2.86075	0.0042264	0.00691917	2.06111	163.341	0.345793	3.01748	0.00254886	0.0330849	-1.15262	180.326	0.308242	-0.664774	0.506195	0.559388
102654427	XM_006564957,XM_016917860	LOC102654427	sodium-dependent nutrient amino acid transporter 1, transcript variant X2	protein_coding	XP_006565020.2;XP_016773349.2	.	.	4.05266	5.65421	2.85653	8.18282	7.27443	7.1998	6.96936	8.55312	7.47013	2.83051	5.73611	5.10643	8.69616	10.2404	5.76262	16.9625	12.4131	12.6223	12.152	14.1456	13.2658	6.18727	12.175	10.3866	2.55307	609.075	0.270616	4.99687	5.82682e-07	1.42555e-06	2.08132	522.119	0.370101	2.85733	0.00427219	0.0473541	1.14004	659.709	0.277455	0.681508	0.49555	0.548869
102654608	XM_006560321	LOC102654608	homeobox protein ceh-19	protein_coding	XP_006560384.1	.	.	4.86288	7.68485	5.01783	7.01375	6.8607	9.35374	8.35636	7.04705	8.63876	2.26928	5.15053	2.38072	10.4347	13.918	10.1227	14.5391	11.7072	16.3984	14.5704	11.6548	15.3411	4.96047	10.9321	4.84244	2.97894	278.435	0.317538	4.9594	7.07123e-07	1.71692e-06	2.24199	223.803	0.346653	3.36008	0.000779194	0.0142052	1.49285	337.656	0.195426	2.958	0.00309641	0.00503173
102655275	XR_001703070,XR_001703074,XR_001703075,XR_003305181,XR_003305182	LOC102655275	uncharacterized LOC102655275, transcript variant X1	lncRNA	.	.	.	0.195184	0.437946	0.128074	0.246776	0.533949	0.690417	0.563124	0.556285	0.621467	0.16826	1.09646	0.3052	0.418824	0.793165	0.258371	0.511553	0.911135	1.2104	0.981882	0.920012	1.10363	0.367803	2.32724	0.620784	3.56395	87.153	0.389035	4.71288	2.44234e-06	5.66114e-06	3.44312	84.2837	0.73047	2.44188	0.0146112	0.103921	-1.01433	112.203	0.630237	-0.0325755	0.974013	0.979638
102655522	XR_409736,XR_409737,XR_409738	LOC102655522	uncharacterized LOC102655522, transcript variant X3	lncRNA	.	.	.	0.287416	1.10275	0.472622	0.968625	1.4075	1.07167	1.02639	1.41896	1.12742	0.107679	1.66665	0.603169	0.616734	1.99719	0.953443	2.0079	2.40176	1.87879	1.78965	2.34675	2.00212	0.235379	3.53749	1.22686	3.77855	102.913	0.503289	3.8106	0.000138631	0.000269573	3.07956	87.3164	0.734389	2.20962	0.0271314	0.151577	1.1289	121.82	0.539843	0.324008	0.745932	0.783046
102655631	XM_026444448	LOC102655631	facilitated trehalose transporter Tret1-like	protein_coding	XP_026300233.1	.	.	8.83738	9.17337	6.13722	13.2721	8.3089	7.55552	9.46641	10.2603	13.1594	1.41374	11.5006	5.77651	18.9632	16.6139	12.3809	27.5123	14.1784	13.2459	16.506	16.9689	23.3692	3.09032	24.4101	11.7495	2.40941	1892.88	0.603328	2.10281	0.0354827	0.05025	3.20908	2319.03	0.475799	3.53544	0.000407091	0.00898423	-1.03641	3036.08	0.230654	-0.223703	0.822989	0.852097
102655712	XM_026443369	LOC102655712	chromatin modification-related protein eaf-1	protein_coding	XP_026299154.1	.	.	5.262	6.89292	5.06604	8.64178	8.12779	7.24351	6.70643	6.50761	9.23255	3.75487	9.19012	7.46205	11.2911	12.4838	10.22	17.9139	13.8693	12.6989	11.6936	10.7626	16.3956	8.20785	19.5061	15.178	1.64557	1970	0.26556	2.70592	0.00681156	0.0108405	1.81535	2073.25	0.359244	2.39461	0.016638	0.112575	-1.00157	2331.38	0.277967	-0.00813469	0.99351	0.994962
102656618	XM_026446292	LOC102656618	uncharacterized LOC102656618	protein_coding	XP_026302077.1	.	.	17.0845	25.8122	13.9738	18.7467	23.6912	31.184	25.4018	23.9877	21.8454	11.5068	16.1997	11.8916	36.6597	46.7485	28.1901	38.8608	40.4268	54.67	44.2915	39.672	38.7941	25.1529	34.3841	24.1878	2.60127	3105.78	0.160821	8.57607	9.81735e-18	4.90295e-17	1.76318	2348.68	0.140723	5.81411	6.09577e-09	1.54192e-06	1.44948	3211.97	0.136129	3.934	8.35454e-05	0.000161663
107964104	XR_001702285	LOC107964104	uncharacterized LOC107964104	lncRNA	.	.	.	1308.15	1000.68	563.396	1614.57	903.913	936.478	860.864	911.804	970.942	520.812	1032.66	801.18	2807.01	1812.33	1136.57	3346.91	1542.44	1641.78	1501.03	1507.99	1724.25	1138.46	2191.83	1629.62	1.78434	17627.4	0.199397	4.1896	2.79449e-05	5.85515e-05	2.61075	22567	0.242239	5.71528	1.09527e-08	2.45564e-06	-1.34376	24928.6	0.160505	-2.65586	0.00791062	0.012137
107964158	XR_001702356	LOC107964158	uncharacterized LOC107964158	lncRNA	.	.	.	2.82556	3.83695	2.92831	3.68482	4.98534	5.08187	4.86241	6.45585	5.15742	2.31871	5.09606	3.37974	6.06306	6.94911	5.90742	7.63843	8.50703	8.90924	8.47828	10.677	9.1588	5.06851	10.8164	6.87447	2.33817	410.453	0.20202	6.06563	1.31434e-09	4.02092e-09	1.7356	332.461	0.338564	2.34943	0.0188023	0.121074	1.20341	405.006	0.294188	0.908018	0.363869	0.417551
112939925	NM_001365200	LOC112939925	cytochrome P450 6a13-like	protein_coding	NP_001352129.1	.	.	2.6903	4.26929	1.90439	4.2887	5.84639	5.9635	6.24383	6.86908	5.24736	2.17921	8.56489	3.2012	5.77282	7.73212	3.84182	8.89023	9.97632	10.4549	10.887	11.3604	9.31853	4.76358	18.1791	6.51131	3.12298	379.764	0.244177	6.72842	1.71518e-11	6.03219e-11	2.80627	346.686	0.486197	3.06183	0.00219988	0.030298	-1.00051	444.193	0.430772	-0.00170572	0.998639	0.999028
113218719	XM_026440125	LOC113218719	uncharacterized LOC113218719	protein_coding	XP_026295910.1	.	.	1.98935	4.31122	2.56949	2.83918	4.82272	4.75225	5.04929	3.94327	5.24444	1.63694	5.58986	2.87438	4.26873	7.80805	5.18356	5.88546	8.22952	8.33137	8.80412	6.52158	9.31334	3.57821	11.8645	5.84654	2.34366	338.723	0.250526	4.90473	9.35543e-07	2.25236e-06	1.93809	294.389	0.463823	2.05819	0.0395718	0.190149	1.38634	402.895	0.398861	1.18157	0.237378	0.28371
113218858	XR_003304902	LOC113218858	uncharacterized LOC113218858	lncRNA	.	.	.	0.226919	0.564647	0.208097	0.396431	0.419178	0.562109	0.519155	0.5764	0.66128	0.202554	1.01145	0.330487	0.48692	1.02263	0.419804	0.821778	0.715289	0.985457	0.905216	0.953279	1.17433	0.442767	2.14681	0.672218	2.5234	39.4033	0.397059	3.36315	0.000770577	0.00138612	2.8848	43.1812	0.65942	2.31791	0.0204544	0.127749	1.05454	57.029	0.564395	0.135752	0.892017	0.911897
113219148	XR_003305843	LOC113219148	uncharacterized LOC113219148	lncRNA	.	.	.	0.540401	0.450127	0.362737	0.493893	0.543303	0.546199	0.72003	0.772091	0.417506	0.41939	0.497936	0.38086	1.15959	0.815226	0.731767	1.02381	0.927097	0.957564	1.25547	1.27692	0.741427	0.916753	1.05687	0.774679	1.94882	34.6089	0.376487	2.55679	0.0105643	0.0163519	1.65963	30.8034	0.370453	1.97289	0.0485085	0.214584	1.07565	34.8797	0.368265	0.285678	0.775124	0.809308
113219265	XM_026445472	LOC113219265	trypsin-1-like	protein_coding	XP_026301257.1	.	.	3.55124	987.305	2.03302	55.5392	909.221	794.637	882.538	519.485	802.711	0.191238	343.249	28.2904	7.6202	1788.11	4.1013	115.13	1551.5	1393.11	1538.82	859.151	1425.49	0.418031	728.551	57.5434	87.1281	24437.3	1.55223	4.15213	3.29402e-05	6.83625e-05	17.7385	5188.89	1.98493	2.09016	0.0366035	0.181566	6.23246	30687.3	1.42711	1.84975	0.0643491	0.0861482
113219370	XM_026445995	LOC113219370	organic cation transporter protein-like	protein_coding	XP_026301780.1	.	.	5.98757	5.33895	2.51062	12.8531	7.50263	6.01759	8.68233	6.30137	7.83796	0.682813	6.30789	1.85267	12.8481	9.66938	5.06479	26.6438	12.8025	10.5497	15.1388	10.4215	13.919	1.49258	13.3886	3.76837	4.82028	206.521	0.389167	5.8307	5.51945e-09	1.60083e-08	6.2369	254.061	0.473331	5.57924	2.41565e-08	4.58277e-06	-1.11454	363.929	0.329559	-0.474735	0.634976	0.682038
408393	XM_006566903,XM_006566907,XM_006566908,XM_006566909,XM_006566910,XM_006566911,XM_006566912,XM_026444279,XM_026444280,XM_026444281,XM_026444282	LOC408393	agrin, transcript variant X6	protein_coding	XP_006566966.1;XP_006566970.1;XP_006566971.1;XP_006566972.1;XP_006566973.1;XP_006566974.1;XP_006566975.1;XP_026300064.1;XP_026300065.1;XP_026300066.1;XP_026300067.1	GB52002	.	2.69929	2.04174	3.29656	1.20939	2.10845	1.87425	1.57824	2.13123	1.76642	5.42766	1.17105	2.82537	5.79211	3.69779	6.6503	2.507	3.59788	3.28582	2.75187	3.52474	3.1369	11.8644	2.48557	5.74688	-1.5231	1643.12	0.262803	-2.30975	0.0209018	0.0307981	-1.83815	1500.38	0.348312	-2.52147	0.0116865	0.0892316	1.13078	988.186	0.281345	0.630232	0.528543	0.580769
410885	XM_394361	LOC410885	T-box protein 2	protein_coding	XP_394361.2	GB50858	.	2.98771	1.9662	4.77262	2.66037	2.26423	2.30222	2.05446	1.90351	1.99577	5.46448	2.39658	5.63576	6.411	3.56099	9.62803	5.5148	3.86369	4.03612	3.58223	3.14812	3.54418	11.9449	5.08676	11.4633	-1.9962	402.516	0.185302	-5.38178	7.37547e-08	1.95279e-07	-1.57069	432.16	0.166022	-3.92357	8.7246e-05	0.00284053	-1.28799	261.295	0.137516	-2.65515	0.00792724	0.0121607
411078	XM_026440729,XM_394552	LOC411078	nephrin, transcript variant X2	protein_coding	XP_026296514.1;XP_394552.4	GB46759	.	0.750731	0.380998	1.42141	0.587914	0.400563	0.496927	0.420915	0.490489	0.494706	0.95118	0.418481	1.3811	1.61091	0.690026	2.86749	1.21871	0.683524	0.871183	0.733923	0.811196	0.878523	2.07921	0.888231	2.80919	-2.20047	193.829	0.233799	-4.86662	1.13521e-06	2.71588e-06	-1.71607	207.963	0.256844	-3.0334	0.00241819	0.0319413	-1.29473	118.93	0.230023	-1.62006	0.105219	0.135531
412162	XM_026441746,XM_026441747	LOC412162	armadillo repeat-containing protein gudu, transcript variant X2	protein_coding	XP_026297531.1;XP_026297532.1	GB49219	.	0.212173	0.324121	8.44781	0.327167	0.324983	0.146197	0.397285	0.546903	0.208294	6.10239	0.312836	0.50527	0.455278	0.587017	17.0422	0.678199	0.554553	0.256304	0.69272	0.904495	0.369899	13.3394	0.663998	1.02773	-11.731	287.028	1.05181	-3.37728	0.000732059	0.00131984	-13.3092	278.789	0.988261	-3.7787	0.000157647	0.00454446	1.12246	36.0855	0.418315	0.398431	0.690313	0.732064
412563	XM_006561381	LOC412563	dihydroxyacetone phosphate acyltransferase	protein_coding	XP_006561444.3	GB47571	.	4.4861	2.79458	11.0896	4.42638	3.8609	4.39063	3.42824	3.78144	3.37953	7.9073	4.5235	7.82437	9.62622	5.06127	22.3716	9.17563	6.58828	7.69739	5.9776	6.25393	6.00154	17.2848	9.60118	15.9149	-1.80365	800.943	0.172413	-4.93538	7.9996e-07	1.93319e-06	-1.56676	832.284	0.191492	-3.3828	0.000717509	0.0133551	-1.36062	492.008	0.154337	-2.87851	0.00399561	0.00639983
413205	XM_016912527,XM_396654	LOC413205	tropomyosin-2-like, transcript variant X2	protein_coding	XP_016768016.1;XP_396654.1	GB45764	.	0.643218	0.395139	1.79778	0.301947	0.086429	0.18296	0.230049	0.391303	0.182052	3.05288	0.243883	0.726906	1.38021	0.715637	3.62675	0.625919	0.147483	0.320755	0.401122	0.647157	0.323298	6.67337	0.517646	1.47854	-6.65458	56.179	0.658315	-4.15355	3.27352e-05	6.79783e-05	-3.74766	60.3316	0.586841	-3.24788	0.00116269	0.0190215	-1.34774	19.4317	0.543855	-0.791643	0.428569	0.484013
413256	XM_006558824,XM_006558825,XM_396702	LOC413256	uncharacterized LOC413256, transcript variant X2	protein_coding	XP_006558887.1;XP_006558888.1;XP_396702.1	GB43751	.	0.236064	0.114783	0.294985	0.12797	0.063547	0.181295	0.084533	0.080926	0.099564	0.397497	0.092493	0.336527	0.506543	0.207884	0.595088	0.265274	0.108437	0.317836	0.147394	0.13384	0.17681	0.868898	0.196317	0.684503	-2.52061	84.2088	0.432231	-3.08579	0.00203013	0.00345348	-1.84022	91.1032	0.339812	-2.58931	0.00961682	0.0781466	-1.4047	48.0557	0.365449	-1.34153	0.179749	0.220924
413270	XM_396715	LOC413270	kelch-like protein 10	protein_coding	XP_396715.5	GB46377	.	0.415957	0.111858	0.533043	0.182445	0.126825	0.172968	0.198512	0.122522	0.128948	0.689565	0.133814	0.425903	0.892555	0.202587	1.07533	0.378198	0.216415	0.303238	0.346133	0.202634	0.228993	1.50734	0.284022	0.866297	-3.13225	64.6847	0.345662	-4.76535	1.88524e-06	4.4197e-06	-1.8153	74.3819	0.417729	-2.05925	0.0394699	0.190122	-1.57804	37.7982	0.473648	-1.38949	0.164683	0.203746
413380	XM_006558943,XR_003305758	LOC413380	yellow-g2, transcript variant X1	protein_coding	XP_006559006.1	GB55201	.	0.415044	0.339819	1.59815	0.570082	0.144308	0.173397	0.173397	0.244585	0.235463	0.274371	0.316374	2.97305	0.890597	0.615446	3.22403	1.18175	0.246248	0.30399	0.30234	0.404506	0.418146	0.599753	0.671509	6.04726	-7.05148	83.484	0.696295	-4.04703	5.1872e-05	0.000105605	-3.05989	96.5041	0.694635	-2.32277	0.0201914	0.126687	-1.66082	33.4069	0.413974	-1.76798	0.0770636	0.101608
413464	XM_006560103,XM_026443428,XM_026443429,XM_396908	LOC413464	tyrosine-protein kinase Src64B, transcript variant X2	protein_coding	XP_006560166.1;XP_026299213.1;XP_026299214.1;XP_396908.2	GB46371	.	15.779	8.69147	20.8951	10.1526	6.78949	7.03212	5.52196	7.07451	7.55102	28.1916	7.12385	14.2985	33.8585	15.7411	42.1527	21.0458	11.5856	12.3283	9.62828	11.7002	13.4095	61.6246	15.1205	29.0836	-2.50369	3122.44	0.231776	-5.71264	1.1124e-08	3.15071e-08	-1.55501	3595.28	0.291738	-2.18321	0.0290202	0.157559	-1.44524	2088.9	0.259804	-2.04504	0.0408514	0.0563723
551008	XM_006568211	LOC551008	cell cycle checkpoint protein RAD1	protein_coding	XP_006568274.1	GB49807	.	2.90698	1.41631	6.27541	2.90732	2.34188	2.40161	2.35504	2.69446	2.06053	5.41882	2.11583	4.926	6.23777	2.56509	12.6597	6.02672	3.9962	4.21036	4.10633	4.45624	3.65919	11.8451	4.49088	10.0196	-1.81224	195.895	0.177466	-4.83344	1.34191e-06	3.19182e-06	-1.66612	198.781	0.182267	-4.04071	5.32901e-05	0.00192567	-1.30414	115.346	0.243455	-1.57359	0.115583	0.147768
551374	XM_026445910	LOC551374	uncharacterized protein PF11_0213	protein_coding	XP_026301695.1	GB47632	.	6.52735	4.30135	14.2655	7.67013	6.62565	6.35303	5.0368	6.89361	4.76473	10.917	5.10509	12.0979	14.0063	7.79018	28.7785	15.8997	11.3061	11.1378	8.78235	11.401	8.46144	23.8637	10.8356	24.6074	-1.52393	1297.83	0.126268	-4.81352	1.48294e-06	3.50778e-06	-1.53704	1275.06	0.173646	-3.57136	0.000355135	0.00812856	-1.31868	774.108	0.154546	-2.58233	0.00981362	0.0148615
551646	XM_026446257	LOC551646	myb-like protein X	protein_coding	XP_026302042.1	GB42170	.	6.40403	3.31176	9.93184	4.47929	3.5293	5.01489	3.07538	4.6142	3.15844	8.469	4.01809	10.4791	13.7417	5.99794	20.036	9.28531	6.02242	8.79181	5.36235	7.63119	5.60892	18.5126	8.52845	21.3148	-1.79062	1089.95	0.178384	-4.71151	2.45888e-06	5.69743e-06	-1.55606	1132.57	0.186444	-3.42137	0.000623058	0.0120993	-1.49608	647.676	0.162191	-3.58337	0.000339188	0.000615534
552122	NM_001042460,XM_026444881,XM_026444882,XM_026444883,XM_026444884,XM_026444885	Metrn	meteorin	protein_coding	NP_001035925.1;XP_026300666.1;XP_026300667.1;XP_026300668.1;XP_026300669.1;XP_026300670.1	.	.	38.2025	27.243	50.4588	27.6805	30.9418	27.7156	27.0576	32.9634	28.474	62.2518	21.569	70.1918	81.9745	49.3399	101.793	57.38	52.7994	48.5894	47.1785	54.5165	50.5655	136.078	45.7805	142.772	-1.68935	3862.44	0.16885	-4.4801	7.46077e-06	1.6504e-05	-1.69948	3795.63	0.213966	-3.57579	0.000349167	0.00801054	-1.04863	2407.91	0.16431	-0.416916	0.67674	0.720794
552383	XM_624757	LOC552383	PQ-loop repeat-containing protein 1	protein_coding	XP_624760.2	GB44571	.	7.42291	5.42106	24.8294	11.3232	9.8085	9.48606	7.20579	10.9208	6.92138	14.4035	9.76429	24.7964	15.928	9.8181	50.0896	23.4723	16.7373	16.6304	12.5643	18.0613	12.2913	31.485	20.7248	50.4364	-1.72391	534.855	0.234333	-3.35287	0.000799796	0.00143416	-1.76222	524.638	0.306253	-2.66902	0.00760736	0.0686611	-1.42793	282.262	0.243431	-2.11119	0.0347562	0.0484577
692346	NM_001040681	Tert	telomerase reverse transcriptase	protein_coding	NP_001035771.1	GB52244	.	0.370211	0.450248	3.67785	0.486413	0.944939	0.27723	0.427473	0.735204	0.360574	1.28195	0.234592	2.91797	0.794395	0.815444	7.4195	1.00831	1.61245	0.486024	0.745358	1.21592	0.640325	2.80225	0.497924	5.93521	-3.23289	181.831	0.481501	-3.51572	0.000438558	0.000808997	-5.74876	161.395	0.430403	-5.86253	4.55871e-09	1.18346e-06	1.18431	45.8799	0.337796	0.72246	0.470012	0.524875
724373	XM_001120208,XM_026445707	LOC724373	homeobox protein Nkx-2.5-like, transcript variant X2	protein_coding	XP_001120208.2;XP_026301492.1	GB47400	.	0.432284	0.429438	0.692644	0.308912	0.326598	0.482851	0.425444	0.222583	0.279006	1.02327	0.20513	0.590017	0.92759	0.777755	1.3973	0.640357	0.557308	0.846507	0.741819	0.368119	0.495473	2.23678	0.43539	1.20011	-1.79523	77.3372	0.394033	-2.14239	0.0321625	0.0458705	-1.935	73.6677	0.347299	-2.74211	0.00610452	0.0600492	1.25158	49.5661	0.34821	0.929771	0.35249	0.406081
724769	XM_001120666	LOC724769	protein C10	protein_coding	XP_001120666.1	GB55222	.	9.3613	5.64288	15.9675	7.80896	6.12281	6.04279	6.40566	7.5204	5.49296	12.4912	6.61315	17.2768	20.0874	10.2198	32.212	16.1875	10.448	10.5939	11.1691	12.4376	9.75468	27.3047	14.0365	35.1414	-1.89116	323.611	0.195918	-4.69212	2.70387e-06	6.235e-06	-1.5383	344.623	0.203583	-3.05199	0.00227331	0.0308476	-1.3056	210.07	0.165501	-2.32457	0.0200952	0.0290202
725350	XM_001121210	LOC725350	GATA-binding factor A	protein_coding	XP_001121210.2	GB50933	.	3.56845	1.67056	4.46959	1.5776	2.13681	1.20184	1.55559	1.4504	1.48363	7.01119	1.28614	4.54229	7.65715	3.02555	9.01671	3.27027	3.64627	2.10699	2.71238	2.39875	2.6347	15.3259	2.72986	9.23912	-2.71318	457.809	0.290854	-4.9509	7.38718e-07	1.78982e-06	-2.02977	489.856	0.355304	-2.87449	0.00404687	0.0456927	-1.28703	252.163	0.328089	-1.1096	0.26717	0.316337
725376	XM_026446390,XM_026446391,XM_026446392	LOC725376	C2 domain-containing protein 3, transcript variant X3	protein_coding	XP_026302175.1;XP_026302176.1;XP_026302177.1	GB55457	.	1.66088	1.28894	4.88325	2.04879	1.7466	2.08903	1.64392	2.29537	1.4416	3.46535	1.55475	4.0898	3.56391	2.3344	9.85121	4.24702	2.98041	3.66237	2.8664	3.79619	2.56006	7.57499	3.29996	8.31874	-1.65147	714.752	0.170584	-4.24276	2.20784e-05	4.66211e-05	-1.87083	673.841	0.193584	-4.66815	3.0392e-06	0.000212636	-1.15837	382.915	0.174571	-1.21499	0.224371	0.269544
725987	XM_006557589	LOC725987	DALR anticodon-binding domain-containing protein 3	protein_coding	XP_006557652.2	GB47082	.	2.60727	2.37282	8.46569	2.98452	3.2946	3.00174	2.9771	4.02454	2.15942	6.1589	3.19496	8.23464	5.59465	4.29742	17.0782	6.18674	5.62193	5.26247	5.19097	6.65599	3.8348	13.4629	6.78135	16.7494	-1.80342	388.695	0.192847	-4.41147	1.02672e-05	2.24034e-05	-2.04055	368.114	0.241106	-4.26766	1.9753e-05	0.00092839	-1.14174	198.641	0.232744	-0.821645	0.411279	0.466331
726016	XM_003250119	LOC726016	chromosome transmission fidelity protein 8 homolog	protein_coding	XP_003250167.2	GB48358	.	9.78785	10.2642	32.0358	10.6141	14.4638	17.0027	11.4349	14.7409	14.3781	25.0394	11.0496	29.5986	21.0027	18.5894	64.6273	22.0025	24.6811	29.8082	19.9382	24.3792	25.5334	54.7343	23.453	60.2042	-1.52445	575.365	0.157668	-3.85803	0.000114302	0.000224175	-2.16689	501.087	0.201033	-5.54945	2.86562e-08	5.26315e-06	1.17571	300.978	0.200935	1.16222	0.245145	0.292236
726235	XM_026444278	LOC726235	lymphoid-specific helicase	protein_coding	XP_026300063.1	GB50367	.	4.21589	3.13245	8.18018	3.59514	3.24404	3.62839	2.41006	3.54027	2.74929	6.9303	2.70969	6.7776	9.04641	5.67319	16.5023	7.45253	5.53565	6.36109	4.20227	5.85508	4.88232	15.1491	5.75135	13.7858	-1.70837	663.297	0.126159	-6.12417	9.11574e-10	2.81304e-09	-1.66167	659.62	0.149454	-4.90211	9.48139e-07	9.17e-05	-1.21573	395.759	0.174796	-1.6123	0.106897	0.137588
726457	XM_001122189,XM_006561009	LOC726457	flocculation protein FLO11, transcript variant X2	protein_coding	XP_001122189.3;XP_006561072.2	GB50522	.	1.38294	0.929214	2.04643	0.955773	0.981991	0.930577	0.798265	1.2649	0.828317	3.69591	0.674705	4.36024	2.9675	1.6829	4.12837	1.98126	1.67568	1.63143	1.39188	2.09196	1.47097	8.07897	1.43207	8.86883	-2.61127	357.057	0.314403	-4.40437	1.06091e-05	2.312e-05	-2.74554	346.674	0.348312	-4.18329	2.87318e-05	0.00120612	-1.11633	153.94	0.242346	-0.655101	0.512403	0.565454
726515	XM_001122247,XM_006561766	LOC726515	cilia- and flagella-associated protein 300, transcript variant X1	protein_coding	XP_001122247.5;XP_006561829.3	GB19146	.	4.42807	3.2586	18.0779	3.57141	4.59645	3.88107	3.62508	3.1761	2.25869	12.2644	4.45924	16.3577	9.50171	5.90166	36.4694	7.40334	7.84343	6.80406	6.32083	5.2528	4.01109	26.809	9.46478	33.2719	-3.23251	395.775	0.229131	-7.38728	1.49863e-13	5.99742e-13	-2.94755	399.881	0.238923	-6.52728	6.69762e-11	2.54123e-08	-1.31619	156.12	0.261006	-1.51861	0.128862	0.163202
726711	XM_001122434	LOC726711	ribonuclease H2 subunit C	protein_coding	XP_001122434.2	GB52470	.	6.63879	8.17302	34.1867	6.03722	16.3065	14.9868	10.1558	10.24	9.54221	24.5334	7.01804	35.5062	14.2455	14.8022	68.9665	12.5148	27.8256	26.274	17.708	16.9355	16.9455	53.6282	14.8959	72.2204	-1.83743	535.991	0.250615	-3.50213	0.000461563	0.000849298	-3.76646	433.951	0.239603	-7.98492	1.40608e-15	2.31184e-12	1.45392	195.251	0.196019	2.75455	0.00587725	0.0092028
727260	XM_006559179	LOC727260	uncharacterized LOC727260	protein_coding	XP_006559242.1	GB46267	.	2.22165	1.71247	3.18474	1.37792	1.53457	1.53677	1.86491	1.97607	1.34819	2.75067	1.38674	3.78192	4.76718	3.10146	6.42473	2.85634	2.61861	2.69417	3.25173	3.26813	2.39418	6.01276	2.94336	7.69251	-1.57409	509.23	0.192026	-3.40848	0.000653262	0.00118505	-1.56664	503.279	0.236555	-2.73794	0.00618262	0.0605075	1.03222	349.117	0.223598	0.204616	0.837872	0.864276
100576439	XM_026442946	LOC100576439	coiled-coil domain-containing protein 40	protein_coding	XP_026298731.1	GB45581	.	1.09308	0.336917	2.07171	1.10133	0.490143	0.489708	0.764359	1.09423	0.474636	1.6961	0.491019	2.10229	2.34552	0.610192	4.17936	2.283	0.836385	0.858527	1.33276	1.80969	0.842882	3.70755	1.04219	4.2761	-2.30224	69.9341	0.379826	-3.16734	0.00153839	0.00266014	-1.75491	75.2692	0.323048	-2.51169	0.0120154	0.0909685	-1.61248	38.707	0.433062	-1.59164	0.111466	0.142988
100576554	XM_003249431	LOC100576554	cilia- and flagella-associated protein 69	protein_coding	XP_003249479.3	GB51339	.	21.517	12.9919	41.1075	16.3077	16.2792	17.2752	12.0036	16.2675	13.9195	29.686	15.0043	32.3222	46.171	23.5297	82.9281	33.805	27.779	30.2859	20.9298	26.9041	24.719	64.8912	31.8469	65.744	-1.6778	1864.87	0.142401	-5.2427	1.5824e-07	4.07418e-07	-1.55383	1893.29	0.169726	-3.74622	0.000179523	0.00496076	-1.3061	1146.44	0.133973	-2.87572	0.00403107	0.00645462
100576590	XM_026445716	LOC100576590	cilia- and flagella-associated protein 69	protein_coding	XP_026301501.1	.	.	0.897641	0.537942	2.6868	0.665253	0.628628	1.00814	0.737989	1.72354	0.536324	1.93377	0.630911	2.67325	1.92615	0.974268	5.42021	1.37903	1.07269	1.76741	1.28678	2.85048	0.95243	4.22708	1.33912	5.43746	-1.77713	94.9181	0.379507	-2.18586	0.0288257	0.0414279	-2.61768	82.8114	0.290171	-4.78437	1.71528e-06	0.00014101	-1.17049	37.1908	0.331949	-0.684194	0.493853	0.547452
100576836	XM_026441120,XM_026441121	LOC100576836	uncharacterized LOC100576836, transcript variant X1	protein_coding	XP_026296905.1;XP_026296906.1	GB41518	.	1.74577	0.870063	5.54348	2.17127	1.48807	1.22218	1.42502	1.03918	1.19229	4.70589	1.38113	4.70366	3.74605	1.57577	11.1831	4.50091	2.53926	2.14266	2.48471	1.71865	2.11733	10.2867	2.93147	9.56735	-3.20904	127.611	0.241626	-6.96175	3.3607e-12	1.23966e-11	-2.23876	138.64	0.225499	-5.15613	2.52108e-07	3.14815e-05	-1.46557	63.0514	0.299797	-1.83946	0.0658478	0.0879597
100576918	XM_016916449	LOC100576918	uncharacterized LOC100576918	protein_coding	XP_016771938.1	.	.	4.64361	4.04183	15.4226	4.11244	5.86252	5.07696	3.56779	5.76138	5.50905	11.4105	6.62039	16.9758	9.96422	7.32017	31.1127	8.52485	10.0038	8.90063	6.22093	9.52846	9.78325	24.9425	14.0519	34.5291	-2.134	265.426	0.216547	-5.04998	4.41858e-07	1.09116e-06	-2.21931	259.255	0.318625	-3.6096	0.000306675	0.0073076	-1.15366	131.244	0.313269	-0.658291	0.510351	0.563664
100577440	XM_006561697,XM_026442800	LOC100577440	uncharacterized LOC100577440, transcript variant X1	protein_coding	XP_006561760.1;XP_026298585.1	GB42823	.	1.37938	0.531765	1.26406	0.879763	0.368711	0.675386	0.375467	0.595346	0.65024	2.37816	0.450049	1.84386	2.95986	0.96308	2.55005	1.8237	0.629171	1.18405	0.654677	0.984613	1.15473	5.19847	0.955233	3.75046	-2.95685	59.3614	0.40662	-3.8465	0.000119818	0.000234411	-1.84882	66.8478	0.399212	-2.22089	0.0263586	0.148928	-1.50623	34.1572	0.409636	-1.4426	0.149133	0.186393
100577629	XM_003249564,XM_006560031	LOC100577629	uncharacterized LOC100577629, transcript variant X1	protein_coding	XP_003249612.2;XP_006560094.2	GB54483	.	18.2116	11.8818	24.5262	10.5304	11.9474	12.6642	8.11565	10.0825	8.78726	35.2902	9.04537	20.6694	39.0783	21.5191	49.4778	21.8288	20.3871	22.2021	14.1507	16.6749	15.6049	77.1415	19.1989	42.0421	-1.88584	1471.88	0.229278	-3.99169	6.56029e-05	0.000132171	-1.7161	1493.39	0.274095	-2.84256	0.00447531	0.0488373	-1.24904	868.13	0.253824	-1.26396	0.206245	0.249843
100577676	XM_026442260	LOC100577676	E3 ubiquitin-protein ligase TRAIP	protein_coding	XP_026298045.1	GB51685	.	2.66584	1.77521	5.298	2.38413	1.9298	2.21361	2.16535	2.70481	1.68408	4.30367	2.09633	5.05596	5.72032	3.21509	10.6879	4.94217	3.29303	3.88077	3.77558	4.47335	2.99067	9.40749	4.44948	10.2839	-1.74388	235.053	0.191185	-4.19649	2.71087e-05	5.68806e-05	-1.62978	237.685	0.178098	-3.95667	7.60031e-05	0.00253301	-1.2244	143.868	0.191509	-1.52515	0.127223	0.161245
100577914	XR_003305553	LOC100577914	uncharacterized LOC100577914	lncRNA	.	.	.	0.422187	0.306109	1.03529	0.342593	0.270358	0.202626	0.256004	0.351531	0.391941	0.805555	0.338138	0.601225	0.905925	0.554395	2.08853	0.710175	0.461341	0.355233	0.446378	0.58138	0.696029	1.76088	0.717702	1.22291	-2.37256	51.4693	0.367012	-3.3962	0.000683282	0.00123733	-1.72805	56.3614	0.322343	-2.44816	0.014359	0.102646	-1.12002	34.2803	0.340828	-0.479796	0.631373	0.678593
100578067	XM_003249423,XM_006559287,XM_006559288,XM_006559289,XM_006559290,XM_006559291	LOC100578067	enhancer of split mgamma protein, transcript variant X4	protein_coding	XP_003249471.2;XP_006559350.2;XP_006559351.2;XP_006559352.2;XP_006559353.2;XP_006559354.2	GB43791	.	1.43438	0.83127	1.89671	0.837676	0.735304	0.600208	0.995745	0.801683	0.676493	2.96519	0.642612	1.38851	3.07788	1.50552	3.82632	1.73646	1.25473	1.05225	1.73622	1.32586	1.20135	6.48168	1.36395	2.82426	-2.27084	132.805	0.330126	-3.58416	0.000338162	0.000633353	-1.6786	144.046	0.35267	-2.11887	0.0341016	0.174895	-1.10783	89.7611	0.305532	-0.483559	0.628699	0.676144
100578089	XM_016915257	LOC100578089	uncharacterized protein PF11_0213	protein_coding	XP_016770746.1	GB43968	.	2.19789	1.38025	5.37986	2.00999	1.94838	2.08658	1.47496	2.47438	1.58655	3.17129	1.40337	5.54802	4.71622	2.49978	10.8531	4.1666	3.32473	3.65807	2.57179	4.09226	2.81747	6.9322	2.97868	11.2848	-1.76494	380.009	0.247083	-3.31718	0.000909295	0.00161948	-2.01637	358.5	0.272048	-3.71906	0.000199968	0.00537517	-1.21547	189.953	0.178155	-1.58016	0.11407	0.145998
100578205	NM_001256038	LOC100578205	uncharacterized LOC100578205	protein_coding	NP_001242967.1	.	.	4.14964	2.84776	9.89452	4.00323	4.45554	3.91743	3.25957	5.00363	3.29825	7.85827	3.49241	8.78461	8.90425	5.15759	19.9607	8.29847	7.60296	6.86781	5.6835	8.27526	5.85719	17.1776	7.41269	17.8681	-1.61502	624.335	0.147621	-4.68467	2.8041e-06	6.46031e-06	-1.80697	590.76	0.148349	-5.75381	8.72519e-09	2.00172e-06	-1.19694	338.176	0.131502	-1.97224	0.0485817	0.0662742
100578466	XM_003251375,XM_026443319,XM_026443320	LOC100578466	uncharacterized LOC100578466, transcript variant X2	protein_coding	XP_003251423.2;XP_026299104.1;XP_026299105.1	GB47330	.	6.16907	3.71061	7.90667	4.302	4.23085	4.4186	3.20331	5.00983	3.5678	9.76541	3.3655	9.19375	13.2375	6.72029	15.9505	8.91781	7.21955	7.74644	5.5854	8.28551	6.33588	21.3464	7.1433	18.7003	-1.60052	759.893	0.15794	-4.29623	1.73731e-05	3.702e-05	-1.56116	754.627	0.210597	-3.05142	0.00227764	0.0308639	-1.25041	464.765	0.196002	-1.64488	0.0999943	0.129466
100578600	XM_003249064	LOC100578600	uncharacterized LOC100578600	protein_coding	XP_003249112.3	GB42183	.	25.8034	13.8851	30.1176	12.2201	14.0461	12.824	12.5669	10.6065	12.419	53.1763	7.49779	27.1922	55.3686	25.1474	60.7576	25.3316	23.9683	22.4823	21.9122	17.5416	22.0542	116.239	15.9141	55.3097	-2.39635	4472.49	0.273978	-4.60197	4.18508e-06	9.50128e-06	-1.99405	4642.32	0.394547	-2.52367	0.0116138	0.0888831	-1.0931	2609.27	0.334737	-0.383645	0.701242	0.742198
100578881	XM_003251570	LOC100578881	histone H3.3-like type 1	protein_coding	XP_003251618.1	GB47484	.	3.20164	1.51587	4.68246	2.67372	2.57961	2.24556	2.06402	3.13214	2.50986	6.5731	3.15316	6.51957	6.87005	2.74539	9.44615	5.54246	4.40186	3.93679	3.59891	5.1801	4.45714	14.3683	6.69263	13.261	-1.81776	98.6119	0.284873	-3.02648	0.00247421	0.00416749	-1.55457	103.076	0.287605	-2.21318	0.0268855	0.15089	-1.42687	59.8842	0.294798	-1.7397	0.0819125	0.107601
100578882	XR_001704130,XR_003305134,XR_003305135,XR_003305136,XR_003305137,XR_003305138,XR_003305140,XR_003305141,XR_003305142,XR_003305143,XR_003305144,XR_003305145,XR_003305146,XR_003305153	LOC100578882	uncharacterized LOC100578882, transcript variant X14	lncRNA	.	.	.	0.275228	0.206022	0.468356	0.213521	0.158052	0.29175	0.274059	0.093134	0.211007	0.524649	0.185984	0.378023	0.590584	0.373128	0.944837	0.442616	0.269702	0.51148	0.477859	0.154031	0.374717	1.14684	0.394752	0.768907	-1.82927	64.2389	0.439181	-1.98385	0.0472728	0.0654934	-1.50293	67.9257	0.264653	-2.22094	0.0263549	0.148928	1.02376	48.0666	0.294591	0.115015	0.908433	0.925089
100578990	XM_016916157,XM_026445036,XM_026445037,XM_026445038,XM_026445039,XM_026445040,XM_026445041,XR_003306046	LOC100578990	dynein intermediate chain 3, ciliary, transcript variant X7	protein_coding	XP_016771646.2;XP_026300821.1;XP_026300822.1;XP_026300823.1;XP_026300824.1;XP_026300825.1;XP_026300826.1	GB48476	.	3.5074	2.58251	4.58773	2.0956	1.43396	1.97235	1.03358	1.03817	1.50378	5.45042	1.3635	3.40012	7.52613	4.67719	9.25504	4.34406	2.44692	3.4578	1.80218	1.71697	2.6705	11.9142	2.89405	6.91592	-2.42113	648.792	0.274841	-4.64152	3.45855e-06	7.90603e-06	-1.58238	735.449	0.289038	-2.29069	0.0219816	0.133775	-1.29351	443.134	0.371897	-0.998368	0.318101	0.371293
100579034	XM_006569918,XM_026440657	LOC100579034	uncharacterized LOC100579034, transcript variant X1	protein_coding	XP_006569981.2;XP_026296442.1	GB41340	.	1.43491	1.11844	3.1169	1.79097	1.23474	1.69602	1.16709	1.73309	1.40941	2.42772	1.85653	4.56702	3.07902	2.02562	6.28788	3.71258	2.10697	2.97336	2.03499	2.86628	2.50289	5.30682	3.94051	9.28943	-1.77977	369.436	0.281589	-2.95357	0.00314126	0.00521495	-1.57015	382.898	0.317893	-2.04756	0.0406028	0.193127	-1.34417	226.806	0.223893	-1.90588	0.0566655	0.0764192
102654088	XR_410274	LOC102654088	uncharacterized LOC102654088	lncRNA	.	.	.	2.15884	0.496751	3.12373	0.378905	0.364899	0.333848	0.197001	0.400563	0.480696	3.32285	0.298092	2.47718	4.63241	0.899667	6.30166	0.785449	0.622666	0.585283	0.343498	0.662471	0.853643	7.2635	0.632704	5.03864	-6.2989	33.9233	0.439921	-6.0354	1.58566e-09	4.81509e-09	-2.53289	39.9917	0.657993	-2.03769	0.0415814	0.196071	-2.15783	14.484	0.817223	-1.35775	0.174543	0.214962
102655107	XM_006558578	LOC102655107	uncharacterized LOC102655107	protein_coding	XP_006558641.1	.	.	0.106239	0.406493	1.01636	0.272136	0.277261	0.360559	0.27744	0.194632	0.333553	0.921894	0.173843	0.65757	0.227966	0.7362	2.05036	0.564123	0.473121	0.632111	0.483755	0.321893	0.592339	2.01519	0.368983	1.33751	-2.48094	19.3913	0.528093	-2.4823	0.0130537	0.0198875	-3.53011	17.4664	0.567542	-3.20631	0.0013445	NA	1.87869	9.75907	0.637471	1.42709	0.153553	0.191198
102655123	XR_003305883,XR_003305884	LOC102655123	uncharacterized LOC102655123, transcript variant X1	lncRNA	.	.	.	1.59902	0.491105	1.96941	0.439771	0.584799	0.223787	0.441659	0.416218	0.467864	4.13459	0.580124	1.06477	3.43117	0.889441	3.97299	0.911621	0.997905	0.39233	0.770093	0.688363	0.830857	9.0379	1.23132	2.16577	-4.42615	149.131	0.511376	-4.19663	2.70921e-05	5.68575e-05	-2.14705	174.052	0.547799	-2.01234	0.0441842	0.202828	-1.69938	77.0727	0.438422	-1.7449	0.0810014	0.106461
102655437	XR_411095	LOC102655437	uncharacterized LOC102655437	lncRNA	.	.	.	0.07018	0.048943	0.178881	0.024129	0.049047	0.023752	0.068964	0.054316	0.058094	0.199353	0.091776	0.166961	0.150591	0.088641	0.360865	0.050019	0.083694	0.041641	0.120249	0.089831	0.103166	0.43577	0.194795	0.339602	-3.40823	23.4988	0.484129	-3.65403	0.000258156	0.000489487	-2.26832	25.9258	0.549063	-2.15207	0.0313916	0.165603	-1.00917	13.8305	0.626718	-0.0210045	0.983242	0.986856
102655807	XR_003304359,XR_003304360,XR_003304361,XR_003304362,XR_003304363,XR_003304364	LOC102655807	uncharacterized LOC102655807, transcript variant X4	lncRNA	.	.	.	0.292799	0.078562	0.71254	0.047534	0.165587	0.072002	0.086418	0.151632	0.146981	0.545358	0.10999	0.709347	0.628286	0.142284	1.43744	0.098536	0.282558	0.12623	0.150682	0.250777	0.261015	1.19211	0.233454	1.44283	-4.08518	56.7435	0.367552	-5.52411	3.31167e-08	9.03845e-08	-3.49429	57.7964	0.553934	-3.25851	0.00112	0.0184453	-1.3341	19.6489	0.673016	-0.617917	0.53663	0.588397
102655859	XM_006557300	LOC102655859	uncharacterized LOC102655859	protein_coding	XP_006557363.2	.	.	0.946113	0.198354	0.641343	0.102514	0.204738	0.150884	0.242842	0.135832	0.087482	2.62415	0.102362	3.01164	2.03016	0.359239	1.29381	0.212505	0.349366	0.264521	0.423428	0.224645	0.155354	5.73619	0.217264	6.12574	-10.0968	102.914	0.576297	-5.78837	7.10733e-09	2.04405e-08	-4.61904	111.92	0.815704	-2.70636	0.00680248	0.0636879	-1.97911	26.3432	0.846279	-1.16374	0.244528	0.291544
102655994	XM_026445107	LOC102655994	hybrid signal transduction histidine kinase M	protein_coding	XP_026300892.1	.	.	1.02973	0.558855	5.0525	1.46024	1.07939	1.40478	0.945057	1.37856	0.909389	2.01978	1.14536	3.93016	2.20958	1.01214	10.1927	3.02699	1.84187	2.46278	1.64783	2.27993	1.61494	4.41509	2.43104	7.99404	-2.30494	272.698	0.324855	-3.70852	0.000208474	0.000398892	-2.37837	267.335	0.359313	-3.47879	0.000503691	0.0103895	-1.46323	116.52	0.282558	-1.94352	0.0519531	0.0704525
102656197	XM_026445421,XM_026445422,XM_026445423	LOC102656197	swi5-dependent recombination DNA repair protein 1 homolog, transcript variant X1	protein_coding	XP_026301206.1;XP_026301207.1;XP_026301208.1	.	.	8.38844	5.34831	26.643	7.72482	8.44085	7.76109	5.2977	6.33177	6.2537	22.3813	8.63894	25.7851	17.9998	9.68634	53.7482	16.0131	14.4035	13.6063	9.23726	10.4718	11.1056	48.9238	18.3362	52.4474	-2.68072	435.523	0.183311	-7.76069	8.44705e-15	3.62475e-14	-2.37329	444.93	0.186282	-6.69354	2.17831e-11	9.76774e-09	-1.41815	196.766	0.186119	-2.70798	0.00676934	0.0104894
102656321	XM_026445991	LOC102656321	uncharacterized LOC102656321	protein_coding	XP_026301776.1	.	.	0.4468	0.351835	1.35909	0.232179	0.736636	0.202627	0.22114	0.342627	0.321712	1.82527	0.44156	1.00484	0.958739	0.637209	2.74175	0.481293	1.257	0.355234	0.385587	0.566654	0.571312	3.9899	0.937216	2.04387	-2.54749	38.0321	0.538403	-2.5057	0.012221	0.0187243	-2.86628	36.2807	0.449658	-3.37853	0.000728756	0.013539	-1.19673	15.1008	0.532477	-0.486593	0.626547	0.674253
102656326	XM_026440969	LOC102656326	stress response protein NST1	protein_coding	XP_026296754.1	.	.	0.324684	0.181179	0.573919	0.241858	0.15774	0.148161	0.199862	0.22875	0.222803	0.588421	0.24342	0.841331	0.696703	0.328134	1.15779	0.501357	0.269168	0.259748	0.348487	0.378318	0.395665	1.28624	0.516663	1.71129	-2.98856	32.7645	0.435446	-3.62721	0.000286504	0.000540642	-1.93455	36.7497	0.392899	-2.423	0.0153929	0.107315	-1.30845	19.2934	0.426037	-0.910385	0.362619	0.416257
102656360	XM_026446305	LOC102656360	uncharacterized LOC102656360	protein_coding	XP_026302090.1	.	.	0.140589	0.033819	0.492122	0.090756	0.080193	0.2272	0.18347	0.098085	0.090635	0.361702	0.087322	0.504657	0.301674	0.061249	0.992782	0.188132	0.136841	0.398313	0.319904	0.162218	0.160954	0.790653	0.185342	1.02649	-2.66777	51.4203	0.45545	-3.1082	0.00188229	0.00321903	-3.36205	47.7625	0.361702	-4.83642	1.32197e-06	0.000114396	1.01395	19.2542	0.62722	0.0318678	0.974578	0.98011
102656796	XM_026443668	LOC102656796	uncharacterized protein PFB0145c	protein_coding	XP_026299453.1	.	.	1.76209	0.654215	3.9519	1.33607	1.18806	1.1456	1.19498	1.26729	0.839114	3.20725	1.04027	3.3873	3.78107	1.18485	7.97236	2.76959	2.02731	2.0084	2.08361	2.09591	1.49014	7.01081	2.20799	6.88985	-2.37823	413.689	0.142359	-8.77987	1.63669e-18	8.52623e-18	-2.03914	427.391	0.181904	-5.65113	1.59393e-08	3.34556e-06	-1.47102	206.821	0.263063	-2.11666	0.0342884	0.0478297
107964339	XM_016911894	LOC107964339	short transient receptor potential channel 6-like	protein_coding	XP_016767383.2	.	.	6.04753	3.62718	10.9956	6.19912	3.86647	5.5358	4.67051	4.9579	3.37071	11.4193	2.66472	6.96894	12.9767	6.5692	22.1819	12.8504	6.59777	9.70504	8.14367	8.19962	5.98587	24.9617	5.65589	14.175	-1.65941	290.735	0.244847	-2.9842	0.00284323	0.00474549	-1.58545	290.251	0.309677	-2.14705	0.0317895	0.167158	-1.21254	179.833	0.300145	-0.926327	0.354276	0.407864
107965045	XM_026443178	LOC107965045	uncharacterized LOC107965045	protein_coding	XP_026298963.1	.	.	1.12047	3.03695	13.6232	2.47274	4.54873	4.29756	4.88592	4.37475	4.75405	8.85151	3.51723	14.8497	2.4043	5.50022	27.4828	5.12584	7.76199	7.53423	8.51926	7.23518	8.44248	19.3487	7.46537	30.2046	-2.29115	182.782	0.256892	-4.65593	3.22523e-06	7.39076e-06	-4.00808	157.367	0.470246	-4.25928	2.05083e-05	0.000932742	1.77984	76.1638	0.467197	1.78029	0.0750287	0.099141
107965056	XR_001704442	LOC107965056	uncharacterized LOC107965056	lncRNA	.	.	.	8.72939	5.48897	21.9087	6.79179	3.19374	3.41513	3.71266	3.75503	3.57887	12.3451	3.76854	7.95361	18.7314	9.94108	44.1974	14.079	5.44982	5.98721	6.47353	6.21026	6.35553	26.9854	7.99877	16.1778	-3.24314	112.889	0.377634	-4.49481	6.96328e-06	1.54634e-05	-1.74586	133.496	0.404602	-1.98698	0.0469248	0.210703	-1.4285	72.6858	0.339009	-1.51765	0.129103	0.163427
107966053	XM_016917870,XM_026444672,XM_026444673,XM_026444675,XM_026444678,XM_026444681,XM_026444683,XM_026444686	LOC107966053	uncharacterized LOC107966053, transcript variant X6	protein_coding	XP_016773359.1;XP_026300457.1;XP_026300458.1;XP_026300460.1;XP_026300463.1;XP_026300466.1;XP_026300468.1;XP_026300471.1	.	.	3.54608	2.15022	6.34376	2.56658	2.10594	2.64896	1.60564	2.2749	2.30565	5.25629	2.54365	7.42064	7.60914	3.89428	12.7976	5.32038	3.5936	4.644	2.79965	3.76235	4.09448	11.4898	5.39892	15.0938	-2.16154	405.322	0.196733	-5.65263	1.58009e-08	4.41693e-08	-1.7253	431.802	0.208671	-3.77073	0.000162769	0.00465425	-1.37287	239.681	0.204905	-2.23124	0.0256654	0.0364696
113218730	XM_026440202	LOC113218730	myb-like protein D	protein_coding	XP_026295987.1	.	.	0.208103	0.163208	1.04705	0.213887	0.247182	0.325887	0.232621	0.176911	0.293115	0.617307	0.28121	0.820594	0.446544	0.295585	2.11226	0.443375	0.421794	0.571327	0.405606	0.292585	0.520529	1.34939	0.596871	1.66911	-2.66122	71.0991	0.36087	-3.913	9.11552e-05	0.000180675	-2.74273	69.7959	0.358943	-4.05528	5.00733e-05	0.00185704	1.01053	32.8509	0.397761	0.0380079	0.969681	0.976046
113218736	XM_026440276	LOC113218736	structural maintenance of chromosomes protein 1B-like	protein_coding	XP_026296061.1	.	.	0.562509	0.175814	1.66608	0.249439	0.343341	0.192696	0.175522	0.133673	0.24499	1.00832	0.315855	0.937153	1.20703	0.318418	3.36106	0.517073	0.585881	0.337824	0.306046	0.221076	0.435066	2.20411	0.670407	1.90619	-4.11751	19.9514	0.600714	-3.39891	0.000676558	0.00122623	-2.46966	22.216	0.523375	-2.49211	0.0126985	0.094974	-1.74065	8.82698	0.667813	-1.19739	0.231156	0.277016
113219222	XM_026444969	LOC113219222	uncharacterized LOC113219222	protein_coding	XP_026300754.1	.	.	2.55711	1.90301	5.78007	3.15512	1.97989	2.00987	1.68986	2.64641	2.00325	5.45896	2.8268	5.88272	5.48702	3.44654	11.6604	6.54039	3.3785	3.52359	2.94651	4.37677	3.55747	11.9329	5.99992	11.9656	-2.09994	253.028	0.1788	-5.98627	2.14704e-09	6.45117e-09	-1.58141	276.088	0.200197	-3.30282	0.000957195	0.0164779	-1.48089	156.764	0.208683	-2.71446	0.0066384	0.0103051
113219303	XR_003306239,XR_003306240,XR_003306241,XR_003306242,XR_003306243,XR_003306244	LOC113219303	uncharacterized LOC113219303, transcript variant X4	lncRNA	.	.	.	1.09355	0.451409	1.84415	0.288514	0.516136	0.371224	0.671058	0.61168	0.322941	0.878045	0.450139	3.27546	2.34653	0.817547	3.72029	0.598073	0.880738	0.650807	1.17008	1.01163	0.573494	1.91934	0.955426	6.66235	-2.98861	53.0759	0.508491	-3.1062	0.00189511	0.00323827	-2.30562	56.4837	0.577093	-2.08832	0.0367687	0.181915	-1.1453	28.0663	0.519203	-0.376981	0.706188	0.74651
113219418	XM_026446339	LOC113219418	uncharacterized LOC113219418	protein_coding	XP_026302124.1	.	.	1.55742	0.83553	9.94803	1.31397	1.75313	1.79909	2.01231	2.16509	1.11067	2.05686	2.50403	3.96257	3.34189	1.51323	20.0686	2.72379	2.99155	3.15407	3.50873	3.58073	1.97237	4.49613	5.31484	8.05997	-2.23861	109.185	0.502796	-2.31227	0.0207627	0.0306107	-2.25173	108.042	0.573942	-2.04033	0.0413173	0.195489	-1.33964	50.662	0.465057	-0.907073	0.364368	0.418077
[truncated: 34 more columns]

## Sheet: specific.list_a
Gene_ID	Transcript_ID	Gene_Symbol	Description	gene_biotype	Protein_ID	BEEBASE	locus_tag	LLG-3_FPKM	LAG-2_FPKM	SLG-1_FPKM	LLG-1_FPKM	SAG-1_FPKM	SAG-3_FPKM	LAG-3_FPKM	SAG-2_FPKM	LAG-1_FPKM	SLG-2_FPKM	LLG-2_FPKM	SLG-3_FPKM	LLG-3_TPM	LAG-2_TPM	SLG-1_TPM	LLG-1_TPM	SAG-1_TPM	SAG-3_TPM	LAG-3_TPM	SAG-2_TPM	LAG-1_TPM	SLG-2_TPM	LLG-2_TPM	SLG-3_TPM	SAG/SLG.fc	SAG/SLG.baseMean	SAG/SLG.lfcSE	SAG/SLG.stat	SAG/SLG.raw.pval	SAG/SLG.bh.pval	LLG/SLG.fc	LLG/SLG.baseMean	LLG/SLG.lfcSE	LLG/SLG.stat	LLG/SLG.raw.pval	LLG/SLG.bh.pval	LAG/LLG.fc	LAG/LLG.baseMean	LAG/LLG.lfcSE	LAG/LLG.stat	LAG/LLG.raw.pval	LAG/LLG.bh.pval
406080	NM_001134940,XM_026439185	Pcl	polycomblike	protein_coding	NP_001128412.1;XP_026294970.1	GB40732	.	0.496642	0.473372	0.484996	0.354616	0.606889	0.59192	0.481057	0.739239	0.438523	0.638111	0.241655	0.449181	1.06569	0.857325	0.978406	0.735098	1.0356	1.03772	0.838788	1.22259	0.778752	1.39486	0.512916	0.913645	1.51359	76.2961	0.278838	2.14453	0.0319905	0.0456696	-1.15295	55.5509	0.336723	-0.609799	0.541995	0.774613	1.33504	52.8861	0.303306	1.37447	0.169295	0.209125
406096	NM_001011585,XM_016916452,XM_026445260,XM_026445261	LOC406096	type I inositol 1,4,5-trisphosphate 5-phosphatase	protein_coding	NP_001011585.1;XP_016771941.1;XP_026301045.1;XP_026301046.1	GB50043	.	8.17001	7.71428	9.45037	7.21241	8.44401	10.316	8.39498	10.8259	8.32439	7.37851	6.07016	9.38833	17.5311	13.9714	19.0647	14.9509	14.4089	18.0854	14.6378	17.9044	14.7829	16.1289	12.884	19.0961	1.59815	2275.99	0.156914	4.31068	1.62753e-05	3.48325e-05	-1.00734	1722.08	0.162964	-0.0647594	0.948366	0.979237	1.37186	1781.75	0.102595	4.44602	8.74744e-06	1.85254e-05
406107	NM_001134949,XM_016911528,XM_016911529,XM_016911530,XM_016911531	Gfat2	glucosamine-fructose-6-phosphate aminotransferase 2	protein_coding	NP_001128421.1;XP_016767017.2;XP_016767018.2;XP_016767019.2;XP_016767020.2	GB49534	.	63.5165	64.301	63.002	63.1611	74.7846	102.281	64.9853	79.1262	72.4329	72.94	46.014	57.2159	136.293	116.456	127.097	130.929	127.613	179.313	113.311	130.863	128.63	159.441	97.6652	116.379	1.53216	11351.3	0.161271	3.81697	0.000135102	0.000263059	1.11295	9313.8	0.132135	1.16846	0.242623	0.516502	1.13522	9175.09	0.108237	1.69042	0.0909476	0.118545
408278	XM_006569187,XM_006569191,XM_006569194,XM_006569195,XM_026443347	LOC408278	tyrosine-protein kinase Drl, transcript variant X4	protein_coding	XP_006569250.2;XP_006569254.2;XP_006569257.2;XP_006569258.2;XP_026299132.1	GB48816	.	0.571867	0.562873	0.549183	0.497113	0.67792	0.751701	0.708017	0.937951	0.571337	0.59104	0.543235	0.622086	1.22711	1.01942	1.10789	1.03049	1.15681	1.31784	1.23452	1.55123	1.01461	1.29197	1.15302	1.26534	1.61117	163.107	0.21637	3.18025	0.0014715	0.00255048	1.14808	132.382	0.220723	0.902594	0.366741	0.643297	1.1847	135.072	0.206398	1.18474	0.236121	0.282438
408391	XM_003249858	LOC408391	AP-1 complex subunit mu-1	protein_coding	XP_003249906.1	GB42694	.	18.5812	22.7403	18.4999	16.8775	24.5776	24.2666	23.4111	22.8638	24.3709	21.2256	14.7869	17.6889	39.8714	41.185	37.3208	34.9862	41.9393	42.5429	40.8203	37.8133	43.2791	46.3974	31.3853	35.9796	1.53511	1511.68	0.134151	4.60932	4.03995e-06	9.19211e-06	1.10169	1232.76	0.124223	1.12474	0.260698	0.53803	1.45374	1387.8	0.0872016	6.18988	6.02116e-10	1.7626e-09
408415	XM_391962	LOC408415	biogenesis of lysosome-related organelles complex 1 subunit 1	protein_coding	XP_391962.1	GB47991	.	22.8904	32.9866	21.8793	25.9109	27.7083	33.6702	30.2237	34.4866	34.5059	20.8564	26.4877	25.5064	49.1181	59.7421	44.1381	53.7118	47.2817	59.0287	52.6992	57.0357	61.2772	45.5904	56.2204	51.8807	1.71842	883.331	0.160176	4.87639	1.08042e-06	2.58904e-06	1.40176	769.941	0.208685	2.3348	0.0195539	0.123574	1.32924	914.28	0.165916	2.47478	0.0133318	0.0197926
408453	XM_006562300	LOC408453	cytochrome P450 9e2	protein_coding	XP_006562363.1	GB19967	.	35.2349	85.2941	44.0272	57.909	44.0555	83.0061	78.8053	87.9593	47.8431	23.118	123.516	70.6279	75.6066	154.476	88.8182	120.042	75.1766	145.521	137.408	145.472	84.9622	50.5342	262.165	143.659	1.89575	4891.55	0.386321	2.3886	0.0169126	0.0253011	2.07351	5145.44	0.780411	1.3481	0.177627	0.439021	-1.03607	5929.75	0.600783	-0.0850979	0.932184	0.945259
408534	XM_016916502	LOC408534	trypsin	protein_coding	XP_016771991.1	GB47933	.	3.81254	61.9849	3.63497	12.582	64.75	67.1446	73.7346	72.239	68.2864	0.343315	52.2452	13.3387	8.18092	112.261	7.33301	26.0817	110.49	117.714	128.566	119.473	121.266	0.75046	110.891	27.1313	14.1666	2699.19	1.17761	3.24762	0.00116376	0.00204364	5.31479	1120.72	1.4987	1.60807	0.107821	0.333317	2.82534	3122.72	1.03098	1.45341	0.146111	0.182884
408556	XM_006559401,XM_016916987	LOC408556	eukaryotic translation initiation factor 5B, transcript variant X1	protein_coding	XP_006559464.1;XP_016772476.1	GB51257	.	20.1123	25.1325	21.3985	18.2643	25.8112	26.9093	24.9679	33.0677	25.9582	23.6722	15.9066	22.9064	43.1567	45.5176	43.1682	37.8608	44.0445	47.1757	43.5348	54.689	46.0979	51.7456	33.762	46.5921	1.54627	4345.51	0.134003	4.69235	2.70087e-06	6.22946e-06	-1.00027	3359.57	0.118024	-0.00328766	0.997377	0.9988	1.46138	3618.77	0.0777361	7.0409	1.91003e-12	6.50282e-12
408561	XM_026445733,XM_397509	LOC408561	proteoglycan 4, transcript variant X2	protein_coding	XP_026301518.1;XP_397509.6	GB45617	.	57.0787	79.8913	49.315	60.6787	59.1921	64.5341	70.1797	79.3611	74.7822	59.6849	46.5036	52.9167	122.479	144.691	99.4856	125.784	101.006	113.137	122.368	131.251	132.802	130.467	98.7043	107.634	1.53229	6926.51	0.151827	4.0552	5.00919e-05	0.000102224	1.27441	6120.08	0.140658	2.48708	0.0128798	0.0962061	1.41944	7263.81	0.115104	4.39007	1.13312e-05	2.3722e-05
408711	XM_016910732,XM_392247	LOC408711	zinc finger matrin-type protein 5, transcript variant X1	protein_coding	XP_016766221.2;XP_392247.2	GB50784	.	34.377	44.3558	36.7004	30.3307	46.4729	44.836	40.6506	47.7104	40.874	37.1145	29.6255	34.8618	73.7658	80.3329	74.0374	62.8738	79.3017	78.6038	70.8798	78.9058	72.5861	81.1294	62.8805	70.9098	1.59743	1750.12	0.0935518	7.22329	5.07453e-13	1.96571e-12	1.09572	1390.81	0.11876	1.11048	0.266792	0.545037	1.3787	1513.35	0.114077	4.0614	4.87799e-05	9.62022e-05
408713	XM_026446438	LOC408713	UPF0235 protein C15orf40 homolog	protein_coding	XP_026302223.1	GB50778	.	12.2059	16.09	12.9043	11.2725	19.0123	14.8568	14.3313	16.9628	14.7553	13.2172	11.3789	14.705	26.1913	29.1405	26.0325	23.3673	32.4428	26.0461	24.9885	28.0539	26.2031	28.8918	24.1518	29.9102	1.52852	448.906	0.173201	3.53422	0.000408976	0.00075824	1.07793	363.946	0.175686	0.616195	0.537766	0.771656	1.33642	385.593	0.143993	2.90554	0.00366622	0.00589429
408801	XM_006565424,XM_006565427,XM_016911645,XM_016911646,XM_016911649,XM_026440434	LOC408801	protein split ends, transcript variant X6	protein_coding	XP_006565487.2;XP_006565490.3;XP_016767134.2;XP_016767135.2;XP_016767138.2;XP_026296219.1	GB40999	.	4.25199	4.80443	3.44155	3.04872	4.39138	4.2256	4.64856	5.70873	4.07982	4.13259	2.34645	3.25392	9.12388	8.70132	6.94281	6.31982	7.49348	7.40807	8.10539	9.44139	7.24515	9.03352	4.98037	6.61854	1.62676	3432.56	0.160938	4.36194	1.28912e-05	2.7851e-05	1.08729	2681.3	0.173331	0.696542	0.48609	0.734078	1.43582	2981.98	0.153059	3.40962	0.000650533	0.00114338
408844	XM_006567774,XM_016912122	LOC408844	dual specificity protein phosphatase 10, transcript variant X2	protein_coding	XP_006567837.2;XP_016767611.2	GB44634	.	23.8347	23.3535	19.2289	21.6783	26.0399	25.7935	22.7066	30.3007	34.0689	18.9113	19.6271	21.0987	51.1442	42.2955	38.7914	44.9378	44.4347	45.2197	39.5921	50.1129	60.5012	41.3386	41.6588	42.9153	1.70701	7000.47	0.118509	6.50984	7.52321e-11	2.53729e-10	1.38165	6069.58	0.127255	3.66502	0.000247319	0.00617671	1.27845	7021.02	0.172937	2.0493	0.0404326	0.0558318
408866	XM_392396	LOC408866	uncharacterized aarF domain-containing protein kinase 1	protein_coding	XP_392396.3	GB45703	.	6.08602	8.35866	8.16027	6.95645	9.6411	8.32499	8.90705	10.4554	9.81018	6.35222	7.11136	7.33196	13.0593	15.1384	16.4621	14.4203	16.4516	14.5949	15.5307	17.2916	17.4214	13.8855	15.094	14.9134	1.59761	954.863	0.144292	4.6844	2.80782e-06	6.46743e-06	1.17679	789.482	0.201673	1.16453	0.244208	0.518869	1.37444	885.413	0.168144	2.72889	0.00635489	0.0098904
408875	XM_003251528,XM_392405	LOC408875	heat shock protein beta-1, transcript variant X1	protein_coding	XP_003251576.1;XP_392405.3	GB53550	.	117.396	111.313	104.374	85.6013	114.882	142.395	137.848	145.647	127.146	72.7316	100.962	111.179	251.908	201.6	210.558	177.447	196.035	249.639	240.357	240.878	225.792	158.986	214.294	226.142	1.7235	13381.6	0.191798	4.09462	4.22863e-05	8.68815e-05	1.32717	11292.8	0.228332	1.78841	0.0737097	0.270314	1.28407	12865.6	0.158808	2.27148	0.0231182	0.0330513
408918	XM_392446	LOC408918	death-associated protein 1	protein_coding	XP_392446.1	GB44206	.	143.018	188.178	166.048	143.196	216.671	192.358	198.177	212.717	205.351	128.801	136.101	136.428	306.887	340.81	334.977	296.838	369.729	337.23	345.548	351.802	364.672	281.549	288.876	277.499	1.77561	10011	0.121123	6.83859	7.99766e-12	2.87574e-11	1.24252	7973.14	0.146663	2.136	0.0326794	0.169854	1.44264	9438.15	0.101675	5.19998	1.99305e-07	4.84013e-07
408957	XM_016913369,XM_016913370,XM_016913372,XR_001703842,XR_001703843,XR_001703844,XR_001703845,XR_003305209,XR_003305210	LOC408957	uncharacterized LOC408957, transcript variant X5	protein_coding	XP_016768858.2;XP_016768859.2;XP_016768861.2	GB40504	.	16.5287	17.661	15.1122	15.2344	18.8274	17.6917	19.4138	19.9881	17.8305	16.2818	12.111	14.0414	35.4671	31.9859	30.4866	31.58	32.1272	31.0161	33.8505	33.0573	31.6643	35.5907	25.7057	28.5606	1.52983	7317.38	0.103603	5.92041	3.21149e-09	9.49947e-09	1.21253	6296.81	0.10246	2.71348	0.00665815	0.0630957	1.29985	6950.23	0.0985138	3.84053	0.000122771	0.000233822
408967	XM_006564541,XM_006564542,XM_016913543,XM_016913545,XM_016913546,XM_016913547,XM_016913548,XM_016913549,XM_026442524,XM_026442525	LOC408967	calcium-binding mitochondrial carrier protein Aralar1, transcript variant X9	protein_coding	XP_006564604.1;XP_006564605.1;XP_016769032.1;XP_016769034.1;XP_016769035.2;XP_016769036.1;XP_016769037.1;XP_016769038.1;XP_026298309.1;XP_026298310.1	GB41821	.	22.2281	23.701	20.7954	22.6833	26.7503	29.6658	30.5869	28.832	26.1158	20.7247	23.3811	20.6125	47.6968	42.925	41.9516	47.0212	45.647	52.0083	53.3324	47.6838	46.3777	45.3026	49.6265	41.9263	1.64379	8706.79	0.0979157	7.32285	2.42763e-13	9.58824e-13	1.39573	7772.76	0.151614	3.17265	0.00151056	0.0231034	1.18657	8655.96	0.15108	1.63357	0.102348	0.13228
409097	NM_001178047,XM_006571459,XM_016910988,XM_026439717	MsrA	methionine sulphoxide reductase A	protein_coding	NP_001171518.1;XP_006571522.1;XP_016766477.1;XP_026295502.1	GB55004	.	12.8811	24.1886	12.6075	12.1755	22.1422	24.8009	21.7485	21.0562	24.1161	11.1778	26.6213	17.743	27.64	43.808	25.4336	25.239	37.7836	43.4795	37.9215	34.8238	42.8267	24.4337	56.5041	36.0897	2.00461	1371.06	0.217769	4.6073	4.07936e-06	9.27562e-06	1.62537	1183.42	0.403934	1.73486	0.0827663	0.289844	1.35078	1499.05	0.347373	1.24877	0.21175	0.255818
409122	XM_006564524	LOC409122	mitochondrial carrier protein Rim2	protein_coding	XP_006564587.1	GB41824	.	9.14357	9.01259	8.05293	8.10074	9.76093	10.1189	9.73346	9.91128	9.13514	6.69333	7.34308	8.93939	19.6202	16.3227	16.2456	16.7924	16.6561	17.7399	16.9716	16.3918	16.2226	14.6311	15.5858	18.1829	1.54212	1147.03	0.154306	4.04986	5.12489e-05	0.00010444	1.30183	1024.76	0.172757	2.20276	0.0276116	0.153366	1.17447	1103.1	0.0989057	2.34572	0.0189905	0.027506
409140	XM_006569326,XM_006569327,XM_392666,XM_623137	LOC409140	elongin-C, transcript variant X2	protein_coding	XP_006569389.1;XP_006569390.1;XP_392666.3;XP_623140.1	GB52994	.	35.316	47.9415	40.4616	37	49.3415	47.9881	51.5963	49.5975	52.6976	38.1095	33.0578	34.8034	75.7808	86.8269	81.625	76.6988	84.1967	84.1299	89.9652	82.0269	93.5829	83.3045	70.1657	70.7909	1.60723	2918.99	0.0910654	7.51746	5.58506e-14	2.28769e-13	1.1794	2402.9	0.121122	1.96537	0.0493714	0.216711	1.49771	2841.17	0.104853	5.55784	2.73132e-08	7.09053e-08
409307	XM_026443661	LOC409307	uncharacterized LOC409307	protein_coding	XP_026299446.1	GB44868	.	7.94491	10.3485	8.64926	8.32015	9.96776	12.4955	6.66914	8.43227	8.12942	7.33728	7.61756	9.33955	17.0481	18.7422	17.4486	17.2472	17.0091	21.9063	11.6286	13.9457	14.4366	16.0387	16.1684	18.9969	1.50107	480.233	0.215474	2.71953	0.00653752	0.0104253	1.19067	415.063	0.185538	1.35697	0.174791	0.434444	1.08665	411.876	0.206091	0.581721	0.560755	0.611586
409317	XM_006569961,XM_016912848,XM_016912849,XM_026441243	LOC409317	GATOR complex protein NPRL2, transcript variant X3	protein_coding	XP_006570024.1;XP_016768337.1;XP_016768338.1;XP_026297028.1	GB42966	.	27.404	29.3879	31.1176	30.8151	36.2659	46.9456	31.7737	39.8151	32.5367	32.5356	24.0328	29.2966	58.8033	53.2245	62.775	63.8779	61.8845	82.3022	55.4017	65.8482	57.7802	71.1203	51.01	59.5899	1.61734	2413.9	0.132987	5.21574	1.83084e-07	4.67516e-07	1.10801	1913.56	0.135233	1.09417	0.273882	0.551735	1.19118	1928.8	0.121846	2.07142	0.0383192	0.0530634
409490	NM_001178028,XM_006563331,XM_026445267,XM_026445268	GstD1	glutathione S-transferase D1	protein_coding	NP_001171499.1;XP_006563394.1;XP_026301052.1;XP_026301053.1	GB50265	.	372.925	560.649	528.045	478.326	547.686	502.076	592.831	677.107	618.773	277.54	427.915	409.259	800.218	1015.39	1065.25	991.542	934.577	880.21	1033.68	1119.83	1098.85	606.682	908.254	832.443	1.74024	23920.6	0.225049	3.55163	0.000382852	0.000711218	1.34607	20232.7	0.264166	1.62306	0.104577	0.327094	1.41112	24470.2	0.158939	3.12597	0.0017722	0.00296859
409530	XM_026438976	LOC409530	unconventional myosin-Ie	protein_coding	XP_026294761.1	GB46813	.	5.12038	5.84024	5.71633	5.15284	7.21233	7.62691	5.58922	7.70005	7.43446	4.45743	4.86999	5.68949	10.9873	10.5773	11.5318	10.6815	12.3072	13.3711	9.74556	12.7347	13.2025	9.74361	10.3366	11.5726	1.7451	1219.19	0.14119	5.68954	1.27382e-08	3.59307e-08	1.20665	967.071	0.174265	1.55513	0.119914	0.354603	1.28254	1055.59	0.151295	2.37289	0.0176495	0.0257123
409634	XM_006566670,XM_006566671,XM_006566672	LOC409634	uncharacterized LOC409634, transcript variant X3	protein_coding	XP_006566733.2;XP_006566734.2;XP_006566735.2	GB45265	.	53.5563	60.191	50.9418	57.5637	61.5469	65.5474	60.5195	62.3324	54.8305	54.967	44.9246	40.3512	114.921	109.012	102.767	119.326	105.024	114.914	105.524	103.089	97.3707	120.154	95.3529	82.0752	1.64025	9074.13	0.144959	4.92499	8.4364e-07	2.03635e-06	1.34226	7914.26	0.156057	2.72122	0.00650408	0.0623545	1.20267	8743.02	0.121595	2.18958	0.0285546	0.0403352
409638	XM_006559407,XM_006559408,XM_006559409,XM_006559410,XM_006559412,XM_006559413,XM_016917028	LOC409638	elongation of very long chain fatty acids protein AAEL008004, transcript variant X1	protein_coding	XP_006559470.1;XP_006559471.1;XP_006559472.1;XP_006559473.1;XP_006559475.1;XP_006559476.1;XP_016772517.1	.	.	28.5884	34.427	27.9888	28.7811	36.8345	34.3648	39.4193	37.3104	35.5078	23.3907	29.3641	26.6956	61.3447	62.3508	56.4632	59.6616	62.8547	60.2464	68.733	61.7059	63.0565	51.1302	62.3256	54.2995	1.74357	7172.44	0.114695	6.99284	2.69379e-12	9.97236e-12	1.40632	6203.34	0.166295	2.95816	0.00309485	0.0375994	1.3193	7350.79	0.13578	2.94424	0.00323747	0.00524518
409662	XM_006567127,XM_006567128,XM_393160	LOC409662	5'-AMP-activated protein kinase subunit beta-2, transcript variant X1	protein_coding	XP_006567190.1;XP_006567191.1;XP_393160.1	GB44113	.	48.0438	61.551	53.9397	52.1691	71.4356	69.2946	64.8358	77.3626	67.2232	47.0022	47.3975	48.3182	103.092	111.475	108.815	108.144	121.898	121.483	113.05	127.946	119.378	102.743	100.602	98.2804	1.78197	3657.81	0.0891025	9.35405	8.43563e-21	4.90987e-20	1.25308	2919.22	0.137392	2.36901	0.0178356	0.117456	1.33741	3319.14	0.114603	3.66	0.00025222	0.000463855
409666	XM_006563411,XM_006563412,XM_006563413,XM_006563414,XM_016916561	LOC409666	ABC transporter G family member 20, transcript variant X5	protein_coding	XP_006563474.1;XP_006563475.1;XP_006563476.1;XP_006563477.1;XP_016772050.1	GB50101	.	9.31358	12.2434	8.7336	9.78508	13.4149	10.3641	10.0681	12.7022	13.4192	8.14864	6.06212	9.02211	19.985	22.174	17.6187	20.2839	22.8913	18.1698	17.5551	21.0076	23.8305	17.8123	12.8669	18.3512	1.72349	1953	0.141961	5.53202	3.16569e-08	8.65613e-08	1.19571	1551.11	0.154918	1.66454	0.0960038	0.312567	1.46346	1823.42	0.158923	3.45689	0.000546448	0.000967895
409865	XM_006560933,XM_006560934,XM_006560935,XM_006560936,XM_006560937,XM_006560938,XM_016911166,XM_016911167,XM_016911168,XM_016911169,XM_016911170,XR_001702357,XR_408920,XR_408921	LOC409865	protein retinal degeneration B, transcript variant X2	protein_coding	XP_006560996.1;XP_006560997.1;XP_006560998.1;XP_006560999.1;XP_006561000.1;XP_006561001.1;XP_016766655.1;XP_016766656.1;XP_016766657.1;XP_016766658.1;XP_016766659.1	GB55751	.	10.5722	9.77483	13.0939	8.87787	12.5668	15.9542	11.5448	14.3033	11.4803	13.5547	6.42392	7.20759	22.6858	17.7032	26.4149	18.4033	21.4441	27.9699	20.13	23.6555	20.3873	29.6294	13.6348	14.6604	1.55058	3735.02	0.233807	2.70655	0.00679869	0.0108217	-1.05518	2801.03	0.24699	-0.313712	0.75374	0.889351	1.31471	2766.23	0.151299	2.60907	0.00907888	0.0138283
409899	XM_016912674,XM_016912675,XM_016912676,XM_393390	LOC409899	putative sodium-dependent multivitamin transporter, transcript variant X2	protein_coding	XP_016768163.1;XP_016768164.1;XP_016768165.1;XP_393390.3	GB48560	.	7.51622	8.54357	10.0094	11.991	10.9776	11.3187	10.6897	10.9729	10.2963	3.26494	10.025	9.8619	16.1282	15.4733	20.1924	24.8568	18.7323	19.8432	18.6389	18.1475	18.2848	7.1369	21.2781	20.0593	1.80623	1671.72	0.356047	2.3957	0.0165886	0.0248708	1.62184	1548.15	0.417653	1.67035	0.0948493	0.310344	1.02203	1692.32	0.223815	0.140456	0.888299	0.908382
409905	XM_393396	LOC409905	2-acylglycerol O-acyltransferase 1	protein_coding	XP_393396.2	GB54888	.	24.3466	35.1754	19.3527	24.736	34.885	32.0086	31.4162	35.4403	31.7969	25.6343	21.288	16.3914	52.2427	63.7062	39.0411	51.2762	59.528	56.1155	54.7784	58.6129	56.4666	56.0345	45.1839	33.3404	2.04765	2742.68	0.183844	5.62417	1.86403e-08	5.18526e-08	1.4511	2166.1	0.186898	2.87402	0.00405282	0.0456927	1.44611	2744.86	0.109979	4.83884	1.30601e-06	2.96624e-06
409966	XM_016914712,XM_016914714,XM_026446022	LOC409966	dexamethasone-induced Ras-related protein 1, transcript variant X2	protein_coding	XP_016770201.1;XP_016770203.1;XP_026301807.1	GB48960	.	3.47134	4.88667	4.2683	3.61378	6.02233	5.25359	3.89251	4.8388	5.20867	3.5636	2.61051	4.12972	7.44877	8.85025	8.61064	7.49117	10.2765	9.21028	6.78712	8.00265	9.24982	7.78975	5.54084	8.39995	1.63043	597.659	0.191255	3.68751	0.000226463	0.000431784	1.01305	451.343	0.187418	0.0998331	0.920477	0.969037	1.38574	474.674	0.143889	3.271	0.00107167	0.00184138
409972	XM_006570673	LOC409972	uncharacterized LOC409972	protein_coding	XP_006570736.1	GB42372	.	6.46522	9.12796	7.97139	7.76669	9.21951	11.3861	11.0718	12.2396	8.87836	6.02398	7.68756	7.7465	13.873	16.5317	16.0811	16.0999	15.7323	19.9614	19.3052	20.2424	15.7666	13.1679	16.3169	15.7566	1.85089	1099.9	0.16757	5.30057	1.1544e-07	3.01224e-07	1.2837	869.579	0.217463	1.6569	0.0975403	0.314999	1.35883	1007.57	0.186683	2.36958	0.0178083	0.0259305
409981	XM_026440031	LOC409981	titin	protein_coding	XP_026295816.1	GB44220	.	3.28343	3.15309	1.68161	2.90531	3.0861	3.68258	3.02667	3.5604	2.66731	2.95999	1.8946	2.75541	7.04554	5.71057	3.39238	6.02254	5.26614	6.45609	5.27741	5.88837	4.73674	6.47031	4.02131	5.60457	1.70172	1219.7	0.245379	3.12576	0.00177345	0.00304304	1.34975	1042.85	0.271771	1.59213	0.111355	0.339442	1.14749	1128.08	0.175134	1.13329	0.257092	0.30546
410057	XM_026446321,XM_026446323,XM_026446331	LOC410057	uncharacterized LOC410057, transcript variant X1	protein_coding	XP_026302106.1;XP_026302108.1;XP_026302116.1	GB53948	.	78.8029	91.6782	90.7235	66.2214	104.744	103.1	106.145	102.654	100.92	81.1847	72.9911	79.803	169.094	166.039	183.021	137.273	178.736	180.748	185.078	169.775	179.219	177.463	154.924	162.321	1.50501	7890.27	0.0873256	6.75378	1.44046e-11	5.09918e-11	1.0999	6515.78	0.139627	0.983824	0.325202	0.605059	1.40284	7171.29	0.12441	3.92533	8.66092e-05	0.000167371
410165	XM_003250483,XM_006564767,XM_006564768,XM_006564769,XM_006564770,XR_003304681	LOC410165	RNA-binding protein Nova-1, transcript variant X4	protein_coding	XP_003250531.1;XP_006564830.1;XP_006564831.1;XP_006564832.1;XP_006564833.1	GB48628	.	14.1901	16.9252	12.9943	9.91372	17.7242	16.9123	17.6711	23.0986	14.1689	13.2281	11.8381	14.3002	30.449	30.6533	26.2141	20.5506	30.2447	29.6497	30.812	38.2016	25.1619	28.9157	25.1264	29.087	1.59205	4539.69	0.172298	3.89373	9.87147e-05	0.000194831	1.12736	3674.42	0.196307	0.881003	0.378316	0.652747	1.31822	3949.61	0.130049	3.06493	0.00217723	0.00360649
410172	XM_016914362	LOC410172	translocating chain-associated membrane protein 1-like 1	protein_coding	XP_016769851.1	GB50944	.	45.4193	56.7757	54.8402	53.9056	63.5468	87.8298	58.6895	83.866	64.812	34.2938	78.0447	92.5566	97.4603	102.827	110.632	111.743	108.437	153.978	102.333	138.702	115.096	74.9636	165.651	188.262	1.57648	4802.99	0.330997	1.98403	0.0472519	0.0654733	1.25192	4157.92	0.412747	0.785321	0.432265	0.693156	1.02316	4077.74	0.264356	0.124941	0.90057	0.917901
410326	XM_006566351	LOC410326	Krueppel-like factor 10	protein_coding	XP_006566414.1	GB45040	.	34.3769	32.3151	17.9808	16.6868	36.0173	25.1123	40.5555	28.5489	32.7044	27.473	24.4323	22.4287	73.7656	58.5259	36.2736	34.5907	61.4602	44.0254	70.7139	47.2157	58.0781	60.0539	51.8579	45.6206	1.61821	1986.41	0.225972	3.07292	0.00211976	0.00359582	1.39423	1785.43	0.288641	1.66112	0.0966889	0.313547	1.45098	2229.69	0.249268	2.15443	0.0312065	0.0437624
410349	XM_393829	LOC410349	UPF0598 protein CG30010	protein_coding	XP_393829.3	GB45158	.	4.52444	7.21221	6.49911	5.01945	8.98387	9.23492	8.49582	9.95915	7.79224	4.6136	6.58042	6.42971	9.7085	13.062	13.111	10.405	15.3302	16.1901	14.8136	16.4709	13.8378	10.085	13.967	13.0782	1.96833	425.03	0.177559	5.50225	3.74976e-08	1.01773e-07	1.18114	308.556	0.291049	0.825231	0.409241	0.674568	1.47878	361.233	0.238711	2.36442	0.0180584	0.0262596
410663	XM_006557387,XM_394140	LOC410663	selenoprotein F, transcript variant X1	protein_coding	XP_006557450.1;XP_394140.4	GB42189	.	18.7548	26.8093	25.3953	19.4774	36.9228	28.9264	26.0295	37.4675	33.8644	20.4634	21.402	20.5674	40.2439	48.5544	51.2311	40.3756	63.0054	50.7121	45.3859	61.9656	60.1381	44.7313	45.426	41.8346	1.84496	893.85	0.145301	6.08109	1.19366e-09	3.66153e-09	1.14657	665.028	0.195046	1.01168	0.311692	0.592077	1.48728	771.972	0.186332	3.07344	0.00211607	0.00351084
410730	XM_006568544	LOC410730	dnaJ homolog subfamily C member 22	protein_coding	XP_006568607.1	GB45851	.	16.8848	18.592	16.795	18.0252	35.9612	12.3081	13.6936	23.9942	15.1768	18.1224	12.0754	13.0083	36.2312	33.672	33.8815	37.3652	61.3645	21.5778	23.8767	39.6829	26.9518	39.6141	25.6301	26.4591	1.85901	2303.35	0.3384	2.64343	0.00820711	0.0128858	1.23139	1767.08	0.169187	1.77488	0.0759182	0.275155	1.05312	1754.24	0.176654	0.422699	0.672515	0.716889
411114	XM_006567654,XM_006567655,XM_006567656,XM_006567657,XM_006567658,XM_006567659,XM_006567660,XM_006567662,XM_006567663,XM_006567664,XM_006567665,XM_016912269,XM_394588	LOC411114	synaptosomal-associated protein 25, transcript variant X6	protein_coding	XP_006567717.1;XP_006567718.1;XP_006567719.1;XP_006567720.1;XP_006567721.1;XP_006567722.1;XP_006567723.1;XP_006567725.1;XP_006567726.1;XP_006567727.1;XP_006567728.1;XP_016767758.1;XP_394588.4	GB44582	.	43.8442	61.4431	40.4789	53.1848	60.7482	71.1614	72.252	67.735	57.0517	51.191	46.2693	44.112	94.0804	111.28	81.66	110.249	103.661	124.756	125.981	112.024	101.315	111.9	98.2072	89.7248	1.80828	17791	0.143286	5.96439	2.4555e-09	7.34364e-09	1.32073	14460.4	0.179606	2.23456	0.025446	0.146146	1.4046	17305.7	0.161287	3.03905	0.00237325	0.0039154
411155	XM_006569975,XM_006569976,XM_006569977,XM_006569978,XM_006569979,XM_006569980,XM_006569981	LOC411155	teneurin-a, transcript variant X2	protein_coding	XP_006570038.2;XP_006570039.2;XP_006570040.2;XP_006570041.2;XP_006570042.2;XP_006570043.2;XP_006570044.2	GB42976	.	3.09299	3.67186	3.2056	2.16509	3.64483	4.70461	3.34635	4.93347	3.13709	4.13963	1.84272	2.38609	6.6369	6.65012	6.4668	4.4881	6.21957	8.24784	5.83482	8.15922	5.571	9.0489	3.9112	4.85336	1.67268	2384.6	0.218828	3.39154	0.000695009	0.00125746	-1.09552	1674.77	0.23198	-0.567336	0.570486	0.791045	1.48955	1744	0.168456	3.41263	0.000643384	0.00113179
411227	XM_394701	LOC411227	tyrosine-protein phosphatase non-receptor type 9	protein_coding	XP_394701.3	GB53788	.	8.09871	9.05246	8.21134	7.39994	10.6524	9.21635	11.3403	11.7847	9.20689	9.84894	5.42088	7.73276	17.3781	16.3949	16.5651	15.3397	18.1774	16.1576	19.7733	19.4902	16.35	21.529	11.5059	15.7286	1.50421	2704.96	0.151282	3.89342	9.88424e-05	0.000195046	1.01464	2139.28	0.150357	0.139439	0.889103	0.955343	1.47486	2336.2	0.148637	3.77148	0.000162285	0.000305343
411269	XM_394742	LOC411269	solute carrier family 35 member E1 homolog	protein_coding	XP_394742.1	GB41815	.	9.69497	14.6543	10.8197	11.1322	15.1444	16.2382	14.8843	16.5568	15.6901	9.2294	12.891	10.679	20.8034	26.5404	21.8272	23.0764	25.8424	28.4678	25.9527	27.3825	27.8633	20.1747	27.3612	21.7213	1.91487	1506.14	0.116101	8.07268	6.87715e-16	3.13022e-15	1.40646	1226.33	0.226748	2.17013	0.0299968	0.160858	1.36551	1480.28	0.195001	2.3048	0.0211779	0.0305023
411347	XM_006559916,XM_006559918,XM_006559926,XM_006559927,XM_026442980,XM_026442981,XM_026442982,XM_026442983,XM_026442984,XM_026442985,XM_026442986,XM_026442987,XM_026442988	LOC411347	peripheral plasma membrane protein CASK, transcript variant X3	protein_coding	XP_006559979.1;XP_006559981.1;XP_006559989.1;XP_006559990.1;XP_026298765.1;XP_026298766.1;XP_026298767.1;XP_026298768.1;XP_026298769.1;XP_026298770.1;XP_026298771.1;XP_026298772.1;XP_026298773.1	GB17597	.	6.02065	20.2907	10.6672	10.5612	21.5167	22.2587	21.8689	24.8766	7.96254	8.27267	8.14494	13.9818	12.919	36.7486	21.5195	21.8927	36.7162	39.0226	38.1313	41.1421	14.1403	18.0834	17.2877	28.4392	3.38561	4864.59	0.33273	5.28782	1.23783e-07	3.22257e-07	-1.06712	2129.01	0.49029	-0.191167	0.848395	0.936176	2.57803	3216.82	0.852281	1.60307	0.108918	0.139962
411376	XM_026439396	LOC411376	estrogen sulfotransferase	protein_coding	XP_026295181.1	GB53716	.	2.17425	5.20172	2.86404	4.00447	6.85491	6.1406	5.10743	7.79831	5.49063	1.86229	4.33542	5.295	4.66548	9.42085	5.77776	8.30105	11.6973	10.7653	8.9055	12.8972	9.75054	4.07083	9.20197	10.7702	2.52317	321.361	0.362343	3.68501	0.000228694	0.00043585	1.34232	211.868	0.473942	0.896166	0.370164	0.646085	1.51843	266.375	0.311298	1.9357	0.0529043	0.0716478
411381	XM_394855	LOC411381	caspase-3	protein_coding	XP_394855.4	GB41369	.	2.16789	15.4893	1.60018	9.30729	25.9976	33.9668	22.3582	28.631	28.5748	0.883034	31.4084	11.4029	4.65184	28.0527	3.22812	19.2935	44.3625	59.5486	38.9845	47.3514	50.7446	1.93024	66.6646	23.1938	7.62871	2034.56	1.03468	2.83319	0.00460854	0.00750975	4.09902	1197.89	1.4037	1.44994	0.147076	0.395881	1.47308	2062.22	1.03815	0.538297	0.590372	0.640286
411385	XM_394859	LOC411385	ester hydrolase C11orf54 homolog	protein_coding	XP_394859.1	GB44576	.	58.0198	157.19	62.7192	95.3107	189.073	191.88	178.818	218.181	190.44	33.0807	219.273	93.2455	124.498	284.687	126.527	197.574	322.635	336.392	311.794	360.838	338.194	72.312	465.41	189.664	3.86691	7309.26	0.322464	6.05085	1.44085e-09	4.39223e-09	2.61191	5374.13	0.789451	1.75452	0.0793416	0.282298	1.38309	8046.84	0.632618	0.739621	0.45953	0.514904
411405	XM_026441987,XM_026441997	LOC411405	uncharacterized LOC411405, transcript variant X1	protein_coding	XP_026297772.1;XP_026297782.1	GB40839	.	0.414326	0.596551	0.227742	0.63295	1.03313	1.15013	0.884232	0.727903	0.738797	0.681885	0.802712	0.372251	0.889057	1.08041	0.459435	1.31207	1.76294	2.01634	1.54178	1.20384	1.31199	1.49055	1.70377	0.757167	2.77155	99.8777	0.43485	3.38208	0.0007194	0.0012993	1.8636	74.5299	0.503064	1.78524	0.0742219	0.271789	1.2077	93.0268	0.353227	0.770776	0.44084	0.49618
411423	XM_006558653,XM_026442373,XM_026442374	LOC411423	poly(ADP-ribose) glycohydrolase ARH3, transcript variant X1	protein_coding	XP_006558716.1;XP_026298158.1;XP_026298159.1	GB51394	.	23.4873	34.4063	26.2444	25.7641	36.5275	36.3928	35.6156	43.0148	35.474	25.1398	32.8406	24.3793	50.3987	62.3133	52.9441	53.4074	62.3309	63.8018	62.1006	71.1401	62.9965	54.9536	69.7045	49.5881	1.89773	2064.94	0.110387	8.37305	5.61451e-17	2.71042e-16	1.38514	1674.98	0.227645	2.06476	0.0389454	0.188609	1.33887	1986.04	0.206059	2.0432	0.0410329	0.0565923
411531	XM_016911926,XM_016911927,XM_016911928,XM_016911929	LOC411531	motile sperm domain-containing protein 1, transcript variant X1	protein_coding	XP_016767415.1;XP_016767416.1;XP_016767417.1;XP_016767418.1	GB53079	.	15.0136	19.9705	19.9976	15.9864	21.9561	23.9536	22.7168	27.216	22.3574	15.2326	14.2049	19.2614	32.216	36.1685	40.3421	33.1389	37.466	41.9941	39.6099	45.0111	39.7034	33.2973	30.1501	39.1781	1.64613	1077.18	0.152318	4.72089	2.34816e-06	5.45022e-06	1.03784	818.599	0.177282	0.302268	0.762448	0.893722	1.49398	909.333	0.123232	4.69977	2.60451e-06	5.76878e-06
411557	XM_003249045,XM_003249046,XM_006557331	LOC411557	terminal nucleotidyltransferase 5C, transcript variant X2	protein_coding	XP_003249093.2;XP_003249094.2;XP_006557394.2	GB15285	.	9.7251	10.8753	6.31039	6.44221	10.1076	11.7058	9.30318	12.7781	10.2339	8.75659	5.97723	6.5048	20.868	19.6963	12.7302	13.3543	17.2477	20.522	16.2214	21.1332	18.1738	19.1412	12.6867	13.2309	1.95934	1774.14	0.180156	5.38628	7.19319e-08	1.90649e-07	1.26875	1336.26	0.212155	1.61865	0.105522	0.329005	1.45181	1605.31	0.172974	3.10943	0.00187452	0.0031313
411662	XM_395130	LOC411662	enoyl-[acyl-carrier-protein] reductase, mitochondrial	protein_coding	XP_395130.4	GB43706	.	32.7552	38.8062	34.3562	37.949	42.3035	46.1116	40.9262	49.4306	44.045	28.2229	46.2086	38.0164	70.2858	70.282	69.3084	78.6661	72.1871	80.8402	71.3603	81.7509	78.2172	61.6931	98.0782	77.3262	1.67879	3427.32	0.151976	4.91806	8.7408e-07	2.10785e-06	1.49105	3145.28	0.255607	2.25476	0.0241482	0.14096	1.07453	3409.28	0.210458	0.49278	0.622168	0.670524
411712	XM_016913118,XM_395180	LOC411712	embryonic polarity protein dorsal, transcript variant X2	protein_coding	XP_016768607.2;XP_395180.5	GB42472	.	0.824679	0.743497	1.07129	0.881444	1.37721	0.72961	1.00608	1.36517	1.14717	0.93641	0.52281	0.557844	1.76959	1.34655	2.16117	1.82719	2.35007	1.27911	1.75423	2.25779	2.03719	2.04692	1.10967	1.13467	1.66314	91.9053	0.360839	2.0339	0.0419617	0.0586533	1.09454	71.0033	0.332356	0.392111	0.694977	0.861399	1.34754	76.4691	0.281464	1.52889	0.126293	0.160224
411724	XM_006563374,XM_006563376,XM_395192	LOC411724	glycerol-3-phosphate acyltransferase 1, mitochondrial, transcript variant X1	protein_coding	XP_006563437.1;XP_006563439.1;XP_395192.4	GB50105	.	15.0852	22.1739	20.6951	18.2525	34.1695	27.0432	28.8033	37.7332	29.9839	15.8679	24.1088	25.6468	32.3696	40.1591	41.7493	37.8364	58.307	47.4105	50.2224	62.4051	53.2469	34.686	51.1712	52.1662	2.01564	4920.63	0.226453	4.46556	7.98588e-06	1.76049e-05	1.22077	3580.86	0.32452	0.886816	0.375178	0.650576	1.42584	4164.82	0.258529	1.97972	0.0477345	0.065231
411748	XM_006559806	LOC411748	protein kinase C-binding protein NELL1	protein_coding	XP_006559869.2	GB42548	.	1.28884	1.41153	0.927118	1.09088	1.53439	1.66707	1.36619	1.37992	1.50513	1.40307	0.781705	0.96017	2.76558	2.55643	1.87032	2.26133	2.6183	2.92262	2.38214	2.28219	2.67289	3.067	1.65918	1.95301	1.70924	456.244	0.224162	3.44996	0.000560672	0.00102397	1.19796	363.231	0.231747	1.1244	0.260842	0.538065	1.41333	418.964	0.155997	3.19943	0.00137699	0.00233437
411759	XM_016911863,XM_395226	LOC411759	biotin--protein ligase, transcript variant X2	protein_coding	XP_016767352.1;XP_395226.4	GB44009	.	6.54529	7.0104	7.67394	5.98802	8.78249	10.9337	8.15615	9.95615	7.81934	7.85875	6.09144	8.80334	14.0448	12.6966	15.481	12.4128	14.9865	19.1683	14.2213	16.466	13.886	17.1786	12.9292	17.9062	1.55336	1457.51	0.142602	4.45568	8.36288e-06	1.83926e-05	-1.03027	1108.8	0.146912	-0.292872	0.76962	0.897221	1.31735	1106.76	0.116345	3.41774	0.000631445	0.00111155
411830	NM_001013359,XM_006569889,XM_016912046,XM_016912047,XM_016912048,XM_016912049	Acph-1	venom acid phosphatase	protein_coding	NP_001013377.2;XP_006569952.1;XP_016767535.1;XP_016767536.1;XP_016767537.1;XP_016767538.1	GB41338	.	10.2852	8.65892	8.39959	13.4163	13.354	12.4445	13.3156	12.759	13.9519	4.10564	9.46199	13.3492	22.07	15.6822	16.9449	27.8112	22.7874	21.817	23.2176	21.1014	24.7765	8.97462	20.0832	27.1526	1.81581	1031.73	0.361039	2.3837	0.0171396	0.0256109	1.59384	942.136	0.399387	1.68385	0.0922109	0.306963	1.11808	1073.19	0.217783	0.739373	0.459681	0.515017
411836	XM_026442781,XM_026442783,XM_026442785	LOC411836	exosome complex component RRP42, transcript variant X2	protein_coding	XP_026298566.1;XP_026298568.1;XP_026298570.1	GB54967	.	12.4986	15.0749	16.4554	11.2347	19.4923	17.5456	15.1015	18.2816	15.7053	13.568	10.7322	14.4185	26.8194	27.3022	33.1964	23.2888	33.2618	30.7599	26.3315	30.235	27.8903	29.6586	22.7792	29.3275	1.52785	971.279	0.12704	4.81345	1.48349e-06	3.50826e-06	-1.01883	750.682	0.139199	-0.193337	0.846695	0.935766	1.36999	771.159	0.103883	4.37186	1.23193e-05	2.56913e-05
411894	XM_016913775	LOC411894	dynein beta chain, ciliary	protein_coding	XP_016769264.1	GB51673	.	0.246563	0.179247	0.169438	0.145644	0.154628	0.264863	0.131632	0.198055	0.218174	0.167456	0.097572	0.148549	0.529073	0.324634	0.341816	0.301911	0.263858	0.464342	0.229518	0.327554	0.387444	0.366045	0.207097	0.302153	1.56357	122.29	0.271742	2.37301	0.0176438	0.0263184	1.24815	105.138	0.315231	1.01446	0.310363	0.591104	1.13948	109.601	0.333225	0.565322	0.571855	0.622372
412041	XM_395507	LOC412041	testis-specific serine/threonine-protein kinase 1	protein_coding	XP_395507.4	GB41162	.	3.02779	4.7424	3.93466	3.37884	4.45344	5.94382	5.5869	3.43944	3.51832	2.94158	3.14853	3.24564	6.49699	8.58898	7.93759	7.00414	7.59939	10.4204	9.74152	5.68832	6.248	6.43006	6.68279	6.6017	1.68819	269.759	0.258903	2.91798	0.00352312	0.00581787	1.19544	217.493	0.207868	1.23895	0.215364	0.485561	1.49349	258.546	0.229563	2.52081	0.0117084	0.0175216
412157	XM_026444219,XM_026444220,XM_026444221,XM_026444222,XM_026444223	LOC412157	HEAT repeat-containing protein 5B, transcript variant X3	protein_coding	XP_026300004.1;XP_026300005.1;XP_026300006.1;XP_026300007.1;XP_026300008.1	GB49346	.	6.48132	6.49327	7.25875	6.02514	7.96788	9.49146	10.4432	7.71696	6.30083	6.15475	4.98447	5.93643	13.9076	11.76	14.6434	12.4898	13.5965	16.6399	18.2091	12.7627	11.1893	13.4538	10.5796	12.0748	1.60202	2279.42	0.14268	4.76517	1.88698e-06	4.42276e-06	1.13832	1845.1	0.113202	1.65111	0.0987165	0.316695	1.37424	2042.23	0.217242	2.11117	0.0347575	0.0484577
412167	XM_006563088,XM_006563089	LOC412167	X-linked retinitis pigmentosa GTPase regulator, transcript variant X1	protein_coding	XP_006563151.1;XP_006563152.1	GB45952	.	0.522999	0.782621	0.590625	0.711901	0.874375	0.715861	0.749079	1.315	0.758283	0.696121	0.361261	0.368507	1.12224	1.41741	1.1915	1.47573	1.49204	1.25501	1.30612	2.17482	1.3466	1.52167	0.76678	0.749552	2.14806	106.503	0.33705	3.27263	0.00106554	0.00188048	1.21378	73.4643	0.354752	0.787892	0.43076	0.691529	1.48927	88.0468	0.269854	2.12933	0.0332267	0.046437
412197	XM_395659	LOC412197	protein lethal(2)essential for life	protein_coding	XP_395659.1	GB47475	.	244.182	69.9551	74.0224	48.6363	77.6429	69.4429	73.5043	80.1123	78.3225	45.25	34.057	42.7368	523.963	126.696	149.329	100.82	132.491	121.743	128.165	132.494	139.089	98.913	72.2863	86.9276	1.73577	3751.86	0.202754	3.92383	8.71512e-05	0.000173173	2.40757	4606.31	0.805454	1.57374	0.115547	0.347721	-1.34855	4993.06	0.842332	-0.512157	0.608541	0.65777
412262	XM_395724	LOC412262	protein Hook homolog 3	protein_coding	XP_395724.2	GB51541	.	7.37832	7.27153	7.91826	6.83966	8.89718	8.81067	9.0689	10.5797	8.13115	6.87671	6.35673	7.17636	15.8323	13.1695	15.9739	14.1782	15.1822	15.4464	15.8128	17.4973	14.4397	15.032	13.4922	14.5969	1.57981	1072.62	0.116877	5.64482	1.65356e-08	4.61604e-08	1.18147	894.102	0.124206	1.93698	0.0527478	0.223102	1.22859	944.462	0.125648	2.36379	0.018089	0.0262954
412282	XM_006562520,XM_395743	LOC412282	leucine--tRNA ligase, cytoplasmic, transcript variant X2	protein_coding	XP_006562583.2;XP_395743.3	GB54843	.	19.5028	20.1274	22.4269	18.879	24.1701	24.3519	24.377	29.8792	24.7636	17.3046	21.9824	22.0103	41.8489	36.4528	45.2429	39.135	41.244	42.6924	42.5046	49.4157	43.9764	37.8265	46.6578	44.7695	1.56461	4153.77	0.148825	4.33933	1.42919e-05	3.07479e-05	1.25162	3598.49	0.206849	1.5654	0.117489	0.350266	1.17444	3800.26	0.169317	1.37003	0.170679	0.210632
412349	XM_395810	LOC412349	ER membrane protein complex subunit 4	protein_coding	XP_395810.4	GB47606	.	37.2203	48.4558	47.3932	36.0622	52.478	54.5187	46.5827	59.5513	52.3452	36.7046	30.3237	40.7496	79.867	87.7585	95.6086	74.7549	89.5488	95.5791	81.2233	98.4889	92.9572	80.2333	64.3623	82.8857	1.63925	1646.23	0.121295	5.87849	4.14022e-09	1.21591e-08	1.04492	1257.46	0.138632	0.457249	0.647492	0.836719	1.47288	1391.14	0.0966365	5.78084	7.43264e-09	2.01878e-08
412384	XM_006571465,XM_395842,XR_412198	LOC412384	BTB/POZ domain-containing protein 9, transcript variant X1	protein_coding	XP_006571528.1;XP_395842.2	GB54971	.	15.387	17.1315	17.5204	14.1264	20.2356	18.4427	18.33	21.2595	18.5128	15.3253	11.6167	14.971	33.0172	31.0269	35.3448	29.2832	34.5301	32.3327	31.9608	35.16	32.876	33.4999	24.6565	30.4514	1.54065	2133.7	0.102757	6.06815	1.29391e-09	3.96077e-09	1.08111	1721.52	0.106175	1.0597	0.289279	0.567921	1.36161	1849.84	0.0901171	4.94149	7.75282e-07	1.79092e-06
412416	XM_006560610,XM_395873	LOC412416	protein angel, transcript variant X1	protein_coding	XP_006560673.1;XP_395873.4	GB49608	.	20.8059	25.8984	26.626	22.0719	32.1317	28.2644	29.4443	36.7268	30.2807	21.2962	24.9717	25.9281	44.6451	46.9046	53.7139	45.7539	54.8298	49.5516	51.3401	60.7407	53.774	46.5518	53.0027	52.7383	1.61045	3232.22	0.145094	4.73806	2.15772e-06	5.02637e-06	1.17013	2650.82	0.208257	1.08842	0.276408	0.553748	1.28885	2857.77	0.172306	2.12465	0.0336157	0.0469423
412503	XM_026445536,XM_026445537	LOC412503	mitochondrial dicarboxylate carrier, transcript variant X2	protein_coding	XP_026301321.1;XP_026301322.1	GB49942	.	5.27872	6.81961	6.99869	7.8877	9.86984	10.8599	9.13366	11.2398	10.3869	6.41119	11.9609	8.02407	11.327	12.351	14.1188	16.3508	16.842	19.039	15.9258	18.589	18.4455	14.0144	25.3872	16.3211	1.82596	458.081	0.16023	5.42128	5.91722e-08	1.57972e-07	1.52538	404.208	0.371814	1.63838	0.101343	0.321646	1.05001	435.883	0.352062	0.19998	0.841496	0.867674
412646	XM_026439031,XM_026439032	LOC412646	uncharacterized LOC412646, transcript variant X2	protein_coding	XP_026294816.1;XP_026294817.1	GB17655	.	5.33226	6.62957	4.32886	5.77079	7.12679	6.87175	6.54554	8.21792	7.99581	4.82784	3.99794	4.51276	11.4419	12.0068	8.73282	11.9625	12.1612	12.0471	11.413	13.5912	14.1994	10.5533	8.48566	9.17907	1.98729	641.823	0.1416	6.99722	2.61088e-12	9.67589e-12	1.37969	503.209	0.160987	2.88437	0.00392197	0.044677	1.45744	627.781	0.149177	3.64292	0.000269568	0.000494255
412647	XM_026442771,XM_026442772,XM_026442773,XM_026442774	LOC412647	septin-2, transcript variant X1	protein_coding	XP_026298556.1;XP_026298557.1;XP_026298558.1;XP_026298559.1	GB45551	.	6.21767	8.199	6.27787	4.83198	8.29512	7.87078	7.72804	9.85565	8.50674	6.53734	6.00062	7.64758	13.3418	14.8492	12.6646	10.0164	14.1549	13.7986	13.4749	16.2998	15.1067	14.2901	12.7364	15.5554	1.50117	740.144	0.167592	3.49711	0.000470327	0.000864188	1.0259	591.529	0.224969	0.163977	0.869749	0.946271	1.45499	642.16	0.181683	2.97774	0.00290382	0.00473224
412768	XM_006561656	LOC412768	protein takeout	protein_coding	XP_006561719.1	GB42704	.	15.475	56.9426	15.8255	31.0863	27.5405	47.6386	10.0798	42.5915	25.9083	10.4404	26.9202	28.2831	33.2061	103.129	31.9255	64.4402	46.9953	83.5173	17.5755	70.4399	46.0093	22.8218	57.1384	57.5285	2.62493	2406.39	0.356866	3.90141	9.56351e-05	0.000188971	1.70985	1781.78	0.426239	1.81557	0.0694367	0.260875	1.29274	2251.2	0.723519	0.511992	0.608657	0.657825
412788	XM_006566935,XM_006566936,XM_006566938,XM_016915465,XM_396241	LOC412788	scavenger receptor class B member 1, transcript variant X4	protein_coding	XP_006566998.2;XP_006566999.2;XP_006567001.2;XP_016770954.2;XP_396241.4	GB52097	.	0.612112	2.5123	0.542365	1.31774	2.47804	1.60084	2.13197	1.62086	1.70386	0.274444	2.79622	1.70433	1.31346	4.55003	1.09414	2.7316	4.22855	2.8065	3.71737	2.68065	3.02579	0.599914	5.93501	3.46665	2.61905	216.932	0.503009	2.76146	0.0057543	0.00923366	2.58665	213.746	0.699563	1.95992	0.0500053	0.217409	1.07621	277.652	0.505461	0.20964	0.833949	0.861362
412796	XM_006563642,XM_006563643,XM_396249	LOC412796	3-hydroxyisobutyryl-CoA hydrolase, mitochondrial, transcript variant X2	protein_coding	XP_006563705.1;XP_006563706.1;XP_396249.3	GB49974	.	26.6345	34.2159	34.5076	28.8528	46.5714	49.9932	44.9745	54.0535	41.8126	29.4755	34.0627	32.4912	57.1521	61.9685	69.6138	59.8103	79.4698	87.6452	78.4192	89.3964	74.2528	64.4312	72.2984	66.0878	1.91467	3357.68	0.103537	9.05087	1.41833e-19	7.79169e-19	1.1878	2484.52	0.20994	1.1827	0.236928	0.509992	1.37152	2793.77	0.199525	2.28429	0.0223544	0.0320439
412801	XM_396254	LOC412801	mediator of RNA polymerase II transcription subunit 12	protein_coding	XP_396254.6	GB50402	.	0.230525	0.210931	0.143831	0.170997	0.253275	0.228508	0.291223	0.324406	0.201504	0.202916	0.162414	0.168501	0.494659	0.382018	0.290157	0.354467	0.432191	0.400606	0.507787	0.536519	0.35784	0.443559	0.344725	0.342735	1.91019	138.345	0.251976	3.70559	0.0002109	0.000403235	1.37452	111.006	0.252743	1.81581	0.0693998	0.260875	1.2943	128.992	0.236329	1.57482	0.115297	0.147458
413020	XM_006562189,XM_026440900	LOC413020	two pore potassium channel protein sup-9, transcript variant X2	protein_coding	XP_006562252.1;XP_026296685.1	GB46673	.	0.702015	1.06536	0.703407	0.595947	1.02314	1.11491	0.575689	1.06188	0.703793	0.678485	0.400221	0.601469	1.50638	1.92948	1.41902	1.23537	1.7459	1.9546	1.00379	1.75619	1.24983	1.48311	0.849474	1.2234	1.98361	108.261	0.215943	4.57586	4.74276e-06	1.07153e-05	1.0706	73.713	0.261198	0.376775	0.706341	0.867081	1.44295	81.6657	0.321033	1.64786	0.0993811	0.128753
413071	XM_006557504,XM_026441286,XM_026441287	LOC413071	eye-specific diacylglycerol kinase, transcript variant X2	protein_coding	XP_006557567.2;XP_026297071.1;XP_026297072.1	GB51219	.	1.23817	1.66993	1.23388	1.20671	1.5688	2.0101	1.88408	1.85353	1.40142	1.42715	0.852493	1.00375	2.65685	3.02441	2.48917	2.50145	2.67701	3.52398	3.28515	3.06547	2.48871	3.11963	1.80943	2.04165	1.8873	622.054	0.182362	5.02478	5.04012e-07	1.23839e-06	1.22115	470.006	0.178001	1.61932	0.105378	0.328974	1.48378	562.799	0.151972	3.7459	0.000179745	0.000336469
413142	XM_016918149	LOC413142	protein sarah	protein_coding	XP_016773638.2	GB55542	.	10.807	13.0272	14.6497	12.5265	17.7961	16.7169	12.9929	17.7589	16.2303	13.3219	12.1946	13.1748	23.1895	23.5936	29.5536	25.9667	30.3674	29.3072	22.6548	29.3706	28.8225	29.1206	25.8833	26.7979	1.56103	749.857	0.110301	5.82495	5.71296e-09	1.65649e-08	1.09883	605.863	0.179252	0.758529	0.448135	0.709151	1.21895	615.169	0.176213	1.62101	0.105016	0.13537
413601	XM_397043	LOC413601	adenine phosphoribosyltransferase	protein_coding	XP_397043.2	GB54112	.	54.8888	79.3122	59.1943	57.2443	88.2642	85.4772	83.1768	97.7812	87.1159	50.7781	83.1782	61.0836	117.78	143.642	119.415	118.664	150.615	149.854	145.03	161.715	154.705	110.997	176.547	124.245	1.94624	2745.68	0.12287	7.81879	5.33346e-15	2.31477e-14	1.47394	2274.03	0.272311	2.0553	0.0398499	0.190835	1.29197	2708.69	0.240193	1.53866	0.123888	0.157485
413612	XM_006563764,XM_397054	LOC413612	uncharacterized protein C1orf50 homolog, transcript variant X2	protein_coding	XP_006563827.1;XP_397054.2	GB43875	.	36.2166	45.5463	47.2425	36.1104	54.0636	52.568	46.7393	56.4352	47.5211	34.9412	37.5993	39.8246	77.7133	82.4889	95.3046	74.8547	92.2545	92.1591	81.4963	93.3353	84.3904	76.3787	79.8049	81.0041	1.65132	1851.91	0.130975	5.5249	3.2967e-08	9e-08	1.15027	1481.22	0.175228	1.15266	0.249052	0.524668	1.3023	1594.88	0.123419	3.08758	0.00201795	0.00335835
413627	XM_026442253	LOC413627	uncharacterized LOC413627	protein_coding	XP_026298038.1	GB41778	.	38.8366	51.1839	50.0467	41.5971	65.7964	50.1128	64.872	78.0542	54.3095	31.9812	49.3703	57.392	83.3352	92.6992	100.962	86.2284	112.276	87.8549	113.113	129.09	96.4454	69.9084	104.789	116.737	1.70092	5697.11	0.247068	3.10163	0.00192458	0.00328479	1.18811	4562.66	0.285363	0.871414	0.383528	0.657429	1.3369	5055.96	0.198663	2.10853	0.034985	0.0487484
413689	XM_397130	LOC413689	solute carrier family 12 member 8	protein_coding	XP_397130.4	GB53700	.	13.1834	17.9938	17.1098	13.4323	19.8507	18.5439	18.1338	24.5133	19.2651	17.222	13.0855	15.9331	28.2889	32.5886	34.5164	27.8445	33.8735	32.5101	31.6187	40.5413	34.2119	37.6459	27.774	32.4082	1.53336	2886.41	0.126607	4.87095	1.11063e-06	2.65956e-06	1.00228	2246.67	0.133763	0.0245193	0.980438	0.991631	1.43542	2394.84	0.115728	4.50598	6.60682e-06	1.4128e-05
413763	XM_026440853,XM_397202	LOC413763	hydroxymethylglutaryl-CoA synthase 1, transcript variant X2	protein_coding	XP_026296638.1;XP_397202.1	GB44420	.	8.86922	11.8512	12.3248	7.82679	15.8711	15.988	15.38	15.5646	10.8798	8.88281	7.45046	10.3651	19.0315	21.4637	24.8634	16.2245	27.0825	28.0293	26.817	25.7416	19.3209	19.4171	15.8137	21.0828	1.95988	968.152	0.151806	6.39478	1.60782e-10	5.29056e-10	1.1358	689.148	0.189328	0.970299	0.331897	0.611194	1.48007	794.678	0.166014	3.40733	0.000656019	0.00115283
413768	XM_026442720	LOC413768	2-oxoglutarate dehydrogenase, mitochondrial	protein_coding	XP_026298505.1	GB42632	.	1.66516	2.14577	2.2385	2.50568	3.57951	3.61214	2.8168	3.12511	2.26766	1.80185	2.13034	1.91081	3.57308	3.8862	4.51584	5.19413	6.1081	6.33259	4.91147	5.16847	4.02703	3.93872	4.52167	3.88663	2.13489	449.76	0.159356	6.86614	6.59626e-12	2.38603e-11	1.35062	332.522	0.24344	1.78122	0.0748761	0.272868	1.17514	363.302	0.232875	0.999792	0.317411	0.370572
413787	XM_006568738,XM_016918061,XM_016918062,XM_016918063,XM_016918064,XM_397226	LOC413787	tetratricopeptide repeat protein 39B, transcript variant X2	protein_coding	XP_006568801.1;XP_016773550.1;XP_016773551.1;XP_016773552.1;XP_016773553.1;XP_397226.2	GB55491	.	14.8877	22.3974	16.7836	14.1215	23.064	23.4457	23.3731	21.0056	23.6294	16.193	19.7342	16.2681	31.9458	40.564	33.8584	29.2731	39.3566	41.1036	40.7542	34.7402	41.9622	35.3966	41.8862	33.0898	1.68611	2332.93	0.108478	6.9479	3.70773e-12	1.36473e-11	1.25352	1929.06	0.242566	1.3439	0.178982	0.441084	1.42296	2268.88	0.218546	2.32855	0.0198827	0.0287213
413791	XM_003251110,XM_006567974,XM_006567975,XM_006567976,XM_026439403	LOC413791	TBC1 domain family member 24, transcript variant X1	protein_coding	XP_003251158.1;XP_006568037.1;XP_006568038.1;XP_006568039.1;XP_026295188.1	GB49152	.	5.15518	5.29993	5.08906	4.53459	7.11617	6.89493	6.96407	9.90064	5.62521	5.67638	3.12164	4.13246	11.0619	9.59871	10.2664	9.39994	12.1431	12.0878	12.1428	16.3742	9.98953	12.4081	6.62571	8.40553	1.97114	1793.37	0.182135	5.37531	7.64531e-08	2.02267e-07	1.07428	1230.4	0.175268	0.58976	0.555352	0.783209	1.44982	1368.52	0.167944	3.19082	0.0014187	0.00240151
414029	XM_397465	LOC414029	ABC transporter A family member 1	protein_coding	XP_397465.5	GB46925	.	12.5091	11.916	10.7384	10.1358	15.231	16.0344	17.0177	16.6181	14.1559	8.06787	7.86745	12.6258	26.8419	21.5811	21.6631	21.0108	25.9903	28.1106	29.6726	27.4839	25.1388	17.6357	16.6988	25.6812	1.86647	4199.15	0.18595	4.84167	1.2875e-06	3.06451e-06	1.20437	3188.94	0.221002	1.21393	0.224776	0.496066	1.47365	3776.75	0.173267	3.22848	0.00124448	0.00212233
414043	XM_397479	LOC414043	leucine-rich repeat-containing protein 49	protein_coding	XP_397479.5	GB46728	.	5.33114	6.27353	4.8525	6.45718	7.35119	7.90242	7.8417	6.95316	6.59779	4.77485	6.07797	6.14302	11.4395	11.362	9.78918	13.3854	12.5441	13.8541	13.6731	11.4995	11.7167	10.4374	12.9006	12.495	1.72633	946.546	0.17465	4.51021	6.47625e-06	1.446e-05	1.43517	834.172	0.220319	2.36576	0.017993	0.118042	1.1889	940.361	0.177318	1.40782	0.159184	0.197585
494523	NM_001178021,NM_001178022,XM_006570696	Gtpx1	glutathione peroxidase-like 1	protein_coding	NP_001171492.1;NP_001171493.1;XP_006570759.1	GB47478	.	227.307	326.036	243.579	231.211	374.827	371.831	355.644	431.5	369.363	199.776	310.853	329.849	487.753	590.485	491.384	479.288	639.608	651.872	620.113	713.637	655.933	436.696	659.79	670.92	1.91447	13771	0.204182	4.58879	4.45816e-06	1.01012e-05	1.26722	10580.7	0.28734	1.18908	0.234409	0.50656	1.4061	12420.4	0.209639	2.34548	0.0190029	0.02752
551009	XM_006560719,XM_623404	LOC551009	protein-glutamate O-methyltransferase, transcript variant X1	protein_coding	XP_006560782.1;XP_623407.3	GB41569	.	15.2658	23.4736	21.1144	19.3777	28.672	27.6758	30.1692	34.6128	28.0627	14.3017	22.6512	22.547	32.7573	42.5131	42.595	40.1689	48.9262	48.5197	52.604	57.2444	49.8351	31.2624	48.0774	45.8612	1.91446	1985.94	0.197719	4.73872	2.15068e-06	5.01111e-06	1.27074	1528.72	0.288836	1.19675	0.231403	0.50315	1.44207	1823.43	0.231092	2.28541	0.022289	0.0319637
551033	XM_016915440,XR_001705181,XR_001705182,XR_003305897,XR_410152	LOC551033	pre-piRNA 3'-exonuclease trimmer, transcript variant X2	protein_coding	XP_016770929.1	GB49318	.	3.5522	4.57174	4.74364	3.44825	5.97349	6.13074	4.93769	5.17343	5.06172	4.56791	3.31319	4.37932	7.62228	8.27989	9.56958	7.14802	10.1932	10.7481	8.60953	8.55609	8.98885	9.98511	7.03229	8.90764	1.63844	655.539	0.114482	6.22215	4.90399e-10	1.54488e-09	1.00136	489.552	0.126895	0.0154012	0.987712	0.994669	1.45934	527.417	0.112921	4.82921	1.37075e-06	3.10641e-06
551046	XM_016912935,XM_623442	LOC551046	cys-loop ligand-gated ion channel subunit 12344, transcript variant X1	protein_coding	XP_016768424.1;XP_623445.3	GB46030	.	0.523879	0.853382	0.526919	1.02006	1.14507	0.522304	0.813527	0.798408	0.876844	0.299893	0.517332	0.587074	1.12413	1.54556	1.06298	2.11452	1.95395	0.915672	1.41849	1.32045	1.55714	0.655543	1.09804	1.19412	2.12385	44.6042	0.454822	2.38924	0.0168833	0.0252684	1.81287	39.7377	0.470912	1.82259	0.0683655	0.258897	1.28047	51.1789	0.360086	0.990536	0.321912	0.375187
551086	XM_006557498,XM_006557500,XM_006557502,XM_623485	LOC551086	zinc finger protein chinmo, transcript variant X4	protein_coding	XP_006557561.1;XP_006557563.1;XP_006557565.1;XP_623488.3	GB51195	.	0.557519	0.40968	0.298922	0.173123	0.548443	0.528733	0.473929	0.725735	0.433626	0.342903	0.128587	0.374896	1.19632	0.741971	0.603029	0.358874	0.935868	0.926944	0.826359	1.20026	0.770053	0.749559	0.272927	0.762548	2.15477	166.24	0.23192	4.77551	1.79253e-06	4.21004e-06	-1.00361	103.53	0.468917	-0.0110908	0.991151	0.996262	1.70984	123.191	0.436096	1.77453	0.0759755	0.100327
551113	XM_006566263	LOC551113	delta-1-pyrroline-5-carboxylate dehydrogenase, mitochondrial	protein_coding	XP_006566326.2	GB45087	.	24.8061	29.8324	26.762	22.445	31.95	35.4499	29.9434	32.1683	29.8177	27.2458	17.7127	22.5898	53.2286	54.0295	53.9883	46.5272	54.5197	62.1487	52.2104	53.2016	52.9517	59.5572	37.5955	45.9482	1.60005	4226.79	0.120463	5.6292	1.81048e-08	5.04449e-08	1.06476	3302.05	0.11327	0.799187	0.424182	0.686538	1.43441	3631.23	0.0964376	5.39688	6.78096e-08	1.71401e-07
551442	XM_006571868	LOC551442	iron-sulfur protein NUBPL	protein_coding	XP_006571931.2	GB52262	.	35.8773	48.8064	42.5391	36.4077	51.1888	47.2444	44.5316	55.1298	51.0104	36.856	33.4895	36.5413	76.9851	88.3934	85.8162	75.4711	87.3489	82.8261	77.6469	91.1765	90.5867	80.5643	71.0819	74.3259	1.62803	3577.72	0.0999329	7.03603	1.97796e-12	7.3943e-12	1.15578	2891.77	0.124069	1.68351	0.0922767	0.307019	1.407	3264.55	0.110845	4.44426	8.81947e-06	1.86692e-05
551518	XM_026440365,XM_026440366,XM_026440367,XM_026440368,XM_026440369	LOC551518	glutamyl aminopeptidase, transcript variant X5	protein_coding	XP_026296150.1;XP_026296151.1;XP_026296152.1;XP_026296153.1;XP_026296154.1	GB51237	.	38.1099	52.7503	44.2826	40.3397	65.3675	64.758	50.1078	63.9169	52.3418	39.9323	51.7337	46.0511	81.7758	95.5361	89.3334	83.6219	111.544	113.53	87.3697	105.709	92.9511	87.289	109.805	93.669	1.83245	8585.91	0.120349	7.26034	3.86131e-13	1.5054e-12	1.31469	6918.56	0.260745	1.51383	0.13007	0.369927	1.19778	7535.54	0.229904	1.13247	0.257436	0.305833
551573	XM_006569574,XM_006569575,XM_006569576,XM_026443947	LOC551573	tyrosine-protein phosphatase non-receptor type 4, transcript variant X1	protein_coding	XP_006569637.2;XP_006569638.2;XP_006569639.2;XP_026299732.1	GB44779	.	4.03898	3.80744	3.73946	3.56639	4.23058	4.92883	4.21876	4.3955	3.58364	3.98788	2.27897	3.03404	8.66681	6.89567	7.54379	7.39292	7.2191	8.64094	7.35597	7.2695	6.36401	8.7172	4.83714	6.17131	1.50664	607.174	0.163131	3.62492	0.000289047	0.00054494	1.13478	507.976	0.186354	0.978848	0.327655	0.606334	1.20354	521.826	0.177117	1.5091	0.131273	0.165847
551607	XM_623998	LOC551607	DNA-directed RNA polymerase II subunit RPB11	protein_coding	XP_624001.1	GB51497	.	35.2831	48.7241	43.4329	33.0033	55.5908	50.2279	48.775	61.823	49.6946	39.3554	39.4977	40.2625	75.7101	88.2444	87.6194	68.4139	94.8606	88.0566	85.0458	102.246	88.2501	86.0279	83.8343	81.8949	1.67139	1403.75	0.113613	6.52254	6.91263e-11	2.33751e-10	1.11777	1097.06	0.186985	0.859048	0.390314	0.660794	1.39784	1212.92	0.163861	2.94882	0.00318994	0.00517145
551652	XM_006563143,XM_006563144	LOC551652	tctex1 domain-containing protein 1, transcript variant X2	protein_coding	XP_006563206.1;XP_006563207.1	GB45978	.	30.0853	37.1924	34.593	28.4288	42.2054	43.4898	38.631	41.2905	37.4164	31.9641	26.7578	31.6726	64.5566	67.3592	69.7861	58.9312	72.0197	76.2437	67.3584	68.2883	66.4458	69.8711	56.7937	64.4228	1.57691	1339.58	0.102867	6.38787	1.68218e-10	5.52108e-10	1.09627	1073.8	0.118725	1.11695	0.264016	0.542311	1.36658	1162.66	0.101481	4.43996	8.99745e-06	1.90302e-05
551687	XM_026439176	LOC551687	uncharacterized LOC551687	protein_coding	XP_026294961.1	GB55499	.	13.7418	34.0903	14.7037	20.642	31.4436	34.0428	33.5057	26.8477	31.5469	14.4929	33.4325	22.4823	29.487	61.741	29.6625	42.7897	53.6557	59.6819	58.4216	44.402	56.0225	31.6803	70.961	45.7296	2.18675	5129.81	0.229739	4.91335	8.95334e-07	2.15859e-06	1.71084	4308.25	0.399771	1.93786	0.0526402	0.223065	1.45761	5818.7	0.341471	1.59194	0.111399	0.142935
551780	XM_006559578,XM_006559579,XM_006559581,XM_006559582,XM_016913792,XM_026442309,XM_026442310	LOC551780	uncharacterized protein CG3556, transcript variant X2	protein_coding	XP_006559641.1;XP_006559642.1;XP_006559644.1;XP_006559645.1;XP_016769281.1;XP_026298094.1;XP_026298095.1	GB40517	.	12.457	14.0543	12.7155	12.4857	16.7117	20.0816	14.7023	15.265	14.0657	14.9654	8.2839	9.19538	26.7301	25.4538	25.6515	25.8821	28.5169	35.206	25.6355	25.2461	24.9785	32.7133	17.5827	18.7036	1.72307	1929.23	0.212441	3.69505	0.000219847	0.00041995	1.13503	1485.16	0.203815	0.896567	0.36995	0.645939	1.30415	1594.58	0.138849	2.75916	0.00579508	0.00907967
551846	XM_006562304,XM_006562305,XM_624231	LOC551846	membralin, transcript variant X3	protein_coding	XP_006562367.1;XP_006562368.1;XP_624234.2	GB43709	.	16.2669	22.5598	16.2869	14.9408	22.5128	22.2935	22.3375	25.3685	21.7423	18.1209	17.8252	20.8324	34.9053	40.8581	32.8563	30.9714	38.416	39.0836	38.9485	41.9558	38.6111	39.6109	37.8343	42.3736	1.54212	6846.3	0.150934	4.14032	3.4682e-05	7.18468e-05	1.12732	5645.89	0.209872	0.823808	0.410048	0.675146	1.38142	6225.23	0.158485	2.94132	0.0032682	0.00529164
551859	XM_006565254	LOC551859	calmodulin	protein_coding	XP_006565317.1	GB49410	.	180.415	251.178	176.411	179.449	266.548	294.632	253.633	254.507	258.5	210.707	172.154	198.59	387.132	454.908	355.882	371.988	454.839	516.531	442.243	420.916	459.056	460.59	365.399	403.936	1.70847	13125.5	0.145641	5.30557	1.12323e-07	2.93314e-07	1.14839	10246.3	0.15101	1.32185	0.186217	0.451137	1.47765	11868.1	0.100711	5.59324	2.2287e-08	5.82842e-08
551884	XM_006565246,XM_006565247,XM_006565248,XM_006565249,XR_410157	LOC551884	tetratricopeptide repeat protein 7B, transcript variant X4	protein_coding	XP_006565309.1;XP_006565310.1;XP_006565311.1;XP_006565312.1	GB49409	.	24.3538	29.7528	29.5058	21.899	33.1863	33.2199	29.9799	38.3396	32.0497	25.3663	18.3268	28.6948	52.2582	53.8853	59.5235	45.3954	56.6294	58.2392	52.274	63.4079	56.9154	55.4489	38.8988	58.3658	1.5376	4127.27	0.112154	5.53419	3.12668e-08	8.55403e-08	-1.04018	3144.51	0.12158	-0.467445	0.640182	0.833385	1.48493	3353.82	0.0889727	6.41094	1.44621e-10	4.41074e-10
551919	XM_006567675,XM_006567676,XM_016912190,XM_016912191,XM_016912192,XM_016912193,XM_016912194,XM_016912195,XM_016912196,XM_026440579	LOC551919	leupaxin, transcript variant X6	protein_coding	XP_006567738.1;XP_006567739.1;XP_016767679.1;XP_016767680.1;XP_016767681.1;XP_016767682.1;XP_016767683.1;XP_016767684.1;XP_016767685.1;XP_026296364.1	GB44526	.	136.629	232.997	147.944	159.622	215.615	220.602	209.375	201.53	207.429	128.831	141.703	121.079	293.178	421.981	298.455	330.887	367.928	386.747	365.073	333.3	368.363	281.615	300.766	246.278	1.95149	19711.3	0.102516	9.40901	5.00825e-21	2.94398e-20	1.40866	15842.7	0.150797	3.27804	0.00104531	0.0175673	1.49236	20195.7	0.140039	4.12454	3.71471e-05	7.40994e-05
551922	XM_624307	LOC551922	NPC intracellular cholesterol transporter 2 homolog a	protein_coding	XP_624310.2	GB42887	.	56.1763	55.299	63.5873	62.4401	72.942	69.6777	63.1039	84.4184	64.4989	44.3693	63.7081	60.388	120.543	100.152	128.278	129.435	124.469	122.155	110.03	139.615	114.54	96.9879	135.221	122.831	1.65506	2218.73	0.164798	4.41077	1.03003e-05	2.24709e-05	1.37879	1962.45	0.216485	2.14056	0.0323098	0.168901	1.02686	2014.77	0.15707	0.243478	0.807635	0.838482
551948	XM_006559767,XM_624330	LOC551948	uracil phosphoribosyltransferase homolog, transcript variant X2	protein_coding	XP_006559830.1;XP_624333.2	GB46844	.	5.05992	4.97116	4.47944	3.91946	4.68667	5.74906	6.87005	6.4278	6.76607	4.95187	3.95243	3.96158	10.8575	9.00327	9.03659	8.12481	7.99737	10.0789	11.9789	10.6306	12.0155	10.8244	8.38909	8.05795	1.54325	266.121	0.18671	3.35264	0.000800458	0.0014351	1.21765	228.282	0.182174	1.55947	0.118886	0.352619	1.48979	273.009	0.187036	3.07487	0.00210592	0.00349683
551984	XM_006558292,XM_624367,XR_003306115	LOC551984	coiled-coil domain-containing protein R3HCC1L, transcript variant X1	protein_coding	XP_006558355.1;XP_624370.2	GB46169	.	13.7267	16.953	13.8885	13.0632	17.8448	20.3615	18.9876	20.0841	19.403	14.2279	15.7934	15.1872	29.4545	30.7036	28.018	27.0792	30.4505	35.6965	33.1075	33.2161	34.4568	31.101	33.5217	30.8911	1.61631	2645.55	0.118644	5.83848	5.26796e-09	1.53091e-08	1.25051	2242.93	0.195241	1.6519	0.0985539	0.31638	1.29918	2503.06	0.167765	2.25075	0.0244012	0.0347984
552001	XM_624383	LOC552001	UDP-galactose translocator	protein_coding	XP_624386.1	GB40778	.	7.06816	9.74584	9.47922	7.07421	11.0187	13.336	10.1861	12.6679	11.2551	9.2482	7.54644	9.56994	15.1668	17.6507	19.1229	14.6644	18.8024	23.3799	17.7609	20.9509	19.9874	20.2158	16.0174	19.4655	1.60497	644.367	0.135721	5.02903	4.92968e-07	1.21358e-06	-1.02811	481.188	0.175945	-0.227324	0.820172	0.924665	1.47805	513.608	0.154764	3.6423	0.000270214	0.000495353
552014	XM_624394	LOC552014	probable methylthioribulose-1-phosphate dehydratase	protein_coding	XP_624397.1	GB51614	.	49.4908	78.8103	59.8268	49.4926	91.0756	85.6306	82.3641	93.4664	85.3185	50.6323	69.4586	56.4469	106.197	142.734	120.692	102.595	155.412	150.123	143.613	154.579	151.513	110.678	147.427	114.814	1.98882	3090.04	0.104911	9.4548	3.23626e-21	1.92731e-20	1.30105	2345.5	0.249462	1.52198	0.128014	0.366669	1.48312	2873.57	0.221805	2.56367	0.0103571	0.0156246
552053	XM_624432	LOC552053	protein N-lysine methyltransferase FAM173B	protein_coding	XP_624435.2	GB54660	.	26.9367	40.4776	40.9549	29.394	45.888	43.5719	41.405	51.0416	44.2189	33.1463	30.1039	34.495	57.8004	73.3091	82.6202	60.9322	78.3037	76.3877	72.1951	84.4152	78.5261	72.4553	63.8958	70.1637	1.59032	1498.57	0.116701	5.7353	9.73419e-09	2.76853e-08	1.01504	1149.25	0.180359	0.119375	0.904978	0.963377	1.49572	1262.65	0.149894	3.87501	0.00010662	0.000204465
552055	XM_006564561,XM_624434	LOC552055	nardilysin, transcript variant X2	protein_coding	XP_006564624.1;XP_624437.4	GB41804	.	20.9163	25.0813	26.2513	22.8979	29.2093	28.9379	27.9911	33.7992	28.1731	21.9558	21.8198	23.1759	44.8819	45.4248	52.958	47.4659	49.8429	50.7322	48.8063	55.8988	50.0312	47.9936	46.3128	47.1402	1.58504	4651.8	0.104387	6.36599	1.94038e-10	6.32407e-10	1.16967	3848.19	0.15519	1.45695	0.14513	0.392675	1.27173	4120.74	0.131077	2.64569	0.00815244	0.0124764
552073	XM_006568959	LOC552073	arylsulfatase B	protein_coding	XP_006569022.1	GB55388	.	60.0219	70.3589	87.5839	62.5888	78.6844	115.8	73.5914	97.1758	74.3976	59.0809	50.3085	64.1283	128.794	127.427	176.687	129.743	134.268	203.014	128.317	160.714	132.119	129.146	106.78	130.439	1.70771	7931.7	0.194798	3.96339	7.3893e-05	0.000148031	1.03658	5883.23	0.172813	0.299936	0.764226	0.894558	1.30698	6047.39	0.0890418	4.33771	1.43976e-05	2.98256e-05
552081	XM_006563711,XM_624459	LOC552081	calcium uptake protein 1 homolog, mitochondrial, transcript variant X2	protein_coding	XP_006563774.1;XP_624462.2	GB49936	.	23.9104	27.2707	28.07	28.2978	31.3864	28.5491	29.5235	33.1161	28.6922	23.2257	33.3851	23.053	51.3068	49.39	56.627	58.6597	53.558	50.0506	51.4782	54.769	50.953	50.7697	70.8602	46.8903	1.53941	2304.78	0.11218	5.54802	2.88917e-08	7.92324e-08	1.48319	2220.85	0.231696	2.45453	0.0141069	0.101211	1.01483	2333.43	0.206653	0.10279	0.91813	0.933391
552106	XM_006567692	LOC552106	uncharacterized LOC552106	protein_coding	XP_006567755.2	GB44520	.	226.369	297.949	280.125	208.833	335.105	349.113	278.184	377.579	309.759	278.311	203.576	298.651	485.74	539.616	565.109	432.899	571.827	612.045	485.052	624.458	550.086	608.365	432.093	607.464	1.51804	9400.43	0.103412	5.82335	5.76782e-09	1.67145e-08	-1.06308	7138.41	0.130165	-0.678031	0.497752	0.744906	1.43062	7356.68	0.100971	5.11679	3.10783e-07	7.43145e-07
552301	XM_026441414	LOC552301	chymotrypsin-1	protein_coding	XP_026297199.1	GB45565	.	1.81401	53.3888	1.54784	6.21758	81.6696	105.042	55.499	86.8508	82.1887	0.489589	113.823	4.36471	3.89248	96.6926	3.12253	12.8887	139.362	184.154	96.77	143.638	145.955	1.0702	241.591	8.87791	51.4613	2100.88	0.810509	7.01462	2.30568e-12	8.57576e-12	26.3296	1089.18	1.64944	2.86074	NA	NA	1.44975	2216.98	1.49421	0.358587	NA	NA
552410	XM_624784	LOC552410	V-type proton ATPase subunit e 2	protein_coding	XP_624787.1	GB50230	.	144.251	166.816	150.78	133.353	175.325	174.631	169.963	185.702	184.828	147.373	134.33	124.156	309.532	302.122	304.176	276.434	299.176	306.153	296.354	307.124	328.228	322.145	285.116	252.537	1.56008	3498.03	0.102305	6.2716	3.57348e-10	1.14185e-09	1.23808	3009.98	0.131282	2.34687	0.0189318	0.121423	1.30421	3355.45	0.107905	3.55104	0.000383705	0.000692043
552421	XM_016914174,XM_026442790,XM_026442791,XM_624795,XR_409184,XR_409185	LOC552421	glycogenin-1, transcript variant X1	protein_coding	XP_016769663.1;XP_026298575.1;XP_026298576.1;XP_624798.3	GB42652	.	26.3354	33.2494	33.8316	32.0767	38.0199	44.7024	42.997	34.9886	33.5476	25.1779	30.5436	24.6635	56.5102	60.2181	68.2501	66.4932	64.8774	78.3696	74.971	57.866	59.5755	55.037	64.8292	50.1661	1.70379	3730.99	0.173279	4.43644	9.14601e-06	2.00506e-05	1.23501	3041.19	0.22154	1.37457	0.169266	0.426297	1.29196	3366.17	0.206032	1.79373	0.0728557	0.0965053
552422	XM_624796	LOC552422	trafficking protein particle complex subunit 13	protein_coding	XP_624799.3	GB50747	.	8.52435	10.1259	13.2547	9.33419	12.6861	13.7671	13.1096	17.7988	11.3147	8.93916	6.42723	11.4846	18.2915	18.339	26.7392	19.3493	21.6476	24.1357	22.8583	29.4366	20.0932	19.5403	13.6419	23.36	1.61122	1108.64	0.187049	3.67899	0.000234157	0.00044571	-1.10572	797.722	0.198318	-0.731088	0.464725	0.72254	1.47698	822.252	0.158638	3.54678	0.000389968	0.000703091
552453	XM_006572028	LOC552453	restin homolog	protein_coding	XP_006572091.1	GB46815	.	0.6	1.42855	0.457868	0.549664	0.811259	0.52407	1.0065	1.05995	0.819214	0.580576	0.99193	0.529748	1.28747	2.58726	0.923679	1.13942	1.38434	0.918769	1.75497	1.75299	1.4548	1.26909	2.10538	1.07752	1.87554	36.9876	0.413304	2.19524	0.0281461	0.0405818	1.77033	35.3654	0.459982	1.79141	0.0732277	0.269478	1.53998	49.9002	0.419136	1.48617	0.137234	0.172846
552482	XM_003250338	LOC552482	protoporphyrinogen oxidase	protein_coding	XP_003250386.3	GB43520	.	11.4186	13.7015	15.1091	9.34573	14.5136	14.0367	14.5795	16.7177	13.6474	10.4323	8.39506	9.7867	24.5019	24.8148	30.4803	19.3732	24.7662	24.6084	25.4213	27.6485	24.2357	22.8042	17.8186	19.9064	1.5798	996.518	0.175761	3.75364	0.000174282	0.000336225	1.04102	776.792	0.191999	0.302061	0.762605	0.893722	1.49271	865.467	0.114901	5.02981	4.90963e-07	1.15359e-06
552568	XM_006568299,XM_006568300,XM_016913207,XM_026441861,XM_026441862	LOC552568	hydroxyacylglutathione hydrolase, mitochondrial, transcript variant X3	protein_coding	XP_006568362.1;XP_006568363.1;XP_016768696.2;XP_026297646.1;XP_026297647.1	GB44312	.	49.2694	63.2941	55.2812	45.0367	68.5937	65.7533	67.1837	74.2113	71.5258	48.0334	40.8063	43.5006	105.722	114.632	111.521	93.3584	117.049	115.275	117.144	122.734	127.019	104.997	86.6119	88.4812	1.60533	3574.96	0.101765	6.71026	1.94283e-11	6.80255e-11	1.07357	2802	0.112675	0.908925	0.36339	0.64015	1.4421	3100.66	0.0858107	6.15502	7.50687e-10	2.18445e-09
552673	XM_006569959	LOC552673	alpha- and gamma-adaptin-binding protein p34	protein_coding	XP_006570022.2	GB41364	.	11.3709	14.6477	14.9815	12.6871	18.2083	18.2275	15.9373	17.7258	15.6595	12.4244	9.88561	10.7278	24.3995	26.5285	30.2229	26.2997	31.0708	31.9555	27.7888	29.3159	27.8089	27.1587	20.9823	21.8206	1.75147	1026.74	0.140075	5.77236	7.81692e-09	2.23935e-08	1.12537	780.878	0.161676	1.05397	0.291895	0.570042	1.40949	872.311	0.120619	4.10524	4.039e-05	8.02567e-05
552720	XM_625095	LOC552720	V-type proton ATPase subunit E	protein_coding	XP_625098.1	GB40887	.	216.863	272.665	236.879	245.405	292.924	294.5	297.067	376.51	314.159	167.117	207.583	221.307	465.342	493.824	477.867	508.711	499.848	516.299	517.976	622.691	557.9	365.304	440.596	450.143	1.89046	10723.7	0.166218	5.52734	3.25122e-08	8.88292e-08	1.35431	8620.63	0.186432	2.34701	0.0189246	0.121423	1.35928	10235.4	0.118834	3.72653	0.000194133	0.000362215
552730	XM_625105	LOC552730	ras-related protein Rab-24	protein_coding	XP_625108.2	GB46215	.	13.9248	17.5962	18.0902	14.1858	21.3217	16.3731	18.3444	26.9912	21.7056	16.1569	12.3431	16.1595	29.8797	31.8684	36.4943	29.4064	36.3835	28.7043	31.9859	44.6395	38.5458	35.3177	26.1983	32.8688	1.5717	1037.43	0.186402	3.49955	0.000466038	0.000856919	1.01315	800.541	0.123454	0.15263	0.87869	0.950884	1.4706	871.004	0.125989	4.41632	1.00396e-05	2.1117e-05
552831	XM_625206	LOC552831	AKT-interacting protein	protein_coding	XP_625209.1	GB45656	.	35.4709	48.5762	49.7373	36.5477	54.4658	53.7805	47.6516	60.8971	49.2963	40.1993	34.5159	43.302	76.1132	87.9765	100.337	75.7614	92.9408	94.2849	83.087	100.715	87.5429	87.8725	73.2603	88.0774	1.5599	2938.24	0.108309	5.92241	3.17262e-09	9.39531e-09	1.01396	2278.87	0.146753	0.136304	0.891581	0.956858	1.40682	2415.05	0.11039	4.46089	8.16184e-06	1.73235e-05
552843	XM_625219	LOC552843	uncharacterized LOC552843	protein_coding	XP_625222.4	GB44882	.	32.9661	38.0207	34.2476	33.6625	56.0856	74.0621	49.5561	59.6471	56.167	28.7325	38.6612	66.867	70.7384	68.8594	69.0894	69.7804	95.705	129.841	86.4078	98.6474	99.7441	62.807	82.0587	136.009	1.77995	7121.69	0.318092	2.61509	0.00892035	0.0139438	1.02187	5125.39	0.353596	0.0882505	0.929678	0.97178	1.39143	5411.48	0.19893	2.39565	0.016591	0.0242699
552845	XM_625221	LOC552845	vacuolar protein sorting-associated protein 51 homolog	protein_coding	XP_625224.4	GB50069	.	7.3809	8.74342	10.8016	6.51687	10.349	10.8809	10.1215	13.0732	10.2186	8.41513	6.27023	8.54739	15.8379	15.8352	21.7906	13.5091	17.6596	19.0758	17.6482	21.6211	18.1467	18.3948	13.3086	17.3856	1.51778	1213.35	0.139539	4.31395	1.60363e-05	3.43352e-05	-1.08926	911.097	0.146899	-0.839668	0.401094	0.669666	1.48976	950.181	0.11516	4.99379	5.9206e-07	1.38008e-06
552846	XM_625222	LOC552846	dnaJ homolog subfamily C member 17	protein_coding	XP_625225.1	GB45636	.	19.0409	26.7333	27.8664	22.1356	33.7589	33.7875	32.2153	41.882	30.8785	24.159	21.5702	25.0114	40.8578	48.4168	56.2162	45.8858	57.6065	59.2343	56.1717	69.2665	54.8355	52.8096	45.783	50.8737	1.74254	2120.93	0.118657	6.7522	1.45618e-11	5.15129e-11	1.03807	1553.55	0.175385	0.307369	0.758562	0.891921	1.46638	1705.83	0.161843	3.41229	0.00064419	0.00113282
724137	NM_001145739,XM_006561563,XM_006561564,XM_006561565,XM_016913848,XM_016913850	NLG-5	neuroligin 5	protein_coding	NP_001139211.1;XP_006561626.1;XP_006561627.1;XP_006561628.1;XP_016769337.1;XP_016769339.1	GB42808	.	0.304537	0.32439	0.269406	0.270766	0.322041	0.408638	0.307971	0.383184	0.288544	0.367488	0.33593	0.220683	0.653472	0.587503	0.543486	0.561283	0.549534	0.716401	0.536989	0.63373	0.512411	0.8033	0.713015	0.448875	1.59632	94.0985	0.287351	2.34817	0.0188658	0.0279706	1.3573	84.0921	0.311345	1.41561	0.156889	0.410532	1.04297	86.3145	0.245971	0.246774	0.805083	0.836783
724188	XM_001119885	LOC724188	protein transport protein Sec61 subunit beta	protein_coding	XP_001119885.1	GB53703	.	36.0083	45.5535	44.3114	32.27	54.6049	64.9244	40.1798	68.4602	48.9127	38.0149	43.3682	60.0216	77.2663	82.502	89.3916	66.8939	93.1783	113.822	70.059	113.223	86.8615	83.0975	92.0495	122.085	1.61239	2774.23	0.207145	3.32713	0.000877461	0.00156768	-1.00156	2096.02	0.273786	-0.00822864	0.993435	0.997581	1.22944	2038.38	0.200623	1.48538	0.137443	0.173089
724274	XM_001119884	LOC724274	protein lethal(2)essential for life	protein_coding	XP_001119884.1	.	.	348.708	119.037	88.7628	79.6521	133.532	119.169	123.738	129.057	154.17	69.6215	53.5661	63.5121	748.253	215.589	179.065	165.114	227.86	208.921	215.754	213.44	273.783	152.187	113.695	129.185	2.12288	5079.78	0.13704	7.92489	2.28347e-15	1.00982e-14	2.59124	5753.25	0.790731	1.73718	0.082355	0.288903	-1.11495	6934.92	0.752916	-0.208501	0.834838	0.86202
724449	XM_001120137	LOC724449	protein lethal(2)essential for life	protein_coding	XP_001120137.1	GB45912	.	297.6	234.562	67.8763	43.8102	319.137	265.062	386.606	289.833	304.705	38.2979	43.2078	53.8505	638.588	424.816	136.93	90.816	544.579	464.69	674.1	479.341	541.11	83.7162	91.709	109.533	6.74266	10003.2	0.204618	13.4559	2.84222e-41	3.2955e-40	2.85056	4912.17	0.858698	1.75993	0.0784204	0.280383	2.63018	11628.3	0.773905	1.80276	0.0714263	0.0948076
724480	XM_026441347,XM_026441348	LOC724480	asparagine synthetase [glutamine-hydrolyzing], transcript variant X1	protein_coding	XP_026297132.1;XP_026297133.1	GB45340	.	6.00174	7.5258	9.95363	6.62673	11.0478	9.30745	7.31929	13.8832	8.51242	6.60582	12.9048	7.94946	12.8785	13.63	20.0799	13.7368	18.852	16.3173	12.7622	22.9608	15.1168	14.4398	27.3906	16.1694	1.71671	978.177	0.197707	3.94346	8.03158e-05	0.000160429	1.37109	842.554	0.380734	1.19591	0.23173	0.503306	-1.0948	811.648	0.343517	-0.380396	0.703652	0.743983
724551	XM_001120441	LOC724551	BRCA1-associated RING domain protein 1	protein_coding	XP_001120441.2	GB49945	.	7.69678	8.67512	10.4736	6.38536	12.8484	11.539	10.3253	14.7621	10.6114	9.19437	7.89707	9.88313	16.5157	15.7115	21.1288	13.2365	21.9246	20.2295	18.0036	24.4143	18.8442	20.0982	16.7616	20.1025	1.62405	1017.45	0.129358	5.40827	6.36371e-08	1.69364e-07	-1.05764	743.961	0.18914	-0.427481	0.669029	0.847351	1.38136	752.363	0.174505	2.67092	0.00756435	0.0116353
724630	XM_006558209,XM_006558210	LOC724630	transmembrane protein 230, transcript variant X1	protein_coding	XP_006558272.1;XP_006558273.1	GB52587	.	16.0899	17.8616	18.4961	12.0524	17.6279	17.5783	15.296	19.2662	17.1754	15.4577	12.2617	15.3371	34.5255	32.3491	37.313	24.984	30.0804	30.8172	26.6707	31.8634	30.501	33.7894	26.0257	31.1961	1.61301	660.339	0.115234	5.98573	2.15427e-09	6.46911e-09	1.05725	511.773	0.158294	0.507383	0.611886	0.819253	1.49758	575.376	0.159082	3.66247	0.000249798	0.000459895
724683	XM_001120574,XM_003249581,XM_016914530	LOC724683	oxidative stress-responsive serine-rich protein 1, transcript variant X1	protein_coding	XP_001120574.1;XP_003249629.1;XP_016770019.1	GB46373	.	15.1384	18.4062	18.54	16.3424	24.5016	22.2069	24.4725	24.6949	20.4924	18.1368	14.4444	15.8614	32.4838	33.3355	37.4017	33.8768	41.8097	38.9318	42.671	40.8417	36.3915	39.6456	30.6583	32.2624	1.61571	1290.31	0.110639	6.25609	3.9474e-10	1.25664e-09	1.11675	1028.32	0.13282	1.19945	0.230353	0.501894	1.36246	1121.42	0.149992	2.97491	0.00293071	0.00477151
724847	XM_001120751,XM_006560974,XM_006560975,XM_006560976	LOC724847	uncharacterized LOC724847, transcript variant X1	protein_coding	XP_001120751.2;XP_006561037.2;XP_006561038.1;XP_006561039.1	GB50540	.	3.50524	4.18421	2.91608	3.48805	3.89458	4.02008	4.1606	3.99687	3.49729	4.05346	1.72716	2.20037	7.52151	7.57804	5.88275	7.23054	6.64574	7.04777	7.25457	6.61022	6.21066	8.86054	3.66592	4.4756	1.65484	535.137	0.243889	2.97961	0.00288617	0.00481325	1.16245	427.272	0.302449	0.718041	0.472732	0.726635	1.45625	495.324	0.235502	2.30257	0.0213033	0.0306699
724850	XM_001120754	LOC724850	BRO1 domain-containing protein BROX	protein_coding	XP_001120754.2	GB52350	.	6.057	7.27045	7.64362	5.65227	8.19105	7.39895	6.40132	8.68229	8.63692	6.18323	5.82948	5.68076	12.997	13.1675	15.4198	11.7168	13.9773	12.9714	11.1616	14.3592	15.3379	13.5161	12.3731	11.5548	1.53122	549.276	0.146879	4.18498	2.85196e-05	5.96826e-05	1.14194	458.159	0.173344	1.10469	0.269296	0.547189	1.30865	493.245	0.165215	2.34895	0.0188266	0.0272802
724885	XM_001120785,XM_006566788	LOC724885	zinc finger protein 395, transcript variant X2	protein_coding	XP_001120785.2;XP_006566851.1	GB53835	.	6.54473	5.17237	5.13612	4.51806	6.33143	6.29689	5.82758	7.30432	4.93559	4.50694	3.9847	6.31263	14.0436	9.36768	10.3613	9.36567	10.804	11.0393	10.1612	12.0802	8.76487	9.85182	8.45757	12.84	1.52961	1505.88	0.17192	3.56653	0.000361733	0.000674303	1.17067	1274.97	0.218228	1.04174	0.297531	0.577076	1.10817	1270.3	0.168447	0.879695	0.379024	0.433249
724953	XM_001120854,XM_016915325	LOC724953	U6 snRNA phosphodiesterase, transcript variant X1	protein_coding	XP_001120854.3;XP_016770814.1	GB49829	.	2.33509	3.05197	2.70887	1.99326	3.3192	3.46569	3.02788	5.0771	2.43762	2.0371	2.23703	3.05863	5.01061	5.52742	5.46473	4.13191	5.66391	6.07584	5.27953	8.39676	4.32884	4.45293	4.74813	6.22133	1.84802	143.834	0.267756	3.30892	0.000936558	0.00166458	1.06293	103.027	0.277581	0.317199	0.751093	0.8879	1.33659	108.462	0.226953	1.84422	0.0651506	0.0871417
725105	XM_006568616,XM_026446129,XM_026446130,XM_026446131,XR_003306514	LOC725105	UDP-sugar transporter UST74c, transcript variant X5	protein_coding	XP_006568679.1;XP_026301914.1;XP_026301915.1;XP_026301916.1	GB45880	.	36.9839	51.1682	43.3509	37.9509	51.8452	50.6567	49.1595	52.227	49.4633	41.5741	29.7059	40.4922	79.3596	92.6709	87.4538	78.67	88.469	88.8084	85.7162	86.3756	87.8394	90.8778	63.0512	82.362	1.5146	3989.84	0.0812191	7.37433	1.65173e-13	6.605e-13	1.0539	3209.39	0.0967871	0.782526	0.433906	0.694657	1.46274	3550.77	0.0909466	6.03288	1.61066e-09	4.57675e-09
725138	XM_001121022	LOC725138	copper transport protein ATOX1	protein_coding	XP_001121022.1	GB55561	.	36.8892	50.2838	51.1899	35.3654	59.0551	56.8469	51.5535	56.682	52.5591	35.5619	39.5539	54.3219	79.1565	91.0691	103.268	73.3104	100.772	99.6607	89.8905	93.7435	93.3371	77.7356	83.9536	110.492	1.5027	1077.51	0.188833	3.11153	0.00186118	0.00318558	1.00613	853.271	0.236894	0.0372032	0.970323	0.986764	1.4165	903.326	0.148969	3.37207	0.000746058	0.00130459
725167	XM_006568468,XM_016911158,XM_016911159,XM_016911160	LOC725167	uncharacterized LOC725167, transcript variant X1	protein_coding	XP_006568531.1;XP_016766647.1;XP_016766648.1;XP_016766649.1	GB47010	.	94.7678	126.33	114.744	96.6843	132.939	132.425	132.954	135.666	132.807	107.98	90.8117	97.7475	203.352	228.797	231.479	200.421	226.849	232.16	231.823	224.372	235.845	236.035	192.749	198.821	1.53945	7176.85	0.0874388	7.11828	1.09283e-12	4.15035e-12	1.11743	5892.08	0.122321	1.30951	0.190361	0.455693	1.42978	6608.27	0.102116	5.05101	4.3949e-07	1.03763e-06
725191	XM_001121066,XM_003249642,XM_006560436	LOC725191	protein giant, transcript variant X3	protein_coding	XP_001121066.2;XP_003249690.1;XP_006560499.1	GB46398	.	0.299146	0.257659	0.062257	0.106616	0.279802	0.315343	0.237701	0.441516	0.141036	0.037056	0.142142	0.154639	0.641904	0.466646	0.125595	0.221009	0.477457	0.552839	0.414465	0.730201	0.250459	0.081002	0.301698	0.314539	5.15656	20.2722	0.661617	3.57671	0.00034795	0.000650262	2.42148	11.1931	0.786071	1.62312	0.104564	NA	1.41999	16.7917	0.51932	0.974123	0.329996	0.383286
725233	XR_410293	LOC725233	uncharacterized LOC725233	lncRNA	.	.	.	0.892312	0.807836	0.632505	0.450522	1.00655	1.1357	0.599286	1.04017	0.82493	0.886591	0.346257	0.547246	1.91471	1.46307	1.27598	0.933906	1.71759	1.99104	1.04494	1.72029	1.46495	1.93802	0.734934	1.11311	1.89336	244.739	0.230438	3.99649	6.42876e-05	0.000129622	1.00773	166.54	0.349383	0.0317776	0.974649	0.988884	1.39709	175.933	0.320365	1.50587	0.1321	0.166809
725335	XM_001121195,XM_006561859	LOC725335	probable cytochrome P450 12a5, mitochondrial, transcript variant X1	protein_coding	XP_001121195.3;XP_006561922.1	GB42898	.	0.546812	0.527388	0.824743	0.210328	0.729949	0.9857	0.573809	0.842059	0.596724	0.66685	0.308844	0.499278	1.17334	0.955153	1.66379	0.435998	1.24559	1.72807	1.00051	1.39264	1.05969	1.45768	0.655525	1.01554	1.55546	74.8873	0.29462	2.16327	0.0305207	0.0436866	-1.46622	48.3491	0.418691	-1.31865	0.187287	0.452396	1.6462	45.5271	0.377046	1.90731	0.0564802	0.0761893
725365	XM_006570917	LOC725365	probable phosphatase phospho2	protein_coding	XP_006570980.1	GB45344	.	7.6407	11.2821	8.26129	8.54149	13.9674	17.1804	14.1902	18.772	14.1846	6.24354	11.7156	9.78454	16.3953	20.433	16.6659	17.706	23.8341	30.1196	24.7425	31.0461	25.1896	13.6479	24.8665	19.902	2.51084	752.34	0.210288	6.31594	2.68521e-10	8.67186e-10	1.47553	524.252	0.31024	1.80904	0.0704446	0.262934	1.43794	664.272	0.251716	2.08173	0.0373676	0.0518224
725368	XM_001121229	LOC725368	probable serine/threonine-protein kinase DDB_G0283337	protein_coding	XP_001121229.2	GB51427	.	30.6276	39.4505	47.557	29.3519	49.6079	48.08	44.1161	57.5637	46.1684	35.3896	30.1936	36.5882	65.7204	71.4489	95.939	60.8448	84.6513	84.291	76.9224	95.2017	81.9882	77.3589	64.0863	74.4212	1.59819	2705.09	0.136269	4.964	6.90562e-07	1.67829e-06	-1.04172	2011.7	0.169574	-0.347773	0.728011	0.879587	1.47869	2135.35	0.126628	4.45653	8.32988e-06	1.76692e-05
725478	XM_001121320,XM_003251085,XM_003251086	LOC725478	N-acetyltransferase 6, transcript variant X1	protein_coding	XP_001121320.1;XP_003251133.1;XP_003251134.1	GB44413	.	12.2723	15.9487	15.6124	11.9221	17.7069	18.1131	17.3979	20.7328	17.0316	11.9361	11.1027	12.6623	26.3337	28.8848	31.4957	24.7139	30.2152	31.7549	30.3356	34.2889	30.2456	26.0915	23.5655	25.7553	1.76381	821.469	0.13226	6.19002	6.01585e-10	1.88475e-09	1.1185	620.823	0.15447	1.04595	0.295586	0.574685	1.49032	714.092	0.111339	5.16997	2.34128e-07	5.65374e-07
725552	XM_006569901,XM_026440744	LOC725552	DNA-directed RNA polymerase III subunit RPC1, transcript variant X2	protein_coding	XP_006569964.1;XP_026296529.1	GB41333	.	28.9926	64.9052	27.9149	24.5649	50.1443	67.5615	38.7266	74.5904	55.0064	30.8921	35.3579	25.6907	62.212	117.55	56.314	50.9216	85.5667	118.445	67.5251	123.361	97.683	67.5278	75.0475	52.2555	2.11842	9497.38	0.146313	7.40187	1.34276e-13	5.38416e-13	1.29209	6868.72	0.201653	1.83339	0.066744	0.255407	1.47115	8357.07	0.234414	2.37591	0.0175059	0.0255176
725578	XM_006565517,XM_016914616,XM_026443187	LOC725578	uncharacterized LOC725578, transcript variant X1	protein_coding	XP_006565580.1;XP_016770105.1;XP_026298972.1	GB52634	.	32.1352	41.7068	33.283	40.1295	38.8765	35.8142	42.7429	38.5435	41.8059	33.0048	33.8702	27.1683	68.9553	75.5352	67.1434	83.1862	66.3392	62.7874	74.528	63.7451	74.241	72.1459	71.8898	55.261	1.50695	2657.47	0.112545	5.25686	1.46537e-07	3.78998e-07	1.45493	2561.2	0.165267	3.27318	0.00106344	0.0178113	1.22757	2957.16	0.143583	2.06013	0.0393861	0.0544725
725671	XM_001121493,XM_006561640	LOC725671	homeobox protein Nkx-2.8, transcript variant X2	protein_coding	XP_001121493.2;XP_006561703.1	GB42790	.	0.30895	1.51965	0.675233	0.022463	1.61656	2.40759	1.19724	2.18389	3.11533	0.18667	0.930022	0.234055	0.662942	2.75223	1.36218	0.046564	2.75851	4.22084	2.08754	3.61183	5.53235	0.408046	1.97398	0.476073	6.87494	112.573	0.443071	6.27742	3.44228e-10	1.10129e-09	1.57624	36.1074	1.0203	0.643427	0.519947	0.760955	4.4138	103.683	1.23751	1.73092	0.0834664	0.109474
725760	XM_001121569	LOC725760	tetraspanin-2A	protein_coding	XP_001121569.3	GB47823	.	15.4116	19.1329	15.0707	15.188	27.8819	32.3663	22.3514	27.2632	26.1466	15.5018	19.9365	24.6916	33.07	34.6516	30.4028	31.4839	47.5779	56.7428	38.9727	45.0892	46.4324	33.8857	42.3154	50.2232	1.93363	2053.79	0.239193	3.97718	6.97374e-05	0.000140143	1.16335	1495.63	0.301347	0.724349	0.468851	0.724729	1.35925	1656.09	0.217175	2.03897	0.0414535	0.0571341
725860	XM_006561163,XM_006561164,XM_006561166,XM_026446387	LOC725860	synaptotagmin 13, transcript variant X1	protein_coding	XP_006561226.1;XP_006561227.1;XP_006561229.1;XP_026302172.1	GB50729	.	1.34392	2.2225	1.98955	1.88376	3.07784	2.80907	1.96541	3.20016	2.0734	2.08831	1.39805	2.35086	2.88377	4.02517	4.01361	3.90492	5.25205	4.92469	3.42696	5.29259	3.68205	4.56489	2.96737	4.7817	1.70698	590.133	0.1415	5.4519	4.98354e-08	1.33881e-07	-1.07048	415.836	0.212974	-0.461352	0.644546	0.835996	1.363	415.121	0.188838	2.36595	0.0179838	0.0261585
725898	XM_016912415	LOC725898	HSPB1-associated protein 1	protein_coding	XP_016767904.1	GB48645	.	6.35473	8.47998	12.369	6.76134	13.0312	12.6345	9.70084	13.5471	10.239	8.38713	7.24925	11.0763	13.6359	15.3581	24.9527	14.0159	22.2365	22.1501	16.9147	22.4049	18.1828	18.3336	15.3866	22.5294	1.51427	753.107	0.166255	3.60062	0.000317455	0.000595764	-1.22659	536.875	0.227764	-1.2937	0.195769	0.462382	1.4294	511.673	0.17203	2.99601	0.00273536	0.00447546
725914	XR_412100	LOC725914	uncharacterized LOC725914	lncRNA	.	.	.	6.48052	6.43721	6.14192	6.53617	12.0342	7.44637	7.64988	8.27487	8.61383	4.75776	5.4923	5.4109	13.9058	11.6584	12.3904	13.5491	20.5353	13.0545	13.3386	13.6854	15.2969	10.4001	11.6575	11.0059	2.09971	538.385	0.230165	4.64964	3.3251e-06	7.60604e-06	1.42953	416.398	0.159623	3.22976	0.00123895	0.0200688	1.26777	486.337	0.14642	2.33775	0.0194	0.0280556
725926	XM_001121713,XM_003249613	LOC725926	collagen alpha-1(IV) chain, transcript variant X2	protein_coding	XP_001121713.2;XP_003249661.2	GB17444	.	124.486	175.218	120.018	120.385	145.63	158.649	152.538	181.442	153.313	116.409	95.1357	138.671	267.121	317.337	242.118	249.552	248.504	278.134	265.97	300.077	272.261	254.46	201.927	282.06	1.58275	11604.7	0.138908	4.76885	1.85281e-06	4.34565e-06	1.13366	9450.56	0.145773	1.24155	0.214401	0.484552	1.47055	10862.9	0.115541	4.81523	1.4703e-06	3.32176e-06
725974	XM_026443492	LOC725974	calcium uniporter protein, mitochondrial	protein_coding	XP_026299277.1	GB55974	.	3.69166	3.77228	3.40566	3.78763	4.03485	4.51503	4.84219	4.65529	3.98321	3.39194	3.06041	2.81719	7.92154	6.83198	6.8704	7.85153	6.8851	7.91549	8.44301	7.69914	7.07359	7.41452	6.49576	5.73023	1.6863	330.285	0.151104	4.98904	6.06789e-07	1.48206e-06	1.38267	288.31	0.154535	3.02489	0.0024872	0.0324983	1.23673	327.715	0.159473	1.92216	0.054586	0.07376
725988	XM_006560996	LOC725988	uncharacterized LOC725988	protein_coding	XP_006561059.1	GB50570	.	0.218354	0.389499	0.171474	0.299804	0.711962	0.591357	0.270636	0.524565	0.487801	0.061691	0.031666	0.11839	0.468542	0.705422	0.345922	0.621476	1.2149	1.03673	0.471891	0.867552	0.866261	0.134851	0.067212	0.240807	6.08716	27.5513	0.514329	5.06635	4.05518e-07	1.00528e-06	1.89944	10.9425	0.8201	1.12861	0.259061	NA	2.1484	20.0587	0.608054	1.81442	0.0696134	0.0925926
726370	XM_001122113,XM_006557815,XR_001705438,XR_001705439	LOC726370	uncharacterized LOC726370, transcript variant X4	protein_coding	XP_001122113.1;XP_006557878.1	GB54763	.	0.060517	0.234385	0.091202	0.10384	0.133485	0.271035	0.162156	0.09949	0.182783	0.077342	0.224479	0.128944	0.129856	0.424496	0.183987	0.215254	0.22778	0.475162	0.282741	0.164541	0.324595	0.169063	0.476459	0.262274	2.26405	27.5696	0.555467	2.12237	0.0338066	0.048022	1.88161	24.1898	0.664374	1.37268	0.169853	0.427449	1.45496	33.5522	0.559523	0.966866	0.333611	0.387105
726399	XM_006557303,XM_006557304,XM_006557305,XM_006557306,XM_026441856,XM_026441857,XM_026441858,XM_026441859	LOC726399	transcriptional activator protein Pur-beta, transcript variant X3	protein_coding	XP_006557366.1;XP_006557367.1;XP_006557368.1;XP_006557369.1;XP_026297641.1;XP_026297642.1;XP_026297643.1;XP_026297644.1	GB40265	.	33.6501	30.5956	30.5368	32.9719	31.5812	35.953	30.9399	33.7818	31.3496	32.1476	29.3137	28.5713	72.206	55.4117	61.6034	68.3488	53.8904	63.0307	53.9478	55.8701	55.6722	70.2721	62.2187	58.1147	1.60919	5213.49	0.107029	6.41261	1.43047e-10	4.72275e-10	1.24536	4415.47	0.121697	2.60125	0.00928858	0.0764235	1.21912	4753.59	0.101744	2.80935	0.0049641	0.0078471
726407	XM_001120691	LOC726407	uncharacterized LOC726407	protein_coding	XP_001120691.3	GB45056	.	43.5491	58.355	42.8435	44.2068	82.1551	59.2582	65.8797	64.9853	67.4726	51.17	46.6187	47.1542	93.4472	105.687	86.4302	91.6383	140.19	103.888	114.87	107.476	119.821	111.854	98.9487	95.9128	1.79486	8887.8	0.177407	4.7567	1.96781e-06	4.60381e-06	1.20997	6916.03	0.173949	1.58073	0.11394	0.344581	1.46173	8147.3	0.141034	3.88326	0.000103066	0.00019776
726414	XM_006566202,XM_026443393	LOC726414	protein windpipe, transcript variant X1	protein_coding	XP_006566265.2;XP_026299178.1	GB51163	.	11.6659	13.3057	10.2355	11.6847	15.0026	16.5426	10.9387	14.4327	13.8851	16.5549	6.26274	6.70306	25.0326	24.098	20.6487	24.2217	25.6005	29.0016	19.0731	23.8696	24.6578	36.1877	13.2927	13.6342	1.71404	2630.7	0.293315	2.65041	0.00803942	0.0126418	1.09796	1990.87	0.330242	0.408276	0.683071	0.85414	1.37163	2168	0.212749	2.14287	0.0321235	0.044993
726455	XM_026443714	LOC726455	mutS protein homolog 4	protein_coding	XP_026299499.1	GB43079	.	0.302708	0.490738	0.589251	0.706754	0.7682	0.930213	0.829203	1.15057	0.596763	0.576097	0.550916	0.421046	0.649547	0.888777	1.18872	1.46506	1.31086	1.63079	1.44583	1.90287	1.05976	1.2593	1.16932	0.856418	2.19816	143.465	0.240586	4.72302	2.32373e-06	5.39687e-06	1.26723	100.168	0.386381	0.884289	0.37654	0.651697	1.24675	109.887	0.380286	0.836678	0.402773	0.457798
726470	XM_006566207,XM_016914617,XM_016914618,XM_016914619,XM_026443314	LOC726470	solute carrier organic anion transporter family member 1A5, transcript variant X4	protein_coding	XP_006566270.2;XP_016770106.2;XP_016770107.2;XP_016770108.2;XP_026299099.1	GB51165	.	4.7841	5.92335	4.596	4.64448	6.74439	8.79472	5.82516	7.59256	7.5757	3.58499	4.45845	6.2971	10.2657	10.7278	9.27174	9.62774	11.5087	15.4184	10.157	12.557	13.4533	7.83651	9.46311	12.8084	1.95686	1075.31	0.236686	4.0921	4.27489e-05	8.77616e-05	1.20406	792.058	0.252879	1.05942	0.28941	0.567921	1.43387	920.568	0.144508	3.59783	0.00032088	0.000584065
726526	NM_001167720,XM_006559303	NPF	neuropeptide F	protein_coding	NP_001161192.1;XP_006559366.1	GB50693	.	2.02497	2.39973	2.40027	2.58127	2.78225	4.43201	3.98579	4.1684	2.90909	1.69486	2.90211	2.3442	4.34515	4.34616	4.84219	5.35082	4.74765	7.76994	6.94976	6.8939	5.1661	3.70483	6.15976	4.76816	2.19579	135.596	0.27998	4.05293	5.05791e-05	0.000103157	1.53849	106.509	0.326544	1.90332	0.0569987	0.234247	1.22912	125.534	0.292136	1.0188	0.308299	0.360752
726631	XM_001122354	LOC726631	F-box/WD repeat-containing protein 4	protein_coding	XP_001122354.2	GB46178	.	8.29922	10.4501	9.73399	8.37173	11.4852	12.0489	11.0407	13.2899	10.7953	8.68419	8.66342	9.64291	17.8084	18.9262	19.6368	17.3541	19.5985	21.1235	19.2509	21.9795	19.1708	18.983	18.3882	19.6139	1.60831	882.717	0.117857	5.81675	6.00036e-09	1.73492e-08	1.14527	716.099	0.16945	1.15484	0.248155	0.523424	1.30992	771.749	0.138631	2.80949	0.00496206	0.00784508
726792	XM_026445367	LOC726792	pickpocket protein 28	protein_coding	XP_026301152.1	GB46186	.	0.308611	0.874756	0.524578	0.667205	0.905412	1.03964	1.00089	1.27088	0.67136	0.434537	0.822837	0.688854	0.662214	1.58427	1.05826	1.38308	1.545	1.82264	1.74519	2.10185	1.19223	0.949865	1.74648	1.40114	2.36007	84.3448	0.297355	4.16617	3.09757e-05	6.45333e-05	1.40081	59.7685	0.491009	0.99034	0.322008	0.601858	1.42472	73.5663	0.433412	1.17828	0.238684	0.285039
726867	XM_001122583	LOC726867	ATP-binding cassette sub-family B member 6, mitochondrial	protein_coding	XP_001122583.4	GB54214	.	9.7323	14.3372	11.7522	10.4347	15.1322	15.0542	14.682	19.6352	13.3014	10.011	11.3045	10.7963	20.8835	25.966	23.7083	21.6305	25.8218	26.3922	25.6001	32.4737	23.6212	21.8833	23.9939	21.9599	1.87507	1969.92	0.135469	6.69485	2.15897e-11	7.52856e-11	1.2338	1509.04	0.18666	1.62384	0.104411	0.327	1.37686	1731.01	0.165193	2.79297	0.00522262	0.00822918
726912	XM_016917650,XM_026440446	LOC726912	protein cortex, transcript variant X2	protein_coding	XP_016773139.1;XP_026296231.1	GB42164	.	0.144804	0.316901	0.245572	0.356014	0.291394	0.267143	0.275412	0.266571	0.466124	0.188751	0.283402	0.142868	0.310718	0.57394	0.495405	0.737996	0.497238	0.46834	0.480219	0.440869	0.827765	0.412594	0.601524	0.290599	1.77466	29.0278	0.395797	2.09082	0.036544	0.0516321	1.63927	27.2627	0.517221	1.37862	0.168011	0.423895	1.36963	34.9933	0.465115	0.975638	0.329244	0.382517
727121	XM_001122835,XM_006565748	LOC727121	uncharacterized LOC727121, transcript variant X1	protein_coding	XP_001122835.3;XP_006565811.2	GB41720	.	10.9994	14.154	8.53673	11.1361	15.6878	15.7574	14.1294	13.942	16.6019	10.8552	12.1231	11.9967	23.6023	25.6343	17.2215	23.0846	26.7698	27.625	24.6365	23.0581	29.4824	23.7285	25.7315	24.4016	1.76566	1649.08	0.190412	4.30754	1.65082e-05	3.52943e-05	1.38275	1399.77	0.223852	2.08861	0.0367429	0.181915	1.33914	1659.8	0.157336	2.67775	0.00741194	0.0114162
727309	XM_001123018,XM_003250654,XM_003250655	LOC727309	glutaredoxin-C4, transcript variant X2	protein_coding	XP_001123018.1;XP_003250702.1;XP_003250703.1	GB41663	.	133.177	194.197	136.936	133.354	199.387	183.683	181.702	240.125	185.871	148.739	167.827	194.064	285.771	351.711	276.247	276.435	340.235	322.023	316.822	397.131	330.08	325.131	356.214	394.731	1.58077	4219.6	0.192939	3.42402	0.000617024	0.00112269	1.15655	3477.65	0.256857	0.816925	0.413971	0.67849	1.29905	3743.85	0.191147	1.97471	0.0483011	0.0659264
727320	XM_026444928	LOC727320	U3 small nucleolar RNA-associated protein 18 homolog	protein_coding	XP_026300713.1	GB41690	.	17.714	19.2624	23.2045	15.579	22.5694	23.8503	20.9916	29.1304	21.0155	17.392	16.315	21.1819	38.0105	34.8862	46.8116	32.2943	38.5126	41.813	36.6017	48.1773	37.3203	38.0176	34.6287	43.0844	1.50027	1823.3	0.150927	3.8775	0.000105536	0.000207657	1.01671	1450.96	0.172104	0.138921	0.889512	0.95547	1.27238	1453.58	0.117687	2.95304	0.00314657	0.00510678
727432	XM_026440896,XM_026440897	LOC727432	protein phosphatase inhibitor 2, transcript variant X2	protein_coding	XP_026296681.1;XP_026296682.1	GB48191	.	29.2943	36.9801	31.6383	28.2362	37.5613	35.237	36.4305	42.2426	36.5073	27.6543	21.3563	30.2381	62.8594	66.9748	63.8254	58.5321	64.0949	61.7754	63.5216	69.8629	64.8315	60.4501	45.329	61.5051	1.57625	1656.4	0.114096	5.75391	8.72009e-09	2.48768e-08	1.1082	1335.66	0.127182	1.16539	0.243863	0.518248	1.4394	1500.56	0.106502	4.93394	8.05884e-07	1.85869e-06
727444	XM_026444727	LOC727444	uncharacterized LOC727444	protein_coding	XP_026300512.1	GB48205	.	0.179953	0.343137	0.165798	0.366824	0.462304	0.27226	0.200119	0.344035	0.369261	0.155243	0.148787	0.097261	0.386142	0.621456	0.334473	0.760404	0.78888	0.477311	0.348935	0.568982	0.655753	0.33935	0.315802	0.197831	3.07925	22.2864	0.505916	3.20721	0.00134028	0.00233567	2.04348	16.3322	0.588868	1.75086	0.0799701	NA	1.36237	22.7537	0.501504	0.889561	0.373702	0.427784
727471	XM_001123179	LOC727471	NAD(P)H-hydrate epimerase	protein_coding	XP_001123179.2	GB49521	.	5.75495	7.47703	8.80564	5.97114	8.82222	10.3426	7.20635	9.92801	8.58157	5.92057	5.86545	8.01935	12.3489	13.5417	17.764	12.3778	15.0543	18.1321	12.5653	16.4194	15.2396	12.9419	12.4495	16.3115	1.56947	391.33	0.189007	3.44047	0.000580699	0.00105865	-1.02064	297.737	0.223333	-0.131959	0.895017	0.958461	1.35995	303.876	0.160144	2.76969	0.00561089	0.00880989
727515	XM_001123223	LOC727515	mitochondrial import inner membrane translocase subunit Tim29	protein_coding	XP_001123223.3	GB51433	.	4.69639	5.94396	5.15464	4.32211	6.2715	5.85973	5.92856	8.00292	6.12016	4.36978	3.51157	4.70454	10.0775	10.7651	10.3987	8.95949	10.7017	10.2729	10.3373	13.2356	10.8685	9.552	7.45334	9.56914	1.73281	287.293	0.175891	4.50911	6.50996e-06	1.45227e-05	1.10464	218.005	0.167868	0.855303	0.392383	0.662641	1.4884	249.575	0.140738	4.07681	4.56579e-05	9.02703e-05
727522	XM_001123230	LOC727522	uncharacterized LOC727522	protein_coding	XP_001123230.2	GB43689	.	0.243275	233.981	0.425067	2.82368	304.752	320.143	310.277	378.709	448.607	0.034716	161.911	0.827877	0.522018	423.763	0.857508	5.85332	520.032	561.255	541.009	626.328	796.658	0.075887	343.659	1.68392	935.331	18603.4	0.955563	10.3283	5.24891e-25	3.64338e-24	178.524	3551.41	2.06649	3.61964	NA	NA	5.51617	19829.1	1.90026	1.29649	0.194807	0.237528
727612	XM_001123319,XM_006565272	LOC727612	PITH domain-containing protein GA19395, transcript variant X2	protein_coding	XP_001123319.2;XP_006565335.1	GB49417	.	28.0255	35.3572	35.7012	25.0164	42.5073	36.5973	32.9941	43.1147	39.9542	29.9245	27.2249	31.2839	60.1368	64.0355	72.0217	51.8577	72.5347	64.1602	57.5297	71.3053	70.9527	65.4126	57.7853	63.6321	1.55051	1453.26	0.12051	5.25056	1.51641e-07	3.91606e-07	1.05177	1152.62	0.157549	0.462178	0.643954	0.835649	1.38597	1232.58	0.142524	3.304	0.00095316	0.00164656
732503	NR_031520,rna-Mir281	Mir281	microRNA 281	miRNA	.	.	.	0.198232	2.26102	0.623881	0.997981	2.87627	3.43178	1.10256	2.24215	2.86189	0.059715	1.99153	0.430587	0.425364	4.09494	1.25859	2.06876	4.90809	6.0164	1.92247	3.70818	5.08228	0.130531	4.22705	0.875825	6.25499	9.76768	0.810652	3.26281	0.00110312	0.0019438	2.8155	5.10695	1.07163	1.39357	0.163447	NA	1.85671	9.25015	0.763472	1.16933	0.24227	0.28902
807691	rna-KEF36_p07	ND3	NADH dehydrogenase subunit 3	protein_coding	NP_008088.1	.	KEF36_p07	3.77779	4.46786	4.31112	2.56022	6.13779	7.29647	6.73463	8.9168	3.47396	1.50223	3.16702	2.72207	8.10634	8.09175	8.69702	5.30719	10.4736	12.7917	11.7427	14.7471	6.16922	3.28376	6.72204	5.53675	3.17984	90.631	0.376841	4.4288	9.4758e-06	2.07337e-05	1.4035	51.4422	0.440135	1.11108	0.266534	0.544945	1.58519	68.1097	0.342646	1.93978	0.0524064	0.0710124
807694	rna-KEF36_p04	ND4L	NADH dehydrogenase subunit 4L	protein_coding	NP_008091.1	.	KEF36_p04	0.870391	0.861708	1.70654	0.767228	2.04106	2.44517	1.81919	1.64184	1.01595	0.524199	0.539343	0.717819	1.86767	1.56064	3.44268	1.59042	3.48287	4.28672	3.17201	2.71536	1.80417	1.14586	1.14476	1.46006	2.51069	19.9967	0.586191	2.26561	0.0234752	0.0343045	-1.07896	10.7624	0.696601	-0.157388	0.874939	NA	1.79636	12.7901	0.571198	1.47948	0.139012	0.174764
64984913	rna-KEF36_t09	.	tRNA-Trp	tRNA	.	.	KEF36_t09	0.861686	0.760019	1.08914	0.2356	2.37011	3.13485	1.40066	3.05313	0.329757	0.256275	0.72678	0.872162	1.849	1.37647	2.19717	0.488384	4.04438	5.49584	2.44224	5.04941	0.585598	0.560197	1.5426	1.774	4.13317	6.88626	0.87982	2.32689	0.0199709	0.0295026	1.11079	2.78319	1.23774	0.122467	0.902529	NA	1.34749	3.02585	1.1113	0.387184	0.69862	0.739728
100126690	NM_001110712	Pban	pheromone biosynthesis-activating neuropeptide	protein_coding	NP_001104182.1	GB46057	.	0.374418	1.37504	1.13681	0.875942	1.13998	1.45659	1.15325	1.30957	0.574207	0.526137	0.594374	0.61205	0.803421	2.49033	2.29334	1.81578	1.94527	2.55361	2.01085	2.16583	1.0197	1.1501	1.26157	1.24492	2.0703	38.2036	0.414622	2.53204	0.0113401	0.0174737	1.02771	24.8557	0.550901	0.0715673	0.942946	0.977744	1.71969	30.081	0.513846	1.52214	0.127975	0.162118
100216489	NM_001142607	Eth	ecdysis triggering hormone	protein_coding	NP_001136079.1	GB40094	.	5.34698	8.16567	5.10993	7.00792	6.70796	13.1774	7.13893	9.26596	6.76196	5.14559	4.218	4.76297	11.4735	14.7889	10.3085	14.527	11.4465	23.1018	12.4477	15.3245	12.0082	11.2479	8.95275	9.688	2.38469	225.214	0.278038	4.50946	6.49938e-06	1.45022e-05	1.3849	156.037	0.228992	2.05151	0.0402172	0.19222	1.38228	189.199	0.21913	2.13139	0.0330568	0.0462183
100379261	NM_001172718	LOC100379261	uncharacterized LOC100379261	protein_coding	NP_001166189.1	GB49960	.	12.1873	14.9826	14.0805	11.5555	17.6049	18.2524	15.0611	16.9743	13.1212	13.303	8.83337	11.4005	26.1513	27.1351	28.4052	23.9539	30.0411	31.999	26.2611	28.0729	23.3013	29.0793	18.7489	23.1888	1.67784	1926.28	0.117595	6.34898	2.16753e-10	7.04429e-10	1.05494	1454.52	0.119351	0.646472	0.517974	0.759737	1.37891	1556.29	0.126151	3.67444	0.000238374	0.000439729
100576230	XR_003306510,XR_003306511,XR_003306512	LOC100576230	uncharacterized LOC100576230, transcript variant X1	lncRNA	.	.	.	2.91913	2.53807	2.96442	1.73279	3.47318	3.20516	3.16939	3.70132	3.3676	2.46618	1.33002	3.09127	6.26384	4.5967	5.98028	3.59197	5.92666	5.61911	5.52626	6.12142	5.98035	5.39088	2.82299	6.28772	1.51786	99.4112	0.254735	2.36337	0.0181094	0.0269425	-1.22635	70.4827	0.375318	-0.78433	0.432846	0.693524	1.55547	71.0989	0.341039	1.86885	0.0616441	0.0826993
100576258	XM_003251693	LOC100576258	uncharacterized LOC100576258	protein_coding	XP_003251741.1	GB51566	.	9.25626	10.3776	7.55926	12.7311	12.441	13.6591	12.6531	19.0863	14.3576	6.04326	11.7537	13.4294	19.862	18.7949	15.2497	26.3909	21.2294	23.9463	22.0624	31.5658	25.497	13.2101	24.9473	27.3158	2.02623	609.11	0.319896	3.18479	0.00144861	0.0025125	1.57284	512.48	0.356538	1.83255	0.0668696	0.255772	1.13278	583.475	0.215754	0.833676	0.404463	0.459465
100576484	XM_003250928,XM_006566897,XM_006566900	LOC100576484	caspase-1, transcript variant X2	protein_coding	XP_003250976.2;XP_006566960.2;XP_006566963.2	GB52004	.	14.3361	28.8612	16.3986	29.3916	33.4103	26.1425	33.7469	42.4775	55.1325	8.92598	47.8393	31.6843	30.7622	52.2705	33.0817	60.9272	57.0116	45.8315	58.8423	70.2515	97.9071	19.5115	101.54	64.4466	2.13114	1470.03	0.386448	2.82476	0.00473159	0.00769718	2.0392	1414.87	0.750542	1.36968	0.170788	0.428817	1.25766	1864.94	0.423672	0.780648	0.43501	0.490417
100576552	XM_003249068,XM_006557429,XM_006557430,XM_006557432,XM_016915033,XM_026443954	LOC100576552	uncharacterized LOC100576552, transcript variant X5	protein_coding	XP_003249116.3;XP_006557492.2;XP_006557493.2;XP_006557495.2;XP_016770522.2;XP_026299739.1	GB46640	.	3.31307	11.0827	3.05976	8.57259	11.834	11.5779	13.0325	18.8624	17.7916	1.17136	14.9146	10.7553	7.10915	20.072	6.1726	17.7705	20.1936	20.2978	22.724	31.1957	31.5951	2.56051	31.6564	21.8764	3.36939	1307.66	0.882438	1.98596	0.0470378	0.0652118	2.3154	987.43	1.04646	1.15748	0.247075	0.522038	1.53409	1519.07	0.677147	0.911744	0.361904	0.415629
100576696	XR_120572	LOC100576696	uncharacterized LOC100576696	lncRNA	.	GB42361	.	0.12554	0.286953	0.19544	0.357601	0.467442	0.400029	0.548725	0.34911	0.363945	0.112003	0.286081	0.302456	0.269382	0.5197	0.394271	0.741287	0.797646	0.701307	0.956776	0.577376	0.646312	0.24483	0.60721	0.615202	2.37348	25.3698	0.513488	2.42849	0.0151618	0.0228953	1.56914	19.2094	0.663385	0.979781	0.327194	0.606259	1.58089	26.3484	0.528938	1.24917	0.211602	0.255669
100576738	XM_003249555,XM_016916321	LOC100576738	uncharacterized LOC100576738, transcript variant X1	protein_coding	XP_003249603.2;XP_016771810.2	GB42262	.	0.618303	0.87466	0.342068	0.454286	1.01491	1.00595	0.478235	0.786878	0.579457	0.247021	0.13288	0.246654	1.32675	1.5841	0.69007	0.941709	1.73185	1.76358	0.833867	1.30138	1.02903	0.539969	0.28204	0.501699	4.04545	45.9414	0.361721	5.57418	2.48693e-08	6.86228e-08	1.74226	24.345	0.568303	1.40939	0.158718	0.41302	1.69492	36.8696	0.512992	1.48388	0.137841	0.173462
100576876	XM_006561605,XM_006561606,XM_026443043	LOC100576876	uncharacterized LOC100576876, transcript variant X2	protein_coding	XP_006561668.2;XP_006561669.2;XP_026298828.1	.	.	12.1809	14.7852	13.2175	12.6167	16.8483	16.855	15.5599	18.0609	17.6164	12.3922	12.0829	13.5324	26.1377	26.7775	26.6644	26.1537	28.75	29.5492	27.1307	29.87	31.284	27.0884	25.6462	27.5252	1.60762	3599.67	0.0977111	7.00973	2.38782e-12	8.86202e-12	1.1853	2973.54	0.144767	1.69413	0.090241	0.303898	1.33359	3291.07	0.125162	3.31819	0.000906015	0.00156907
100577161	XM_003251822	LOC100577161	uncharacterized LOC100577161	protein_coding	XP_003251870.2	GB46103	.	0.13594	9.45134	0.109002	1.73385	14.4727	9.75529	8.74793	22.3623	12.8546	0.283738	9.13831	1.61143	0.2917	17.1173	0.219894	3.59418	24.6964	17.1024	15.2532	36.9839	22.8279	0.62023	19.3962	3.27769	27.3631	438.769	1.07077	4.45862	8.24898e-06	1.81616e-05	7.39579	129.27	1.62958	1.77144	0.0764869	0.275947	2.63977	358.006	1.34215	1.04341	0.296758	0.348519
100577242	XM_026439806	LOC100577242	sterile alpha and TIR motif-containing protein 1	protein_coding	XP_026295591.1	GB55860	.	16.4353	15.655	14.5599	13.1545	17.6801	17.1364	15.7856	26.4727	18.5632	15.4173	12.0661	15.77	35.2666	28.3528	29.3723	27.2686	30.1695	30.0425	27.5244	43.7819	32.9654	33.7011	25.6105	32.0766	1.6338	4852.48	0.181621	3.89952	9.63827e-05	0.000190375	1.14064	3883.84	0.131171	1.44732	0.147807	0.396672	1.24552	4068.42	0.118823	2.66573	0.00768219	0.0118077
100577303	XR_001702481,XR_001702482,XR_001702483,XR_001702484,XR_001702485,XR_001702486,XR_001702487	LOC100577303	uncharacterized LOC100577303, transcript variant X7	lncRNA	.	.	.	0.707803	1.15218	0.912838	0.854508	1.23905	1.67051	1.23368	0.951356	1.12796	0.818902	1.3745	0.9726	1.5188	2.08671	1.84151	1.77135	2.11432	2.92864	2.15109	1.5734	2.00309	1.79006	2.91738	1.97829	1.74301	260.757	0.262453	3.0542	0.00225661	0.00382102	1.40962	226.182	0.35487	1.39573	0.162796	0.417899	1.19938	253.446	0.319848	0.820043	0.412192	0.467314
100577335	XM_003251051,XM_003251052,XM_006567796,XM_016912139,XM_016912140	LOC100577335	protein rolling stone, transcript variant X1	protein_coding	XP_003251099.1;XP_003251100.1;XP_006567859.1;XP_016767628.1;XP_016767629.1	GB44469	.	2.96511	2.64921	2.81951	1.84519	4.17095	3.9523	3.25589	3.61669	3.21474	3.13177	2.0169	2.77348	6.3625	4.79799	5.68794	3.82498	7.11734	6.92895	5.67708	5.98146	5.7089	6.8458	4.28088	5.64132	1.66621	210.088	0.184282	3.997	6.41505e-05	0.000129397	-1.02558	153.159	0.232676	-0.156603	0.875558	0.949575	1.41153	159.58	0.224461	2.21537	0.0267346	0.0378893
100577714	NM_001242971	Or35	odorant receptor 35	protein_coding	NP_001229900.1	GB52394	.	0.124082	0.498371	0.16882	0.439916	0.603036	0.833476	0.388884	0.524	0.311691	0.086052	0.12363	0.021636	0.266253	0.902601	0.340569	0.91192	1.02903	1.4612	0.678073	0.866617	0.553516	0.188103	0.262406	0.044009	8.03069	28.0979	0.591116	5.08449	3.68611e-07	9.17109e-07	2.96767	11.961	0.865234	1.81377	0.0697137	NA	1.79203	22.054	0.59959	1.40361	0.160435	0.199018
100577743	XM_026439719	LOC100577743	uncharacterized LOC100577743	protein_coding	XP_026295504.1	.	.	0.680112	0.475088	1.52387	0.427629	2.0954	0.604495	0.466944	2.32493	1.25888	0.421837	0.293451	0.552264	1.45938	0.860433	3.07418	0.88645	3.57562	1.05977	0.81418	3.84509	2.23559	0.922103	0.622853	1.12332	2.48843	156.551	0.560398	2.34697	0.0189269	0.0280532	-1.41623	75.5713	0.519286	-0.966818	0.333635	0.612579	1.63061	72.302	0.461106	1.52982	0.126062	0.159971
100577767	XR_001706223,XR_003306404,XR_003306405,XR_003306406,XR_003306407,XR_003306408,XR_003306409	LOC100577767	uncharacterized LOC100577767, transcript variant X1	lncRNA	.	.	.	6.15535	8.61656	7.07405	8.20106	9.92273	10.1263	10.8173	10.7358	9.75346	10.1354	11.2186	4.11618	13.2081	15.6055	14.2708	17.0003	16.9322	17.7529	18.8614	17.7554	17.3207	22.1553	23.8117	8.3724	1.85215	254.286	0.291035	3.05531	0.0022483	0.00380821	1.64738	231.691	0.372754	1.93203	0.0533553	0.225032	1.14599	269.602	0.271279	0.724711	0.46863	0.523445
100577788	XM_006566188	LOC100577788	uncharacterized LOC100577788	protein_coding	XP_006566251.1	GB50903	.	0.60955	0.979356	2.23729	1.26235	2.33539	2.43397	1.73137	2.17353	1.80295	1.40175	0.952463	1.73205	1.30797	1.77371	4.5134	2.61678	3.98512	4.2671	3.01888	3.59469	3.20177	3.06412	2.02161	3.52303	1.58424	118.37	0.244752	2.71209	0.0066861	0.010649	-1.48829	75.5717	0.383654	-1.49524	0.134853	0.376969	1.6298	69.8375	0.38916	1.81081	0.0701701	0.0932847
100577863	XR_001705494,XR_119935	LOC100577863	uncharacterized LOC100577863, transcript variant X1	lncRNA	.	.	.	0.557785	0.7589	0.812677	0.542425	1.29721	1.37519	0.870385	0.999981	0.885407	0.822628	0.668319	0.899469	1.19689	1.37445	1.63945	1.12442	2.21357	2.4109	1.51763	1.65382	1.57235	1.7982	1.41851	1.82954	1.79388	252.553	0.214227	3.93549	8.30266e-05	0.000165586	-1.1146	169.372	0.243077	-0.643912	0.519633	0.760786	1.45039	171.217	0.21465	2.49915	0.012449	0.018549
100577886	XM_006561323	LOC100577886	general transcription factor 3C polypeptide 1	protein_coding	XP_006561386.2	GB47596	.	2.26963	1.96181	2.69152	1.95194	3.02272	3.03652	2.433	4.62336	2.43209	2.76835	1.33243	2.81711	4.87015	3.55303	5.42974	4.04626	5.15799	5.32344	4.24227	7.64636	4.31903	6.05139	2.82811	5.73006	1.57479	1094.23	0.186715	3.50887	0.000450019	0.000829246	-1.1982	767.364	0.168297	-1.55007	0.121124	0.356852	1.28371	698.673	0.17246	2.08928	0.0366824	0.0509409
100578134	XR_001706199,XR_003304533,XR_003304534,XR_003304535,XR_003304536,XR_003304537	LOC100578134	uncharacterized LOC100578134, transcript variant X1	lncRNA	.	.	.	7.45783	10.1866	9.29111	11.8022	17.0264	14.8619	8.61442	11.2466	11.9347	12.6748	7.25917	11.5062	16.0029	18.4489	18.7434	24.4653	29.0541	26.055	15.0204	18.6003	21.1942	27.7061	15.4077	23.4038	1.58263	1500.13	0.220532	3.00331	0.00267064	0.00447561	1.01157	1149.53	0.236418	0.0702057	0.94403	0.978138	1.1676	1096.85	0.216152	1.03421	0.30104	0.353143
100578239	XM_016912888,XM_016912889,XM_016912890	LOC100578239	cilia- and flagella-associated protein 70, transcript variant X2	protein_coding	XP_016768377.1;XP_016768378.1;XP_016768379.1	GB46047	.	2.17552	3.50898	3.29181	2.63662	3.73797	4.56293	2.57181	4.45147	3.28155	1.65121	2.38263	2.02515	4.66822	6.35512	6.64072	5.46557	6.3785	7.99947	4.48429	7.36207	5.82753	3.60941	5.05717	4.1192	2.20357	501.453	0.233265	4.88648	1.02654e-06	2.46335e-06	1.34482	362.342	0.278917	1.53242	0.125419	0.363473	1.27605	413.663	0.20575	1.70926	0.0874024	0.114301
100578266	XM_003250580,XM_006565387	LOC100578266	probable deoxyhypusine synthase, transcript variant X2	protein_coding	XP_003250628.2;XP_006565450.2	GB41510	.	11.9062	15.6649	15.6163	11.829	16.968	16.7038	14.8182	19.8642	14.9638	13.9269	11.3681	12.8054	25.5483	28.3707	31.5036	24.5208	28.9543	29.2842	25.8375	32.8524	26.5735	30.4432	24.1289	26.0465	1.54815	1208.96	0.115175	5.47471	4.38233e-08	1.18255e-07	1.02487	946.343	0.141904	0.249729	0.802797	0.915242	1.37488	994.919	0.119873	3.83159	0.000127316	0.000242165
100578412	XM_003251239	LOC100578412	uncharacterized LOC100578412	protein_coding	XP_003251287.2	GB55602	.	3.45701	11.9176	3.30714	8.74216	14.1605	17.3315	14.0144	17.1376	14.2581	0.473205	12.7808	5.10556	7.418	21.584	6.67166	18.122	24.1636	30.3846	24.436	28.3431	25.3203	1.03439	27.1274	10.3848	6.67264	1410.9	0.853029	3.21004	0.00132717	0.00231359	3.66468	853.39	1.01675	1.84282	0.0653553	0.252831	1.59096	1511.32	0.426153	1.57197	0.115958	0.148188
100578519	XM_003251771	LOC100578519	uncharacterized protein PF11_0207	protein_coding	XP_003251819.1	GB43685	.	2.32685	1.67443	2.59388	1.56862	3.09836	3.5096	2.37868	3.83656	2.45052	2.18219	1.29361	2.48371	4.99292	3.03256	5.23275	3.25167	5.28706	6.15282	4.14755	6.3451	4.35175	4.77011	2.74569	5.05192	1.76356	538.794	0.142479	5.74465	9.2112e-09	2.62414e-08	-1.12393	362.743	0.208505	-0.808378	0.418873	0.682502	1.30782	345.414	0.225817	1.71449	0.0864382	0.11314
100578584	XR_001702380,XR_411444	LOC100578584	uncharacterized LOC100578584, transcript variant X2	lncRNA	.	GB41223	.	2.57159	3.46767	2.90759	2.44674	3.59232	3.76503	3.38975	3.86021	3.07395	3.28498	2.18653	3.19735	5.51809	6.2803	5.86562	5.07196	6.12997	6.60062	5.91048	6.38421	5.45887	7.18071	4.64094	6.50348	1.52768	461.496	0.143631	4.25637	2.07774e-05	4.3928e-05	-1.01646	356.653	0.150512	-0.156486	0.87565	0.949575	1.46402	381.395	0.139194	3.95087	7.7868e-05	0.000151132
100578629	XM_026441728,XM_026441729,XM_026441730,XM_026441731	LOC100578629	uncharacterized LOC100578629, transcript variant X2	protein_coding	XP_026297513.1;XP_026297514.1;XP_026297515.1;XP_026297516.1	.	.	8.41507	12.8419	10.856	9.32613	12.4524	12.7304	10.6207	12.4509	11.1323	9.48028	10.8184	9.7706	18.057	23.258	21.9004	19.3325	21.2488	22.3183	18.5186	20.5919	19.7693	20.7231	22.9622	19.8736	1.52559	565.888	0.121553	5.01318	5.35389e-07	1.31298e-06	1.20038	486.146	0.215222	1.22429	0.220843	0.491716	1.22282	514.95	0.203671	1.42492	0.15418	0.191908
100578662	XM_016917092,XM_016917093,XM_016917094	LOC100578662	cadherin EGF LAG seven-pass G-type receptor 1, transcript variant X1	protein_coding	XP_016772581.1;XP_016772582.1;XP_016772583.1	.	.	2.58381	3.83369	3.22753	4.32027	3.21398	3.93208	3.33932	2.42962	3.49391	2.95604	2.43791	1.69921	5.54432	6.9432	6.51105	8.95567	5.48436	6.8935	5.82256	4.01823	6.20465	6.46167	5.1745	3.45623	1.50738	288.518	0.28811	2.05491	0.0398882	0.0559644	1.50844	283.616	0.312821	1.89583	0.0579823	0.236362	1.19133	327.465	0.243856	1.03575	0.300319	0.352378
100578866	XR_001704509,XR_001704511,XR_001704512,XR_001704513,XR_003305415,XR_003305416,XR_411389	LOC100578866	uncharacterized LOC100578866, transcript variant X4	lncRNA	.	.	.	0.601543	0.633723	0.726838	0.622547	1.01862	0.685092	0.607907	0.801733	0.687838	0.773962	0.3767	0.381838	1.29078	1.14774	1.46629	1.2905	1.73818	1.20106	1.05997	1.32595	1.2215	1.69182	0.799549	0.776667	1.63581	134.143	0.320506	2.21526	0.026742	0.0387476	1.05245	102.478	0.321411	0.229452	0.818517	0.923981	1.25582	104.09	0.223038	1.47342	0.140637	0.176656
100578892	XM_006569826	LOC100578892	stimulator of interferon genes protein	protein_coding	XP_006569889.2	GB51714	.	6.202	7.50013	8.09505	5.31989	9.51984	8.08562	7.15107	9.96263	8.32609	5.48751	5.86725	5.9938	13.3082	13.5835	16.3305	11.0278	16.2447	14.1752	12.4689	16.4767	14.7859	11.9953	12.4533	12.1915	1.73039	339.281	0.188497	4.19687	2.70625e-05	5.68069e-05	1.12653	260.755	0.218365	0.787135	0.431203	0.692128	1.36161	285.242	0.161077	2.76463	0.00569875	0.00894101
102653741	XR_001705951,XR_001705952,XR_001705953,XR_001705958,XR_003306210	LOC102653741	uncharacterized LOC102653741, transcript variant X5	lncRNA	.	.	.	0.22514	0.692478	0.308994	0.348442	0.737349	0.537816	0.330119	0.71924	0.55122	0.197719	0.586844	0.39653	0.483103	1.25415	0.623348	0.722301	1.25822	0.942867	0.575608	1.18952	0.978884	0.432198	1.24558	0.806552	2.7266	61.2053	0.35713	4.05204	5.07737e-05	0.000103512	1.87026	46.8078	0.511749	1.76501	0.0775619	0.27813	1.11362	56.1089	0.499157	0.311048	0.755764	0.791669
102653784	XM_006563365	LOC102653784	uncharacterized LOC102653784	protein_coding	XP_006563428.1	.	.	2.33944	3.24888	2.65386	2.47266	3.91136	3.52847	3.26452	3.58603	3.24309	2.56058	2.39347	2.08117	5.01995	5.88405	5.35375	5.12568	6.67437	6.18591	5.69214	5.93076	5.75923	5.59723	5.08018	4.23315	1.85963	164.654	0.193711	4.62038	3.83045e-06	8.72897e-06	1.25576	128.12	0.218431	1.50419	0.132532	0.373765	1.38964	148.993	0.182857	2.59607	0.00942961	0.0143158
102653852	XR_408908	LOC102653852	uncharacterized LOC102653852	lncRNA	.	.	.	1.11611	1.16736	2.17364	0.824178	1.61144	2.56319	1.53238	1.9177	1.50175	1.25413	0.985713	0.946607	2.39493	2.11421	4.385	1.70847	2.74977	4.49364	2.6719	3.17159	2.66689	2.74144	2.09219	1.92542	1.71741	106.027	0.356402	2.18919	0.0285827	0.0411362	-1.1762	71.0925	0.374319	-0.625488	0.531651	0.768347	1.48073	70.9519	0.262596	2.15658	0.0310382	0.0435501
102653922	XM_026444141	LOC102653922	organic cation transporter protein	protein_coding	XP_026299926.1	.	.	3.28192	5.23697	4.43704	4.58749	5.18285	5.48764	5.40271	4.83911	5.41779	3.50176	5.03067	4.5149	7.04231	9.48469	8.95105	9.5096	8.84406	9.62061	9.42037	8.00316	9.62118	7.65458	10.6777	9.18341	1.53056	618.483	0.164133	3.74125	0.000183106	0.000352851	1.3306	562.267	0.275388	1.49636	0.134561	0.376686	1.26473	634.497	0.234128	1.4472	0.147842	0.184893
102654056	XR_410201	LOC102654056	uncharacterized LOC102654056	lncRNA	.	.	.	0.635271	0.569406	0.565811	0.769925	0.897381	0.975996	0.886801	1.16306	0.812963	0.170622	0.653358	0.77963	1.36316	1.03125	1.14144	1.59601	1.5313	1.71106	1.54626	1.92352	1.4437	0.372967	1.38676	1.58579	2.44453	71.5241	0.489716	2.63327	0.00845661	0.0132613	1.69338	55.506	0.532863	1.42608	0.153846	0.405512	1.14224	65.2731	0.284337	0.674787	0.499811	0.553222
102654095	XR_001702918,XR_001702919,XR_411701,XR_411703	LOC102654095	uncharacterized LOC102654095, transcript variant X1	lncRNA	.	.	.	4.90928	6.78061	1.84506	6.02027	7.69246	6.49463	6.2591	7.11708	6.26828	5.4729	3.9932	6.84387	10.5343	12.2804	3.72214	12.4797	13.1265	11.386	10.9136	11.7706	11.1315	11.9633	8.47562	13.9206	1.81097	707.536	0.408207	2.09884	0.035831	0.0507083	1.28045	565.155	0.437187	0.815775	0.414629	0.679116	1.34488	651.75	0.157812	2.7088	0.00675262	0.010465
102654413	XR_409472	LOC102654413	uncharacterized LOC102654413	lncRNA	.	.	.	0.069811	0.108361	0.035687	0.017791	0.513346	0.268373	0.102003	0.130823	0.165284	0.125043	0.042545	0.072257	0.149799	0.196253	0.071993	0.036879	0.875978	0.470496	0.177856	0.216361	0.29352	0.273334	0.090302	0.146972	4.32816	10.9443	0.843152	2.50697	0.0121772	0.01866	-1.37988	3.52119	1.11085	-0.41819	0.675808	NA	2.65935	4.68395	0.929847	1.51754	0.129132	0.163443
102654610	XM_026445722	LOC102654610	putative hydroxypyruvate isomerase	protein_coding	XP_026301507.1	.	.	28.1024	34.6043	35.5712	37.962	58.8645	59.466	51.7587	62.88	46.3449	23.4112	51.8197	46.967	60.3019	62.6719	71.7594	78.6931	100.447	104.252	90.2482	103.994	82.3015	51.1751	109.988	95.532	2.09246	2248.5	0.247727	4.29988	1.70891e-05	3.64527e-05	1.43549	1751.61	0.36805	1.41705	0.156467	0.409647	1.13114	1918.29	0.296291	0.600031	0.548486	0.599605
102654690	XR_001705368	LOC102654690	uncharacterized LOC102654690	lncRNA	.	.	.	0.389745	0.449684	0.353879	0.127691	0.508398	0.557249	0.249235	0.78646	0.486061	0.441203	0.269207	0.475244	0.83631	0.814423	0.713897	0.264696	0.867535	0.976937	0.434575	1.30069	0.863171	0.964435	0.571395	0.966657	1.77086	58.243	0.331223	2.48911	0.0128064	0.0195541	-1.27256	37.0568	0.476742	-0.729401	0.465756	0.723117	1.54395	36.2375	0.481105	1.30247	0.192756	0.235333
102654741	XR_411426	LOC102654741	uncharacterized LOC102654741	lncRNA	.	.	.	0.379952	0.902011	0.309483	0.173189	0.654411	0.919194	1.13275	0.847026	0.559355	0.4266	0.528206	0.290303	0.815296	1.63363	0.624334	0.35901	1.11669	1.61148	1.97511	1.40085	0.99333	0.932515	1.12112	0.590482	2.83633	10.7202	0.661195	2.27471	0.0229233	0.0335362	1.30899	6.42355	0.861597	0.45085	0.652098	NA	2.4387	10.8179	0.698129	1.84223	0.0654418	0.0874856
102654776	XM_006565376,XM_006565377,XM_026441356,XR_410226	LOC102654776	paired box protein Pax-6, transcript variant X1	protein_coding	XP_006565439.1;XP_006565440.1;XP_026297141.1	.	.	0.144535	0.185904	0.095707	0.030947	0.249809	0.110267	0.139903	0.170254	0.091736	0.143867	0.030286	0.07553	0.310142	0.336692	0.193074	0.064151	0.426276	0.193313	0.243939	0.281575	0.16291	0.314482	0.064283	0.15363	2.0485	33.1238	0.492789	2.09941	0.0357803	0.0506506	-1.23052	19.2516	0.695743	-0.430136	0.667097	0.846855	2.11133	23.6924	0.639217	1.68668	0.091665	0.119404
102655049	XR_411924	LOC102655049	uncharacterized LOC102655049	lncRNA	.	.	.	0.329674	0.448196	0.23327	0.215254	0.447221	0.536635	0.532206	0.824428	0.49184	0.177518	0.447578	0.519974	0.70741	0.811728	0.470586	0.446209	0.763142	0.940798	0.927973	1.36348	0.873434	0.38804	0.94999	1.05764	2.31842	41.4782	0.516433	2.34907	0.0188201	0.0279069	1.35806	29.3268	0.601975	0.733494	0.463257	0.721927	1.49134	36.464	0.401033	1.43781	0.150487	0.187818
102655361	XR_001705424,XR_001705425,XR_408726	LOC102655361	uncharacterized LOC102655361, transcript variant X1	lncRNA	.	.	.	0.30584	0.505596	0.499468	0.558576	0.69247	0.867012	0.400866	1.59336	1.18663	0.397239	0.285939	0.244637	0.656266	0.915686	1.0076	1.15789	1.18164	1.51999	0.698964	2.63518	2.10727	0.868333	0.606908	0.497597	3.20629	63.1703	0.427183	3.93487	8.32433e-05	0.000165921	1.25382	33.2643	0.457195	0.713768	0.475371	0.727962	1.84593	46.1567	0.493847	1.79073	0.0733363	0.0970919
102655396	XR_410490	LOC102655396	uncharacterized LOC102655396	lncRNA	.	.	.	0.289196	0.747722	0.381737	0.736024	0.882672	0.612944	0.318844	0.414458	0.374662	0.222966	0.488438	0.330655	0.620554	1.3542	0.770096	1.52574	1.5062	1.07458	0.555947	0.685452	0.665344	0.487387	1.03672	0.672559	2.46238	22.9975	0.538414	2.4146	0.0157527	0.0237075	2.00737	19.7903	0.578209	1.73866	0.0820949	0.288619	-1.02395	22.8782	0.566684	-0.060249	0.951957	0.961502
102655564	XM_016915329,XM_026443905	LOC102655564	uncharacterized LOC102655564, transcript variant X2	protein_coding	XP_016770818.2;XP_026299690.1	.	.	0.388625	0.472056	0.327446	0.330375	0.454081	0.643466	0.72868	0.559447	0.399002	0.484679	0.371311	0.435393	0.833907	0.854942	0.660572	0.684849	0.774848	1.12809	1.27055	0.925243	0.708569	1.05947	0.788112	0.8856	1.63807	90.0627	0.317543	2.24221	0.024948	0.0363223	1.11064	70.8957	0.311028	0.486755	0.626432	0.825397	1.4668	80.3613	0.324749	1.70183	0.0887867	0.115953
102655682	XR_003305186,XR_408464,XR_408465	LOC102655682	uncharacterized LOC102655682, transcript variant X2	lncRNA	.	.	.	0.997978	0.987867	1.19833	1.59467	2.33706	1.59261	1.25422	1.19351	1.25036	0.887932	0.544679	1.32367	2.14145	1.78913	2.41744	3.30565	3.98798	2.79208	2.18689	1.97388	2.22044	1.94095	1.15609	2.69237	1.82555	89.4856	0.350814	2.47518	0.0133169	0.0202643	1.14023	66.7918	0.412493	0.458974	0.646253	0.836433	1.17548	67.9544	0.372994	0.625342	0.531746	0.583666
102655785	XR_001704736,XR_003305555	LOC102655785	uncharacterized LOC102655785, transcript variant X1	lncRNA	.	.	.	1.98968	2.75794	2.17249	2.32823	3.41586	3.93211	2.40448	2.89669	2.88265	3.00815	1.42019	2.48643	4.26944	4.99492	4.38268	4.82629	5.82884	6.89354	4.19254	4.7907	5.11916	6.57558	3.01436	5.05745	1.64192	252.116	0.231103	3.0955	0.00196481	0.00334957	-1.08021	180.563	0.238577	-0.466563	0.640812	0.833603	1.4651	187.378	0.200474	2.74846	0.00598765	0.00935571
102655924	XM_006566171,XR_001704555	LOC102655924	uncharacterized LOC102655924, transcript variant X1	protein_coding	XP_006566234.2	.	.	0.967875	2.13028	0.808091	2.15426	2.81689	2.81931	2.89595	2.57682	1.6011	2.31658	0.550371	0.947366	2.07685	3.85814	1.6302	4.46565	4.80676	4.94264	5.04949	4.26167	2.84331	5.06387	1.16817	1.92696	2.46665	64.2412	0.452997	2.87542	0.00403496	0.00662265	1.1336	38.7015	0.624827	0.289543	0.772166	0.899128	1.87872	51.9966	0.492207	1.84831	0.0645574	0.0864045
102655948	XM_026444015	LOC102655948	phosphatidylinositol N-acetylglucosaminyltransferase subunit C	protein_coding	XP_026299800.1	.	.	0.651213	0.632228	0.735585	0.259885	0.743801	1.08861	0.843197	1.52714	0.646116	0.512126	0.461777	0.834848	1.39737	1.14503	1.48393	0.538728	1.26923	1.90848	1.47023	2.52566	1.14741	1.11947	0.980127	1.6981	1.94105	41.806	0.41233	2.32056	0.0203108	0.0299616	-1.20941	25.6479	0.503752	-0.544519	0.586084	0.801458	1.58688	26.2825	0.451887	1.47425	0.140415	0.176421
102656006	XM_006561774	LOC102656006	biogenesis of lysosome-related organelles complex 1 subunit 5	protein_coding	XP_006561837.1	.	.	32.1816	41.1339	32.9284	31.1606	40.147	39.7664	44.8994	45.5878	41.7516	32.9712	30.4212	32.8281	69.055	74.4976	66.428	64.5941	68.5072	69.7161	78.2882	75.3954	74.1445	72.0725	64.5693	66.7731	1.55901	1225.46	0.106451	6.01805	1.7653e-09	5.34639e-09	1.20108	1038.81	0.133914	1.9739	0.0483936	0.214385	1.40513	1192.17	0.115588	4.24526	2.18343e-05	4.44517e-05
102656131	XM_006569329	LOC102656131	biogenesis of lysosome-related organelles complex 1 subunit 2	protein_coding	XP_006569392.1	.	.	8.71059	9.99615	10.2025	10.3585	14.0546	12.2133	13.4344	15.4319	11.8648	7.7855	9.60109	11.0501	18.6911	18.104	20.582	21.4726	23.9829	21.4116	23.4246	25.522	21.0701	17.0185	20.3784	22.4762	1.75864	596.663	0.184882	4.40529	1.05641e-05	2.30268e-05	1.25094	480.893	0.227079	1.42248	0.154886	0.407453	1.26339	528.665	0.183111	1.84206	0.0654659	0.0875064
102656398	XM_016913859,XM_026442831	LOC102656398	chymotrypsin-like protease CTRL-1, transcript variant X1	protein_coding	XP_016769348.2;XP_026298616.1	.	.	0.146874	0.637867	0.301708	0.421217	0.34437	0.815356	0.480178	0.831128	0.529153	0.167557	0.292412	0.131379	0.31516	1.15524	0.608649	0.873158	0.587635	1.42944	0.837255	1.37456	0.939697	0.366267	0.620648	0.267229	3.82627	26.6044	0.561353	3.4487	0.000563288	0.00102837	1.82711	15.3622	0.65455	1.32848	0.184018	NA	1.88729	25.0329	0.489683	1.87124	0.0613116	0.0823069
102656404	XR_412538	LOC102656404	uncharacterized LOC102656404	lncRNA	.	.	.	0.059966	0.218846	0.126081	0.218042	0.28371	0.395211	0.22354	0.216266	0.183028	0.019246	0.046092	0.091819	0.128675	0.396353	0.254349	0.451988	0.484126	0.69286	0.389772	0.357671	0.32503	0.04207	0.097831	0.186762	4.55694	23.6882	0.647449	3.37952	0.000726127	0.00131006	1.69765	11.272	0.931889	0.819346	0.412589	NA	2.02551	18.9654	0.638941	1.59371	0.111001	0.14246
102656491	XM_006570115	LOC102656491	signal peptidase complex subunit 1	protein_coding	XP_006570178.1	.	.	64.7004	75.9505	66.1274	57.7874	87.1615	75.9555	69.9111	95.5716	78.6781	66.4542	71.894	74.6495	138.833	137.554	133.402	119.79	148.733	133.161	121.9	158.061	139.721	145.264	152.596	151.839	1.52773	2686.49	0.138063	4.42834	9.49594e-06	2.0769e-05	1.19445	2299.1	0.202399	1.26656	0.205314	0.473009	1.18139	2384.64	0.17129	1.40399	0.160322	0.198902
102656608	XR_001703340,XR_410136	LOC102656608	uncharacterized LOC102656608, transcript variant X2	lncRNA	.	.	.	0.143319	0.155638	0.06345	0.228622	0.126118	0.318772	0.110921	0.278749	0.108026	0.215064	0.159716	0.146547	0.307532	0.281877	0.128	0.47392	0.215207	0.558852	0.193406	0.461009	0.191839	0.470112	0.338999	0.298082	2.25962	40.7794	0.535529	2.19611	0.0280842	0.040521	1.70644	33.2579	0.500547	1.54029	0.12349	0.361063	-1.29006	32.4567	0.390085	-0.941955	0.346216	0.399479
102656856	XR_409610	LOC102656856	uncharacterized LOC102656856	lncRNA	.	.	.	3.25225	2.35599	2.94709	2.63258	3.83894	4.12566	2.23829	3.86633	3.17679	3.68499	2.28674	2.64482	6.97865	4.26694	5.94531	5.45718	6.5508	7.23287	3.90276	6.39433	5.64151	8.05509	4.85364	5.37962	1.56324	108.149	0.239538	2.69076	0.00712886	0.0113139	1.10976	87.4356	0.251508	0.597377	0.550256	0.781149	-1.01162	79.9656	0.246288	-0.0676552	0.94606	0.956486
107963999	XM_016916515,XM_026445572	LOC107963999	odorant receptor 45b-like, transcript variant X1	protein_coding	XP_016772004.2;XP_026301357.1	.	.	0.090759	0.15244	0.092832	0.05588	0.326129	0.147721	0.06382	0.193341	0.15628	0.061895	0.056761	0.150308	0.19475	0.276085	0.187275	0.115836	0.556508	0.258976	0.111279	0.319757	0.27753	0.135297	0.120477	0.30573	2.61942	12.2142	0.688514	2.01775	0.0436176	0.0608231	-1.23606	6.04527	0.837057	-0.365272	0.714908	NA	1.94227	6.95662	0.748642	1.27931	0.200789	0.243866
107964196	XR_001702501,XR_003304450	LOC107964196	uncharacterized LOC107964196, transcript variant X1	lncRNA	.	.	.	0.136141	0.262126	0.199635	0.279379	0.276918	0.432506	0.280798	0.236568	0.194845	0.119065	0.25195	0.164268	0.292129	0.474737	0.402733	0.579137	0.472536	0.758244	0.48961	0.391248	0.346015	0.260268	0.534766	0.334126	2.38198	53.0915	0.395095	3.16927	0.00152823	0.00264345	1.76362	42.8996	0.457098	1.79074	0.0733352	0.269542	1.1358	51.0639	0.399426	0.459943	0.645557	0.691741
107964344	XR_003306476	LOC107964344	uncharacterized LOC107964344	lncRNA	.	.	.	0.707929	0.680521	0.312806	0.221737	0.476684	0.955211	0.520839	0.900897	0.50765	0.297927	0.254158	0.561557	1.51907	1.23249	0.631038	0.459648	0.813417	1.67462	0.908154	1.48995	0.901509	0.651245	0.539454	1.14222	2.38022	29.5203	0.504627	2.47925	0.013166	0.0200495	1.21478	19.035	0.633654	0.442984	0.657777	0.842177	1.5302	23.2333	0.520608	1.17885	0.23846	0.284838
107964398	XM_026440881	LOC107964398	ADP/ATP translocase 1	protein_coding	XP_026296666.1	.	.	1.35632	1.15696	1.30552	0.525115	1.64417	1.32924	1.66408	1.45798	1.17114	1.25862	0.343113	0.786072	2.91038	2.09537	2.63368	1.08853	2.80563	2.33035	2.90154	2.41128	2.07976	2.75124	0.728262	1.59889	1.62768	60.6353	0.315432	2.22811	0.0258734	0.0375738	-1.2264	40.9617	0.513905	-0.572926	0.566695	0.789722	1.89615	46.9701	0.474749	1.94434	0.0518545	0.0703466
107964511	XR_003306078	LOC107964511	uncharacterized LOC107964511	lncRNA	.	.	.	0.132123	0.087905	0.114913	0.041963	0.16265	0.243244	0.084775	0.266709	0.191257	0.157989	0.063348	0.031867	0.283508	0.159206	0.231819	0.086987	0.277547	0.426441	0.147817	0.441097	0.339644	0.345352	0.134457	0.064818	2.70921	27.7892	0.581842	2.47124	0.0134646	0.0204557	1.01344	14.714	0.737731	0.0261088	0.979171	NA	1.57292	16.7105	0.600418	1.08831	0.276458	0.326507
107964838	XM_016913496	LOC107964838	probable uridine nucleosidase 2	protein_coding	XP_016768985.2	.	.	22.3683	24.8233	30.1376	25.5464	31.0885	34.9769	30.4991	39.3341	28.2394	18.9509	31.1079	25.3694	47.9976	44.9575	60.798	52.9563	53.0496	61.3195	53.1794	65.0528	50.1489	41.4251	66.0269	51.6019	1.73964	1801.51	0.182617	4.37413	1.21917e-05	2.64064e-05	1.366	1536.05	0.268341	1.67681	0.0935798	0.308441	1.07397	1605.62	0.21541	0.477931	0.632699	0.679806
107964843	XR_003305218,XR_003305219,XR_003305220,XR_003305221	LOC107964843	uncharacterized LOC107964843, transcript variant X2	lncRNA	.	.	.	1.87133	2.20059	1.05027	0.373793	2.07359	1.32116	2.05179	1.44736	1.65645	1.13773	0.523725	0.894551	4.01548	3.98548	2.11876	0.774851	3.53839	2.31618	3.57758	2.39371	2.94161	2.48699	1.11161	1.81954	2.12059	32.5062	0.398675	2.72017	0.00652486	0.0104084	1.14473	21.8692	0.607577	0.320955	0.748244	0.886646	2.04109	31.3061	0.544707	1.88971	0.0587961	0.079116
107964896	XR_001704055	LOC107964896	uncharacterized LOC107964896	lncRNA	.	.	.	0.387665	0.332144	0.026143	0.103418	0.230161	0.54285	0.236723	0.365233	0.384802	0.072789	0.029133	0.166134	0.831846	0.601546	0.052739	0.214379	0.392748	0.951693	0.412759	0.604041	0.683351	0.15911	0.061834	0.33792	5.06685	6.76651	0.975145	2.40076	0.016361	0.0245583	2.27198	3.57619	1.2732	0.929899	0.352423	NA	1.90048	6.40854	0.893659	1.0366	0.299923	0.351976
107964906	XR_001704085,XR_003305180	LOC107964906	uncharacterized LOC107964906, transcript variant X1	lncRNA	.	.	.	0.408386	0.667783	0.448962	0.574127	0.765308	1.05023	0.497227	0.590881	0.601019	0.572149	0.192653	0.653998	0.876309	1.20942	0.905712	1.19013	1.30593	1.8412	0.866982	0.977229	1.06732	1.25067	0.408909	1.33025	1.75134	62.4236	0.366733	2.2045	0.0274892	0.0397517	-1.14503	41.7495	0.443671	-0.44039	0.659655	0.843705	1.57106	43.9198	0.394779	1.6509	0.0987599	0.128045
107964955	XR_001704197,XR_001704198	LOC107964955	uncharacterized LOC107964955, transcript variant X1	lncRNA	.	.	.	0.201914	0.635883	0.222914	0.36248	0.993893	0.593915	0.578099	0.761195	0.793451	0.198407	0.61898	0.242434	0.433264	1.15165	0.449696	0.7514	1.69599	1.04122	1.00799	1.2589	1.40905	0.433701	1.31379	0.493116	4.18755	29.4244	0.458783	4.50345	6.68594e-06	1.48795e-05	2.26336	18.4629	0.64926	1.81509	0.0695095	0.26094	1.67478	29.5773	0.519062	1.43329	0.151774	0.18928
107964964	XM_026443036	LOC107964964	uncharacterized LOC107964964	protein_coding	XP_026298821.1	.	.	29.7163	458.57	36.4302	101.627	649.148	697.691	468.187	966.101	588.586	20.7011	316.222	134.616	63.7649	830.518	73.4923	210.666	1107.71	1223.15	816.347	1597.79	1045.24	45.2511	671.185	273.813	14.4648	17619	0.845428	4.5592	5.13495e-06	1.15607e-05	3.11456	4660.35	1.23365	1.3286	0.183981	0.447758	3.2415	12964.9	0.943294	1.79866	0.0720726	0.0955667
107965276	XR_001705064	LOC107965276	uncharacterized LOC107965276	lncRNA	.	.	.	0.320875	0.394253	0.363425	0.490346	0.612193	0.438481	0.457069	0.605663	0.391156	0.413757	0.392237	0.188421	0.68853	0.714032	0.733155	1.01646	1.04465	0.768719	0.796961	1.00168	0.694634	0.904441	0.832528	0.383253	2.10245	50.5645	0.387056	2.7698	0.00560899	0.00901317	1.58807	41.526	0.419765	1.58963	0.111918	0.340551	1.0643	45.983	0.320875	0.280182	0.779338	0.81346
107965348	XM_016915497	LOC107965348	uncharacterized LOC107965348	protein_coding	XP_016770986.1	.	.	0.137502	0.347091	0.136709	0.263412	0.48907	0.524792	0.411601	0.75051	0.522852	0.271115	0.437699	0.200646	0.295051	0.628617	0.27579	0.546038	0.834552	0.920035	0.717683	1.24123	0.928506	0.592637	0.929021	0.408118	3.38936	19.9368	0.534328	3.29576	0.000981565	0.00174006	1.69252	12.2122	0.734486	1.03361	0.301318	NA	1.58113	17.0569	0.59151	1.11741	0.263818	0.312584
107965355	XR_001705216	LOC107965355	uncharacterized LOC107965355	lncRNA	.	.	.	0.353144	0.68214	0.334938	0.381886	0.54234	0.614806	0.473774	0.926922	0.514899	0.157622	0.404155	0.299012	0.757773	1.23543	0.675687	0.791627	0.925454	1.07784	0.826089	1.53299	0.914384	0.34455	0.857823	0.608197	3.03096	22.5248	0.506619	3.15775	0.00158993	0.0027448	1.73696	15.1612	0.555532	1.43387	0.151609	NA	1.5194	21.1898	0.432084	1.39672	0.162498	0.20131
107965634	XR_003306522	LOC107965634	uncharacterized LOC107965634	lncRNA	.	.	.	0.173003	0.558036	0.284177	0.178849	0.402377	0.256797	0.152617	0.465213	0.216485	0.105518	0.218026	0.148661	0.371227	1.01066	0.573284	0.370744	0.68662	0.450201	0.266108	0.769393	0.384445	0.230655	0.462762	0.302379	2.52959	44.6015	0.456392	2.93367	0.0033498	0.00554592	1.35234	29.4382	0.497266	0.875709	0.381188	0.654556	1.64884	39.3448	0.543761	1.32677	0.184583	0.226135
107965694	XR_001705935	LOC107965694	uncharacterized LOC107965694	lncRNA	.	.	.	3.79909	3.85616	1.88013	1.71842	2.9626	2.52602	3.28015	3.92718	3.80244	2.96823	2.03616	2.33745	8.15204	6.98389	3.79289	3.5622	5.05541	4.42847	5.71938	6.49497	6.75256	6.48832	4.32177	4.75444	1.60705	56.7127	0.346293	1.9764	0.0481094	0.0665716	1.30534	49.2709	0.406493	0.94571	0.344296	0.622979	1.51645	61.5255	0.334465	1.79599	0.0724958	0.0960658
107965926	XR_001706350,XR_003304904	LOC107965926	uncharacterized LOC107965926, transcript variant X1	lncRNA	.	.	.	0.74232	1.03298	0.218945	0.565114	0.66261	1.16771	0.850902	0.788192	0.920065	0.627351	0.712758	0.489337	1.59286	1.87083	0.441689	1.17145	1.13068	2.04716	1.48366	1.30355	1.6339	1.37134	1.51284	0.995322	2.39584	32.6557	0.521915	2.41521	0.0157262	0.0236746	1.91227	27.514	0.513241	1.82232	0.0684069	0.258954	1.42123	38.0431	0.326515	1.55318	0.120379	0.153461
113218634	XR_003304349	LOC113218634	uncharacterized LOC113218634	lncRNA	.	.	.	0.033023	0.024234	0.037679	0.075215	0.067209	0.030481	0.095165	0.064142	0.027962	0.029604	0.022202	0.013996	0.070861	0.04389	0.076013	0.155916	0.114687	0.053438	0.165933	0.106082	0.049656	0.064712	0.047123	0.028468	2.38989	17.7247	0.600942	2.09162	0.0364722	0.0515447	1.97642	15.2685	0.680952	1.4434	0.148908	NA	1.19374	19.5833	0.708448	0.36064	0.718369	0.758061
113218650	XM_026439679,XR_003304378,XR_003304379	LOC113218650	uncharacterized LOC113218650, transcript variant X3	protein_coding	XP_026295464.1	.	.	0.348808	0.543753	0.409585	0.497199	1.05134	0.697135	0.85984	0.893512	0.852141	0.47993	0.690699	0.534219	0.748468	0.984794	0.826276	1.03067	1.79401	1.22218	1.49925	1.47774	1.51327	1.04909	1.46602	1.08661	2.13923	48.2651	0.351822	3.11832	0.00181886	0.00311783	1.28399	34.8781	0.451122	0.799426	0.424043	0.686538	1.56833	43.7345	0.397294	1.63413	0.102232	0.13218
113218674	XR_003304453	LOC113218674	uncharacterized LOC113218674	lncRNA	.	.	.	1.05317	1.47616	0.435864	0.75203	1.45948	1.46626	0.798321	1.14768	1.33562	1.0672	0.183936	0.761929	2.25989	2.67348	0.879289	1.55892	2.49047	2.57056	1.39198	1.89808	2.37186	2.33282	0.390406	1.54978	2.22022	23.4746	0.508501	2.26293	0.0236398	0.0345254	1.09851	14.9601	0.699654	0.193739	0.84638	NA	1.8946	20.0021	0.584478	1.57729	0.114729	0.146786
113218710	XR_003304496	LOC113218710	uncharacterized LOC113218710	lncRNA	.	.	.	0.865004	2.52147	1.88506	2.36444	2.48731	3.22947	3.34032	2.81572	2.77244	0.42481	2.56597	1.32484	1.85612	4.56663	3.80282	4.90134	4.24437	5.66172	5.82431	4.65678	4.92343	0.928602	5.44631	2.69476	2.7771	28.9835	0.524631	2.80879	0.00497278	0.00805383	2.00917	22.8669	0.69898	1.4401	0.14984	0.399668	1.50422	33.2289	0.498661	1.18119	0.237528	0.283857
113218727	XR_003304531	LOC113218727	uncharacterized LOC113218727	lncRNA	.	.	.	0.238679	0.390202	0.366062	0.161182	0.663968	0.531273	0.431742	0.386646	0.38275	0.280288	0.310474	0.326345	0.512156	0.706695	0.738475	0.334121	1.133	0.931397	0.7528	0.639454	0.679707	0.612689	0.658984	0.663794	1.98827	29.9977	0.431137	2.29977	0.0214612	0.0315455	-1.0622	19.3445	0.511481	-0.1702	0.864853	0.944336	1.6872	21.9635	0.448174	1.68378	0.0922235	0.12004
113218743	XR_003304593	LOC113218743	uncharacterized LOC113218743	lncRNA	.	.	.	0.076088	0.174937	0.180974	0.084497	0.18247	0.215929	0.104163	0.165035	0.125279	0.121666	0.125328	0.118343	0.163269	0.316829	0.365087	0.175158	0.311369	0.378554	0.181622	0.272943	0.222477	0.265953	0.266009	0.240713	1.62588	54.9676	0.323217	2.16952	0.0300436	0.0430517	-1.13927	38.8761	0.424833	-0.442773	0.65793	0.842263	1.42723	38.5611	0.415542	1.23506	0.216809	0.261285
113218828	XR_003304826,XR_003304827	LOC113218828	uncharacterized LOC113218828, transcript variant X2	lncRNA	.	.	.	0.158399	0.135161	0.034077	0.068709	0.420171	0.090392	0.141974	0.34393	0.142777	0.037222	0.028277	0.13637	0.339891	0.24479	0.068745	0.142429	0.716983	0.158468	0.24755	0.568809	0.25355	0.081364	0.060018	0.277381	2.81304	22.4886	0.552618	2.70011	0.00693164	0.0110213	1.14203	12.46	0.578709	0.331082	0.740582	NA	1.35106	13.6651	0.503675	0.861854	0.388768	0.443252
113218835	XR_003304835	LOC113218835	uncharacterized LOC113218835	lncRNA	.	.	.	0.309395	0.338987	0.547467	0.274965	0.652805	0.92986	0.197598	1.07467	0.716723	0.159094	0.068131	0.343896	0.663897	0.613939	1.10443	0.569987	1.11395	1.63018	0.344539	1.77734	1.27279	0.347768	0.144609	0.699493	2.80624	10.1745	0.713267	2.08707	0.0368819	0.0520522	-1.26395	4.63634	0.994478	-0.339815	0.733996	NA	1.83242	5.12554	0.955248	0.914683	0.360358	0.414309
113218880	XR_003304958,XR_003304959,XR_003304960	LOC113218880	uncharacterized LOC113218880, transcript variant X1	lncRNA	.	.	.	0.646333	0.523623	0.412053	0.418764	0.572083	0.496261	0.615044	0.736094	0.636298	0.59119	0.64051	0.434439	1.38689	0.948334	0.831255	0.868074	0.976207	0.870016	1.07241	1.21739	1.12997	1.29229	1.35949	0.883659	1.65603	38.3405	0.366492	1.98566	0.0470714	0.0652495	1.57615	36.7741	0.396988	1.65346	0.098238	0.315879	1.09392	41.0187	0.339191	0.381829	0.702588	0.743245
113218881	XR_003304962	LOC113218881	uncharacterized LOC113218881	lncRNA	.	.	.	0.867146	0.700198	0.157335	0.262405	1.09483	2.20397	1.72798	0.846542	0.854523	0.630219	0.266615	0.139631	1.86071	1.26813	0.317399	0.54395	1.86822	3.86387	3.01297	1.40005	1.51751	1.37761	0.565894	0.284012	5.12606	12.6503	0.825331	2.85685	0.00427863	0.00700245	1.81441	5.66183	0.999913	0.859578	0.390022	NA	2.33317	10.7291	0.723448	1.68953	0.0911173	0.118721
113218898	XR_003305024	LOC113218898	uncharacterized LOC113218898	lncRNA	.	.	.	0.180857	0.299869	0.184609	0.234139	0.306717	0.417808	0.28675	0.344112	0.208099	0.194446	0.154232	0.240231	0.388082	0.543093	0.372421	0.485356	0.523384	0.732476	0.499988	0.569109	0.369552	0.425043	0.327359	0.488635	2.09777	47.0665	0.345549	3.09321	0.00198003	0.00337384	1.15393	32.2679	0.387791	0.532656	0.594272	0.807456	1.43643	36.8712	0.349951	1.49304	0.135427	0.170821
113218943	XM_026442334,XM_026442335	LOC113218943	uncharacterized LOC113218943, transcript variant X1	protein_coding	XP_026298119.1;XP_026298120.1	.	.	0.899491	0.757549	0.774989	1.21565	1.22361	1.37407	0.856488	1.73381	1.01245	1.01591	0.480702	1.23974	1.93012	1.372	1.56342	2.51998	2.08798	2.40893	1.4934	2.86746	1.79796	2.22071	1.02029	2.52165	1.73255	42.691	0.367337	2.15849	0.0308896	0.0441901	1.07542	31.8901	0.449861	0.233175	0.815626	0.922195	1.04353	29.5647	0.407391	0.150895	0.880058	0.900927
113219007	XM_026442953	LOC113219007	zinc finger protein 524-like	protein_coding	XP_026298738.1	.	.	3.85689	4.58414	3.34829	3.68861	5.31097	5.40856	2.80518	3.4647	3.74724	3.56287	3.16419	2.81922	8.27608	8.30235	6.75467	7.64629	9.06268	9.48198	4.89121	5.7301	6.65453	7.78815	6.71604	5.73436	1.79856	117.736	0.282426	2.99846	0.00271348	0.00454295	1.38614	98.7665	0.221073	2.13083	0.033103	0.171154	1.07636	104.336	0.251959	0.421317	0.673524	0.717518
113219095	XR_003305629	LOC113219095	uncharacterized LOC113219095	lncRNA	.	.	.	1.12394	1.09185	0.874519	0.938706	0.968503	1.27109	1.35119	1.49317	0.895175	1.05355	0.502551	0.670731	2.41173	1.97745	1.76421	1.94588	1.65266	2.2284	2.35598	2.46948	1.5897	2.30297	1.06667	1.36428	1.75742	145.186	0.263542	3.08665	0.00202426	0.00344463	1.22787	114.93	0.305102	0.970683	0.331706	0.611042	1.36775	131.765	0.291101	1.55206	0.120649	0.153767
113219098	XR_003305635	LOC113219098	uncharacterized LOC113219098	lncRNA	.	.	.	0.067567	0.157024	0.087613	0.123704	0.088935	0.145093	0.178244	0.188096	0.102904	0.032903	0.082343	0.087662	0.144984	0.284386	0.176746	0.256431	0.151759	0.254369	0.310793	0.311083	0.182741	0.071924	0.174774	0.178306	2.40413	25.6294	0.551147	2.29615	0.0216675	0.0318168	1.62562	19.5765	0.583217	1.20194	0.229388	0.501088	1.64619	28.1048	0.439556	1.63605	0.10183	0.131693
113219316	XM_026445849	LOC113219316	uncharacterized LOC113219316	protein_coding	XP_026301634.1	.	.	0.046504	0.271085	0.142501	0.356524	0.34926	0.35132	0.521616	0.360417	0.518349	0.183335	0.2048	0.065712	0.099787	0.490962	0.287473	0.739055	0.59598	0.615914	0.909507	0.596076	0.920509	0.400756	0.434689	0.133659	3.08992	10.6457	0.679096	2.39667	0.0165448	0.0248088	1.91002	7.47153	0.910995	1.0248	0.305458	NA	2.15661	13.4528	0.696625	1.59163	0.111468	0.142988
408358	XM_006566374,XM_006566375,XM_026443629,XM_026443630,XM_391908	LOC408358	RB1-inducible coiled-coil protein 1, transcript variant X5	protein_coding	XP_006566437.1;XP_006566438.1;XP_026299414.1;XP_026299415.1;XP_391908.4	GB45142	.	13.6374	5.7964	7.31858	7.36207	4.24152	3.57172	6.37378	5.17272	4.62907	17.3068	4.50876	9.35055	29.2629	10.4979	14.7641	15.2611	7.23777	6.26173	11.1135	8.55491	8.22052	37.8313	9.56989	19.0192	-2.1202	2500.74	0.312114	-3.47374	0.000513251	0.000940533	-1.09336	3186.02	0.395549	-0.325547	0.744767	0.885931	-1.42914	2272.59	0.312032	-1.65093	0.0987532	0.128045
408399	NM_001185105,XM_006557800,XM_006557801,XM_016915645,XR_001705302,XR_001705303	arm	armadillo segment polarity protein	protein_coding	NP_001172034.1;XP_006557863.1;XP_006557864.1;XP_016771134.1	GB54774	.	69.9151	39.4983	82.0681	64.534	39.8944	40.0208	37.2038	36.2181	40.7311	105.472	42.813	71.534	150.023	71.5355	165.56	133.775	68.0762	70.1622	64.8699	59.8994	72.3324	230.554	90.8711	145.502	-1.80526	9756.82	0.171875	-4.95827	7.11223e-07	1.72606e-06	-1.17961	11395.3	0.192068	-1.24078	0.214686	0.484861	-1.43314	7780.69	0.146728	-3.53838	0.000402591	0.000723946
408409	XM_006559308,XM_006559309,XM_006559310,XM_006559311	LOC408409	UPF0430 protein CG31712, transcript variant X1	protein_coding	XP_006559371.1;XP_006559372.1;XP_006559373.1;XP_006559374.1	GB50679	.	105.647	57.9149	123.241	88.8924	60.9236	56.5381	59.6754	57.5615	57.1867	148.984	59.7667	106.389	226.697	104.89	248.619	184.269	103.96	99.1193	104.052	95.1981	101.555	325.667	126.855	216.398	-1.76605	5753.85	0.154752	-5.30216	1.14439e-07	2.98686e-07	-1.19711	6625.13	0.189561	-1.36923	0.170927	0.429024	-1.38667	4550.36	0.15836	-2.97817	0.00289979	0.00472641
408434	XM_006560307,XM_391981	LOC408434	EGF domain-specific O-linked N-acetylglucosamine transferase, transcript variant X1	protein_coding	XP_006560370.1;XP_391981.3	GB40106	.	18.3634	13.1194	23.3638	15.1362	12.3837	13.9529	12.2056	11.8245	12.0719	26.1629	9.74839	21.4313	39.4039	23.7605	47.1329	31.3765	21.1317	24.4613	21.2822	19.556	21.438	57.1901	20.6911	43.5917	-1.51153	2068.69	0.143223	-4.16138	3.16332e-05	6.58497e-05	-1.3225	2149.84	0.188088	-2.14404	0.0320293	0.167979	-1.10046	1549.45	0.181787	-0.75969	0.44744	0.502948
408442	XM_006565621,XM_006565622,XM_391989	LOC408442	bone morphogenetic protein receptor type-1B, transcript variant X3	protein_coding	XP_006565684.1;XP_006565685.1;XP_391989.2	GB41672	.	34.2841	21.5932	42.7747	29.4989	21.2017	19.8962	21.2715	23.4482	21.8095	47.6109	25.1624	36.9505	73.5665	39.1075	86.2916	61.1495	36.1787	34.8808	37.0897	38.7799	38.7304	104.074	53.4075	75.1581	-1.6024	2750.08	0.131916	-5.15656	2.51533e-07	6.34888e-07	-1.13843	3127.59	0.128056	-1.4607	0.144099	0.392148	-1.32235	2249.34	0.0940113	-4.2878	1.80454e-05	3.70685e-05
408473	XM_397501	LOC408473	uncharacterized LOC408473	protein_coding	XP_397501.4	GB52757	.	2.19423	1.17122	2.51669	1.42606	1.43456	1.36136	1.38631	1.26379	1.2599	3.43914	1.52049	2.38665	4.70835	2.1212	5.07703	2.95614	2.44795	2.38666	2.41723	2.09013	2.2374	7.5177	3.22725	4.85449	-1.66899	395.647	0.206251	-3.58288	0.000339824	0.000636233	-1.29035	431.295	0.226535	-1.62345	0.104493	0.327	-1.29711	291.914	0.189804	-1.97732	0.048006	0.0655584
408481	XM_392027	LOC408481	chloride intracellular channel exc-4	protein_coding	XP_392027.1	GB41604	.	103.446	52.8407	100.665	84.2652	49.492	57.7151	52.2114	55.2859	55.1211	106.363	53.8009	93.3522	221.972	95.6998	203.077	174.677	84.4535	101.183	91.0377	91.4346	97.8867	232.501	114.193	189.88	-1.50528	7528.82	0.112415	-5.24869	1.53183e-07	3.9519e-07	-1.00418	8883.75	0.185064	-0.032505	0.974069	0.988498	-1.43442	6597.98	0.179074	-2.90644	0.00365568	0.00588134
408661	XM_026439095,XM_026439096	LOC408661	uncharacterized LOC408661, transcript variant X1	protein_coding	XP_026294880.1;XP_026294881.1	GB55576	.	5.64975	3.12669	5.76819	3.56587	3.03015	2.89938	2.89209	3.15508	2.82126	9.7242	3.38747	5.2207	12.1232	5.66275	11.6364	7.39184	5.17067	5.08302	5.04275	5.21803	5.01014	21.2564	7.18994	10.619	-1.85885	2073.17	0.245995	-3.63588	0.000277037	0.000523354	-1.31195	2328.31	0.277869	-1.40971	0.158624	0.412883	-1.36317	1529.72	0.181111	-2.46789	0.0135914	0.0201459
408674	XM_006568867	LOC408674	major facilitator superfamily domain-containing protein 12	protein_coding	XP_006568930.1	GB55423	.	5.59113	3.56257	8.99446	5.48166	3.53985	3.93303	3.78271	4.13486	3.82607	7.1378	4.15768	5.93115	11.9974	6.45218	18.145	11.3632	6.04043	6.89515	6.59567	6.83845	6.79452	15.6027	8.82472	12.0641	-1.54102	695.583	0.167167	-3.73211	0.000189881	0.000365016	-1.14904	776.689	0.172649	-1.16094	0.245668	0.520514	-1.31328	557.879	0.119022	-3.30341	0.000955179	0.00164977
408676	XM_006568858,XM_006568859,XM_006568860,XM_006568862,XM_026439296,XM_026439297,XM_392214	LOC408676	CREB-regulated transcription coactivator 1, transcript variant X6	protein_coding	XP_006568921.1;XP_006568922.1;XP_006568923.1;XP_006568925.1;XP_026295081.1;XP_026295082.1;XP_392214.2	GB55429	.	16.7632	10.0444	18.0802	13.6082	10.3088	9.40432	10.7183	8.01313	10.3792	27.1703	8.66471	15.2584	35.9704	18.1915	36.4741	28.209	17.5909	16.4871	18.6889	13.2525	18.4319	59.3922	18.3909	31.0359	-1.7584	1856.02	0.242436	-3.35867	0.000783179	0.00140608	-1.24411	2092.82	0.2626	-1.19996	0.230154	0.501894	-1.18975	1505.6	0.184379	-1.35946	0.174001	0.2144
408686	XM_392222	LOC408686	sequestosome-1	protein_coding	XP_392222.3	GB49773	.	140.903	77.1353	203.477	133.2	98.3183	96.7427	94.0791	109.167	98.5308	149.492	102.385	227.898	302.349	139.7	410.484	276.117	167.771	169.604	164.04	180.547	174.976	326.779	217.314	463.55	-1.55812	11007.4	0.178538	-3.5836	0.000338889	0.000634598	-1.23652	11975.1	0.202044	-1.51594	0.129535	0.369111	-1.34393	8178.93	0.126617	-3.36808	0.000756941	0.00132272
408714	XM_006561080,XM_006561081,XM_026446397	LOC408714	uncharacterized protein DDB_G0286591, transcript variant X3	protein_coding	XP_006561143.2;XP_006561144.2;XP_026302182.1	GB50769	.	4.80403	2.79495	4.15607	3.96296	1.95874	2.11581	2.19116	2.27798	2.64718	6.90436	2.42513	3.88042	10.3084	5.06193	8.38423	8.215	3.34242	3.70931	3.82058	3.76744	4.70099	15.0924	5.14736	7.89287	-1.91335	664.803	0.247684	-3.7794	0.000157209	0.000304375	-1.0739	826.472	0.281474	-0.365441	0.714782	0.87165	-1.39433	600.302	0.215174	-2.22876	0.0258298	0.0366779
408726	NM_001172378	Cpap3-b	cuticular protein analogous to peritrophins 3-B	protein_coding	NP_001165849.1	GB41227	.	162.765	144.56	175.084	151.898	121.77	131.166	122.458	109	131.4	321.337	76.5333	194.233	349.26	261.812	353.205	314.876	207.789	229.953	213.523	180.269	233.346	702.417	162.443	395.075	-1.5564	9738.05	0.250623	-2.54651	0.0108807	0.0168061	-1.43183	9873.63	0.30193	-1.71516	0.0863165	0.296075	1.07514	7394.42	0.227148	0.460143	0.645413	0.691658
408752	XM_006560951,XM_006560952,XM_006560953	LOC408752	DNA ligase 1, transcript variant X1	protein_coding	XP_006561014.2;XP_006561015.1;XP_006561016.1	GB55848	.	33.4961	18.5388	41.8553	29.4543	19.4177	19.8646	18.5748	20.5117	17.5779	42.8502	21.9357	36.1876	71.8756	33.5756	84.4367	61.057	33.1346	34.8255	32.3877	33.9233	31.2157	93.6671	46.5588	73.6064	-1.64441	4172.74	0.101287	-7.08449	1.39552e-12	5.26292e-12	-1.13806	4795.97	0.127339	-1.46522	0.142862	0.389641	-1.48772	3286.57	0.124453	-4.60498	4.12503e-06	9.00269e-06
408754	XM_006559750,XM_006559752,XM_016911336,XM_026439837,XM_392288	LOC408754	TNF receptor-associated factor 4, transcript variant X2	protein_coding	XP_006559813.1;XP_006559815.1;XP_016766825.2;XP_026295622.1;XP_392288.1	GB46952	.	8.55524	3.77196	8.80239	6.32114	3.5508	3.73132	4.12283	3.86609	4.39733	10.2539	4.41703	5.82457	18.3577	6.83141	17.7575	13.1034	6.05912	6.54153	7.18872	6.39394	7.809	22.4141	9.3752	11.8473	-1.53296	587.778	0.229081	-2.6904	0.00713656	0.0113244	-1.17637	645.573	0.259014	-0.904762	0.365591	0.642092	-1.09232	498.361	0.207648	-0.613516	0.539535	0.591141
408762	XM_392296	LOC408762	uncharacterized protein MAL13P1.304	protein_coding	XP_392296.4	GB49074	.	5.81541	3.822	8.4408	5.24112	3.33619	3.96305	3.63784	4.1888	3.65933	7.18677	4.30672	7.67545	12.4787	6.92203	17.028	10.8645	5.6929	6.94778	6.34307	6.92766	6.49841	15.7097	9.14106	15.612	-1.65258	1069.15	0.12875	-5.62888	1.81383e-08	5.05245e-08	-1.20807	1199.53	0.12113	-2.25136	0.0243629	0.141763	-1.33049	833.531	0.108309	-3.80348	0.000142677	0.000270082
408780	XM_016911832,XM_016911833	LOC408780	signal-induced proliferation-associated 1-like protein 2, transcript variant X1	protein_coding	XP_016767321.1;XP_016767322.1	GB44127	.	8.03793	5.18287	8.40748	6.45318	4.64204	5.05894	4.08295	5.06825	5.23106	12.3162	4.68202	9.12287	17.2477	9.3867	16.9608	13.3771	7.92122	8.86904	7.11917	8.38213	9.28957	26.9223	9.93764	18.5561	-1.65322	2128.29	0.184872	-3.92315	8.74005e-05	0.000173601	-1.25309	2341.87	0.210241	-1.54818	0.121578	0.3577	-1.26339	1632.17	0.176671	-1.90916	0.0562413	0.0758969
408789	XM_016911851,XM_016911852,XM_016911853	LOC408789	uncharacterized LOC408789, transcript variant X3	protein_coding	XP_016767340.2;XP_016767341.2;XP_016767342.2	GB44167	.	17.2195	8.95948	21.9492	13.8014	10.1039	11.675	9.23763	9.27216	9.04405	33.1903	10.4643	18.5371	36.9494	16.2265	44.2793	28.6095	17.2414	20.4679	16.1071	15.3348	16.0609	72.5515	22.2107	37.7048	-1.951	1196.74	0.240123	-4.01551	5.93181e-05	0.000120121	-1.41975	1322.3	0.244235	-2.07029	0.0384251	0.186687	-1.47097	804.668	0.150356	-3.70303	0.000213039	0.000395051
408884	XM_016912656,XM_026441575,XM_392414	LOC408884	transcription factor Sox-13, transcript variant X2	protein_coding	XP_016768145.2;XP_026297360.1;XP_392414.6	GB41464	.	2.33537	1.09927	1.97323	1.27985	1.24054	1.21009	1.20624	1.35946	1.19116	4.21817	0.886823	2.391	5.01121	1.99089	3.98068	2.65306	2.11687	2.12146	2.10324	2.24835	2.11532	9.22058	1.88229	4.86336	-1.77785	551.778	0.297715	-2.78836	0.00529764	0.00854359	-1.57692	565.073	0.366397	-1.79343	0.0729048	0.268862	-1.19933	352.934	0.271629	-0.965378	0.334356	0.387798
408890	XM_006565410,XM_006565411,XM_392421	LOC408890	protein groucho, transcript variant X3	protein_coding	XP_006565473.1;XP_006565474.1;XP_392421.3	GB41521	.	10.0593	6.26725	11.0016	8.46902	6.08401	6.03595	5.90963	5.79971	6.17822	13.2452	7.95178	10.3288	21.5852	11.3506	22.194	17.5558	10.3818	10.5819	10.3042	9.59186	10.9716	28.9531	16.8777	21.009	-1.57035	2457.11	0.144005	-4.5213	6.1461e-06	1.37498e-05	-1.03469	2902.2	0.140302	-0.350699	0.725814	0.878331	-1.38921	2147.14	0.0988098	-4.79978	1.58842e-06	3.58232e-06
408897	XM_026441639,XM_026441640,XM_026441641	LOC408897	nuclear receptor coactivator 6, transcript variant X1	protein_coding	XP_026297424.1;XP_026297425.1;XP_026297426.1	GB48140	.	16.1049	7.07911	14.5499	8.81994	7.36151	7.38106	8.03312	7.5055	9.07957	17.9315	6.14344	11.1633	34.5577	12.821	29.3522	18.2832	12.5617	12.94	14.0068	12.413	16.124	39.1968	13.0395	22.7065	-1.59412	4871.79	0.18212	-3.69406	0.000220701	0.000421502	-1.12969	5541.52	0.298194	-0.589974	0.555208	0.783209	-1.22251	4152.64	0.26911	-1.07706	0.281455	0.332026
408900	XM_006569403	LOC408900	tyrosine-protein phosphatase non-receptor type 61F	protein_coding	XP_006569466.2	GB48145	.	28.2631	18.1237	31.4324	26.3469	18.0258	17.6982	16.079	18.5811	18.5882	28.0018	21.5976	42.4057	60.6466	32.8238	63.4102	54.6156	30.7594	31.0275	28.0359	30.7304	33.0098	61.2097	45.8411	86.2542	-1.53354	4028.4	0.190678	-3.23512	0.0012159	0.00212974	-1.07159	4653.38	0.210382	-0.474166	0.635382	0.831058	-1.39087	3380.93	0.103967	-4.57821	4.68981e-06	1.01899e-05
408936	XM_006562560,XM_006562561,XM_006562562,XM_006562563,XM_006562564,XM_006562565,XM_006562566,XM_392465	LOC408936	RNA-binding protein squid, transcript variant X2	protein_coding	XP_006562623.1;XP_006562624.1;XP_006562625.1;XP_006562626.1;XP_006562627.1;XP_006562628.1;XP_006562629.1;XP_392465.3	GB43300	.	250.729	173.211	301.522	203.082	181.049	173.689	167.217	192.886	171.144	404.355	177.115	312.709	538.011	313.702	608.275	420.977	308.944	304.502	291.566	319.004	303.925	883.889	375.929	636.057	-1.52027	28893.5	0.156837	-3.85323	0.000116568	0.000228358	-1.29012	30404.8	0.165637	-2.21875	0.0265035	0.149404	-1.18536	21435.7	0.10367	-2.36638	0.0179632	0.0261322
409061	XM_392586	LOC409061	tyrosine kinase receptor Cad96Ca	protein_coding	XP_392586.4	GB43963	.	10.175	6.29288	13.8842	8.35624	5.69832	6.50373	6.22487	5.56965	5.6188	13.9362	7.03324	11.6388	21.8334	11.3971	28.0092	17.322	9.72366	11.402	10.8539	9.21136	9.97814	30.4636	14.9281	23.6735	-1.80248	1436.32	0.136051	-6.24754	4.16976e-10	1.32455e-09	-1.22971	1647.67	0.125127	-2.38415	0.0171185	0.114491	-1.35372	1125.47	0.1289	-3.38968	0.000699741	0.0012261
409083	XM_392607	LOC409083	uncharacterized LOC409083	protein_coding	XP_392607.3	GB46273	.	6.98295	3.65572	9.34371	6.0793	4.33905	4.32855	3.90354	3.95652	3.91286	8.61458	4.22876	8.07218	14.9839	6.62088	18.8495	12.602	7.40418	7.58856	6.80635	6.54349	6.94865	18.8308	8.97559	16.419	-1.67269	837.495	0.123512	-6.00892	1.86765e-09	5.64139e-09	-1.20647	943.293	0.151392	-1.78868	0.0736668	0.270258	-1.44161	634.585	0.152862	-3.45203	0.000556391	0.000984372
409093	XM_006570018,XM_006570019,XM_006570020,XM_006570021,XM_016914634,XM_016914635,XM_016914636,XM_016914645,XM_016914646,XM_016914652,XM_016914654,XM_026444957	LOC409093	flocculation protein FLO11, transcript variant X1	protein_coding	XP_006570081.1;XP_006570082.1;XP_006570083.1;XP_006570084.1;XP_016770123.1;XP_016770124.1;XP_016770125.1;XP_016770134.1;XP_016770135.1;XP_016770141.1;XP_016770143.1;XP_026300742.1	GB46479	.	30.6506	16.7221	36.2052	26.1874	16.212	17.2555	16.4702	18.0871	16.6634	45.4754	19.4534	31.1906	65.7697	30.2854	73.0384	54.285	27.6643	30.2513	28.718	29.9133	29.5916	99.4058	41.2901	63.4424	-1.7774	6175.39	0.160808	-5.15998	2.46972e-07	6.23837e-07	-1.18259	7164.91	0.176442	-1.37125	0.170299	0.42808	-1.46268	4843.44	0.125062	-4.38673	1.15069e-05	2.40801e-05
409196	XM_006559431	LOC409196	alanine aminotransferase 1	protein_coding	XP_006559494.1	GB40451	.	74.2306	35.4922	86.1566	62.2573	41.4991	37.2682	43.6384	37.8953	42.6663	68.1171	47.2827	66.1981	159.283	64.28	173.808	129.056	70.8144	65.3364	76.0894	62.6732	75.7689	148.899	100.358	134.648	-1.53148	6557.44	0.129067	-4.76442	1.89394e-06	4.43706e-06	1.04276	7984.21	0.151286	0.399256	0.689704	0.857783	-1.44653	6040.32	0.141489	-3.76426	0.000167045	0.00031384
409200	XM_006558241,XM_006558242,XM_006558243,XM_006558244,XM_006558245,XM_006558246,XM_016916807,XM_016916808,XM_026445314,XM_026445315,XM_026445316	LOC409200	uncharacterized protein DDB_G0289975, transcript variant X5	protein_coding	XP_006558304.1;XP_006558305.1;XP_006558306.1;XP_006558307.1;XP_006558308.1;XP_006558309.1;XP_016772296.1;XP_016772297.1;XP_026301099.1;XP_026301100.1;XP_026301101.1	GB46196	.	34.3217	20.6594	38.3386	35.0574	19.203	20.6516	21.9835	20.0459	20.6142	43.1701	24.9229	36.0175	73.647	37.4163	77.3423	72.6721	32.7681	36.2051	38.3311	33.153	36.6078	94.3665	52.8991	73.2605	-1.60588	5245.67	0.115576	-5.91266	3.36631e-09	9.95169e-09	1.00448	6373.85	0.127826	0.0504894	0.959732	0.982949	-1.43474	4747.63	0.112875	-4.61383	3.9531e-06	8.64031e-06
409268	XM_026442680,XM_026442681,XM_026442682,XM_026442683	LOC409268	uncharacterized LOC409268, transcript variant X3	protein_coding	XP_026298465.1;XP_026298466.1;XP_026298467.1;XP_026298468.1	GB55985	.	24.9345	14.4867	29.2886	23.777	14.4025	14.6804	14.1672	14.3899	14.1931	28.1201	17.3615	24.9005	53.5043	26.2369	59.0853	49.2885	24.5765	25.7367	24.7024	23.7987	25.2048	61.4683	36.8501	50.6481	-1.53843	4081.13	0.096766	-6.42232	1.3421e-10	4.44755e-10	1.00741	4886.86	0.115281	0.0924433	0.926346	0.971034	-1.4802	3600.03	0.112112	-5.04668	4.4956e-07	1.05994e-06
409342	XM_016915580	LOC409342	ADP-ribosylation factor-related protein 1	protein_coding	XP_016771069.1	GB49299	.	22.672	12.7522	33.1517	20.8901	11.7684	12.7608	12.3672	13.5587	13.6766	28.38	15.9468	27.4968	48.6494	23.0956	66.8785	43.3039	20.0818	22.3716	21.5638	22.4241	24.2876	62.0366	33.8473	55.9291	-1.90059	808.808	0.118591	-7.81215	5.62209e-15	2.43695e-14	-1.19255	959.388	0.128319	-1.97986	0.0477195	0.21253	-1.47451	643.33	0.12282	-4.56144	5.08032e-06	1.09918e-05
409385	XM_006564385	LOC409385	E3 ubiquitin-protein ligase HECW2	protein_coding	XP_006564448.1	GB47280	.	8.00139	4.40442	8.48256	7.19596	4.15873	5.24645	4.27758	4.25212	4.55366	9.26661	5.25215	8.53426	17.1693	7.97685	17.1123	14.9168	7.09649	9.19777	7.45853	7.03237	8.08661	20.2561	11.1478	17.3589	-1.56539	1353.57	0.15249	-4.23979	2.23733e-05	4.72147e-05	-1.02923	1601.91	0.135781	-0.306149	0.759491	0.892481	-1.48158	1158.4	0.127309	-4.45478	8.39797e-06	1.78063e-05
409497	XM_006562856,XM_006562857,XM_006562858,XM_393004	LOC409497	zinc finger CCCH domain-containing protein 18, transcript variant X3	protein_coding	XP_006562919.1;XP_006562920.1;XP_006562921.1;XP_393004.3	GB48349	.	34.0147	19.6775	40.7106	33.8116	22.0233	22.3707	22.7435	22.529	22.1656	45.9034	24.6381	38.3427	72.9885	35.6379	82.1274	70.0895	37.5808	39.219	39.6564	37.2596	39.3627	100.341	52.2946	77.99	-1.51253	5132.14	0.114025	-5.23542	1.64612e-07	4.22659e-07	-1.0766	5861.25	0.125645	-0.847512	0.39671	0.666135	-1.37329	4272.51	0.108299	-4.22568	2.38217e-05	4.83445e-05
409672	XM_006565544	LOC409672	pinin	protein_coding	XP_006565607.1	GB52645	.	21.9432	13.7411	29.6581	25.1203	15.709	12.9821	14.5907	15.6301	13.785	30.1787	17.4822	28.5712	47.0856	24.8866	59.8308	52.0729	26.806	22.7595	25.4408	25.8498	24.4802	65.9682	37.1063	58.1145	-1.62427	2361.82	0.120539	-5.80556	6.41513e-09	1.85172e-08	-1.09077	2758.76	0.136246	-0.920005	0.35757	0.635001	-1.47631	1938.25	0.131847	-4.26251	2.02139e-05	4.13001e-05
409718	XM_006570091,XM_016913013,XM_016913014,XM_016913015	LOC409718	PAN2-PAN3 deadenylation complex subunit PAN3, transcript variant X2	protein_coding	XP_006570154.1;XP_016768502.1;XP_016768503.1;XP_016768504.1	GB46423	.	18.6934	11.9921	22.6446	17.6694	11.4848	11.5963	12.2385	12.2456	11.5857	25.3787	11.9088	19.3187	40.1122	21.7189	45.682	36.6276	19.5977	20.3299	21.3395	20.2523	20.5744	55.476	25.2765	39.2947	-1.54849	2338.37	0.133524	-4.72471	2.30442e-06	5.35594e-06	-1.11107	2653.73	0.163614	-0.928703	0.353043	0.630355	-1.28705	1957.87	0.144136	-2.52586	0.0115414	0.017292
409733	XM_006569590,XM_006569592,XM_006569593,XM_006569594,XM_393231	LOC409733	transcriptional activator Myb, transcript variant X3	protein_coding	XP_006569653.1;XP_006569655.2;XP_006569656.1;XP_006569657.1;XP_393231.4	GB44791	.	7.44328	4.39448	8.96193	7.7158	4.54512	4.98635	4.40501	3.71192	4.00933	14.1498	4.65462	8.56443	15.9717	7.95884	18.0793	15.9944	7.75584	8.74178	7.68073	6.13896	7.11997	30.9305	9.87949	17.4203	-2.15739	1204.52	0.252893	-4.38638	1.15254e-05	2.50159e-05	-1.31021	1423.44	0.255662	-1.52466	0.127344	0.365949	-1.49763	901.108	0.187518	-3.10731	0.00188798	0.00315276
409786	XM_026441389,XM_026441390,XM_026441392	LOC409786	jazigo, transcript variant X2	protein_coding	XP_026297174.1;XP_026297175.1;XP_026297177.1	GB43054	.	9.95663	5.56938	9.96361	8.11574	6.39777	5.82209	6.3372	5.23454	5.52307	13.1238	4.79202	9.59898	21.3648	10.0867	20.1001	16.8235	10.9172	10.2069	11.0498	8.65714	9.80814	28.6876	10.1711	19.5246	-1.52738	1594.25	0.184372	-3.31426	0.000918853	0.00163509	-1.15904	1763.03	0.231363	-0.920341	0.357395	0.634918	-1.24194	1293.24	0.2082	-1.5014	0.133251	0.168201
409806	XM_006559159,XM_006559161,XM_006559163,XM_026441799	LOC409806	integrator complex subunit 12, transcript variant X3	protein_coding	XP_006559222.1;XP_006559224.1;XP_006559226.1;XP_026297584.1	GB46245	.	28.7113	17.5977	42.1457	26.9839	20.9652	19.4963	19.5135	22.7169	19.1113	41.1177	24.3861	36.7139	61.6084	31.8712	85.0225	55.936	35.7752	34.1799	34.0243	37.5704	33.9388	89.88	51.7598	74.6768	-1.54534	1990.2	0.103911	-6.04292	1.51345e-09	4.604e-09	-1.19039	2189.14	0.100009	-2.51416	0.0119315	0.0904135	-1.37762	1509.62	0.093271	-4.95522	7.22471e-07	1.67382e-06
409887	XM_393377	LOC409887	transcription factor Dp-1	protein_coding	XP_393377.4	GB55012	.	44.5484	26.8141	53.7085	33.9173	25.4886	27.4873	23.7665	29.0168	26.9845	57.928	28.949	46.5765	95.5914	48.5631	108.349	70.3087	43.4939	48.1891	41.4401	47.9894	47.9205	126.626	61.4447	94.7377	-1.57096	4464.78	0.118116	-5.51701	3.44823e-08	9.3937e-08	-1.17696	4962.83	0.144358	-1.62838	0.103445	0.325611	-1.32753	3501.41	0.13731	-2.97679	0.00291284	0.00474468
409985	XM_006562989,XM_393474	LOC409985	ubiquitin carboxyl-terminal hydrolase 48, transcript variant X1	protein_coding	XP_006563052.2;XP_393474.5	GB54114	.	5.16703	3.09081	6.12157	4.83984	3.43264	3.64418	2.99121	3.24469	3.38654	7.40561	4.38324	5.63684	11.0874	5.59777	12.3493	10.0327	5.85748	6.38877	5.21558	5.36624	6.01399	16.1881	9.30347	11.4655	-1.50473	1183.47	0.154293	-3.82066	0.000133095	0.00025925	-1.04642	1366.93	0.141389	-0.46302	0.64335	0.835195	-1.47963	979.479	0.0988001	-5.72105	1.05866e-08	2.83717e-08
410033	XM_006563288,XM_026440705	LOC410033	B-cell CLL/lymphoma 7 protein family member B, transcript variant X1	protein_coding	XP_006563351.1;XP_026296490.1	GB40717	.	11.6555	5.66266	13.55	10.5293	7.66652	7.7559	6.87914	7.06367	7.15824	15.0537	7.41683	11.4343	25.0101	10.2557	27.335	21.8265	13.0822	13.5972	11.9947	11.6823	12.712	32.9063	15.7423	23.2575	-1.5006	434.322	0.165649	-3.53485	0.000408005	0.000756577	-1.10507	487.73	0.170371	-0.846056	0.397522	0.667205	-1.46106	341.898	0.150625	-3.63166	0.000281605	0.00051504
410217	XM_393700	LOC410217	structural maintenance of chromosomes protein 3	protein_coding	XP_393700.2	GB50997	.	22.927	12.4584	28.7729	19.4661	12.9691	13.837	14.3145	15.0025	14.0198	28.0209	15.6729	25.4904	49.1965	22.5634	58.0449	40.3522	22.1306	24.2583	24.9593	24.8119	24.8971	61.2514	33.2659	51.848	-1.60263	3659.61	0.0931368	-7.30584	2.75533e-13	1.08286e-12	-1.13118	4178.99	0.109214	-1.62825	0.103471	0.325611	-1.36766	2973.39	0.116033	-3.89294	9.90357e-05	0.000190346
410246	XM_393728	LOC410246	netrin receptor UNC5B	protein_coding	XP_393728.4	GB56032	.	4.87719	2.61734	5.55826	3.39052	3.08791	2.5135	2.11837	2.6124	2.67029	7.60764	2.76702	4.85893	10.4654	4.74027	11.213	7.02836	5.26923	4.40653	3.69366	4.32052	4.74203	16.6297	5.87304	9.88318	-1.78198	746.217	0.213561	-3.9028	9.50876e-05	0.000187961	-1.30852	827.671	0.22943	-1.69085	0.0908662	0.304725	-1.42238	535.128	0.19483	-2.609	0.00908065	0.0138289
410290	XM_006557423	LOC410290	anaphase-promoting complex subunit 5	protein_coding	XP_006557486.2	GB46621	.	6.45142	4.14764	9.34499	6.9581	4.12023	5.05615	3.92277	4.41463	4.8371	8.47383	5.45606	8.53351	13.8434	7.51181	18.8521	14.4237	7.0308	8.86416	6.83988	7.30114	8.58996	18.5231	11.5805	17.3574	-1.57689	689.965	0.136921	-4.79902	1.59446e-06	3.76117e-06	-1.10839	791.104	0.128045	-1.15951	0.246248	0.520961	-1.41279	560.934	0.138948	-3.58803	0.00033318	0.000605166
410297	XM_393778	LOC410297	sorting nexin-16	protein_coding	XP_393778.2	GB55192	.	3.78746	2.32322	5.383	4.19424	3.05869	2.31488	3.1186	2.41499	3.1741	5.75663	4.15803	5.06758	8.1271	4.20759	10.8594	8.69441	5.21937	4.05832	5.43771	3.99403	5.63672	12.5835	8.82547	10.3076	-1.68325	195.982	0.20389	-3.68458	0.000229079	0.000436448	-1.0503	236.698	0.195352	-0.362431	0.71703	0.872841	-1.36901	174.638	0.21158	-2.14166	0.0322212	0.0451237
410347	XM_393827	LOC410347	protein big brother	protein_coding	XP_393827.2	GB45157	.	5.33882	3.28989	5.82865	3.6108	3.04218	3.17297	3.50387	2.78067	2.80967	7.89467	3.23893	6.01377	11.456	5.95833	11.7584	7.48499	5.19121	5.56266	6.10947	4.59881	4.98955	17.2571	6.87467	12.2321	-1.78558	689.575	0.186374	-4.48773	7.19866e-06	1.59482e-05	-1.29818	768.688	0.209021	-1.80122	0.0716685	0.266009	-1.21479	534.295	0.189536	-1.48104	0.138597	0.174328
410383	XM_006566848,XM_016915575,XM_393863	LOC410383	calcium homeostasis endoplasmic reticulum protein, transcript variant X2	protein_coding	XP_006566911.1;XP_016771064.1;XP_393863.3	GB52037	.	10.2367	5.84118	11.342	8.29411	5.10463	5.46738	5.4138	5.60719	5.41813	13.3778	6.94536	10.4376	21.9658	10.579	22.8807	17.1932	8.71058	9.58508	9.43969	9.27346	9.62178	29.2429	14.7416	21.2303	-1.77635	1685.53	0.13737	-6.03417	1.59784e-09	4.84923e-09	-1.10246	2021.69	0.146828	-0.958406	0.337858	0.616988	-1.46711	1416.41	0.124913	-4.42694	9.55799e-06	2.01453e-05
410394	XM_006566880,XM_393874	LOC410394	DCN1-like protein 5, transcript variant X1	protein_coding	XP_006566943.1;XP_393874.3	GB52007	.	17.8082	10.2605	19.1408	16.1853	9.0961	10.9945	9.3133	9.6673	10.3642	19.5043	12.8791	17.4472	38.2125	18.5829	38.6136	33.5512	15.5217	19.2749	16.239	15.9883	18.4053	42.635	27.336	35.488	-1.55678	983.675	0.131061	-4.87226	1.10332e-06	2.64266e-06	1.04023	1202.15	0.110269	0.516083	0.605797	0.813538	-1.49196	896.585	0.116964	-4.93493	8.01792e-07	1.84967e-06
410402	XM_006557812,XM_006557813,XM_006557814,XM_016915929,XM_016915930,XM_016915931,XM_016915932	LOC410402	serine proteinase stubble, transcript variant X5	protein_coding	XP_006557875.2;XP_006557876.1;XP_006557877.1;XP_016771418.2;XP_016771419.1;XP_016771420.1;XP_016771421.1	GB54762	.	0.967323	0.82363	1.47095	0.565885	0.502632	0.116939	0.323619	0.419851	0.241618	1.46036	0.461405	1.03839	2.07567	1.49168	2.96741	1.17305	0.857697	0.205011	0.564274	0.694371	0.429077	3.19223	0.979338	2.11212	-3.12438	77.1583	0.408109	-4.02728	5.64249e-05	0.000114465	-1.42886	97.5261	0.280363	-1.83644	0.0662933	0.254468	-1.5738	57.5142	0.38616	-1.69425	0.0902182	0.117653
410486	XM_016916314	LOC410486	40S ribosomal protein SA	protein_coding	XP_016771803.1	GB43548	.	771.65	466.429	1021.12	679.526	510.929	439.583	426.19	457.091	472.899	951.305	550.754	800.683	1655.8	844.751	2059.95	1408.62	871.853	770.651	743.12	755.961	839.798	2079.48	1168.98	1628.61	-1.59805	36877.6	0.127439	-5.3069	1.11504e-07	2.91322e-07	-1.10243	42575.5	0.115348	-1.21964	0.222601	0.493696	-1.4092	30321.7	0.102345	-4.83538	1.32893e-06	3.01497e-06
410534	XM_394013	LOC410534	uncharacterized LOC410534	protein_coding	XP_394013.5	GB52718	.	0.581031	0.331144	0.847092	0.42077	0.347153	0.382276	0.315684	0.380447	0.324099	0.846951	0.301856	0.411824	1.24677	0.599736	1.70888	0.872232	0.592385	0.670184	0.550437	0.629203	0.575552	1.85137	0.640693	0.83766	-1.53261	161.37	0.301919	-2.04025	0.0413252	0.0578305	-1.28678	170.183	0.324785	-1.12003	0.262703	0.540811	-1.28403	116.249	0.236733	-1.52356	0.127619	0.161727
410614	XM_394092	LOC410614	tubulin alpha chain	protein_coding	XP_394092.3	GB50148	.	61.2874	34.6076	62.5076	42.7686	35.7242	32.5101	37.1334	30.1504	31.9345	41.5277	37.9139	82.613	131.51	62.6779	126.1	88.6569	60.96	56.9948	64.747	49.8643	56.7108	90.7763	80.4727	168.037	-1.54693	11706.8	0.252104	-2.49662	0.0125383	0.0191814	-1.0627	13648.2	0.283803	-0.309125	0.757227	0.89099	-1.31002	10222.6	0.158458	-2.45864	0.0139466	0.0206397
410664	XM_006557388,XM_006557389,XM_026443894,XM_394141	LOC410664	protein arginine N-methyltransferase 5, transcript variant X2	protein_coding	XP_006557451.1;XP_006557452.1;XP_026299679.1;XP_394141.2	GB42190	.	11.8922	8.36641	17.3314	10.8535	9.12515	8.22859	7.97271	9.0982	7.42523	17.4509	10.2642	14.9349	25.5181	15.1524	34.9636	22.4987	15.5712	14.4259	13.9015	15.0471	13.1861	38.1463	21.7859	30.3779	-1.52328	1329.31	0.111701	-5.43578	5.45558e-08	1.45951e-07	-1.18584	1456.29	0.108048	-2.2759	0.0228519	0.136296	-1.32531	1023.29	0.113648	-3.57532	0.000349802	0.000633453
410669	XM_006571360,XM_006571362,XM_016914389,XM_026442509,XM_026442516,XM_394146	LOC410669	single-minded homolog 2, transcript variant X6	protein_coding	XP_006571423.1;XP_006571425.1;XP_016769878.1;XP_026298294.1;XP_026298301.1;XP_394146.4	GB51615	.	2.14496	1.46006	3.08689	1.64634	1.33111	1.26949	1.23506	1.13518	1.32108	3.08771	1.19803	2.56663	4.60263	2.64432	6.22733	3.41276	2.27142	2.2256	2.15349	1.87741	2.34605	6.74949	2.54283	5.22059	-1.85754	444.504	0.159976	-5.58455	2.34311e-08	6.47854e-08	-1.37601	490.37	0.181699	-2.53438	0.0112648	0.0866825	-1.18793	333.159	0.190731	-1.30261	0.192707	0.235302
410681	NM_001205223,XM_006571234	RCC1	regulator of chromosome condensation 1	protein_coding	NP_001192152.1;XP_006571297.1	GB45490	.	16.2053	11.077	19.5185	14.6898	11.7371	10.0972	11.0969	11.2968	11.2134	23.7683	13.4256	21.5325	34.7732	20.0615	39.3756	30.4512	20.0283	17.7018	19.3489	18.6832	19.9134	51.9556	28.4959	43.7977	-1.58803	1454.99	0.147768	-4.51548	6.31732e-06	1.41205e-05	-1.16444	1632.98	0.14316	-1.53416	0.124991	0.363272	-1.26862	1180.52	0.0958728	-3.58032	0.00034317	0.000622541
410684	XM_026446161,XM_026446162	LOC410684	orthodenticle 1, transcript variant X1	protein_coding	XP_026301946.1;XP_026301947.1	GB45500	.	0.618892	0.360946	0.524644	0.405446	0.158042	0.163319	0.207082	0.348851	0.3271	0.984314	0.477747	0.761221	1.32801	0.653709	1.05839	0.840467	0.269684	0.286321	0.361075	0.576947	0.58088	2.15163	1.01402	1.54834	-2.32701	71.2886	0.387549	-3.14406	0.00166623	0.00286961	-1.0842	94.2376	0.330031	-0.353393	0.723794	0.877041	-1.5591	64.8666	0.335079	-1.91212	0.0558612	0.0754038
410688	XM_006571163,XM_016917552	LOC410688	RNA-binding protein 5, transcript variant X1	protein_coding	XP_006571226.1;XP_016773041.1	GB42211	.	35.2432	19.3427	36.34	30.2765	21.1694	18.8719	20.6294	20.7718	18.8383	41.1762	22.6759	34.9829	75.6246	35.0315	73.3103	62.7615	36.1236	33.0852	35.9702	34.3534	33.454	90.0081	48.1298	71.1559	-1.50673	5196.51	0.12211	-4.84336	1.27664e-06	3.0401e-06	-1.02171	6079.53	0.138226	-0.224128	0.822657	0.925869	-1.43621	4469.57	0.128168	-4.07487	4.60408e-05	9.09748e-05
410692	NM_001040255,XM_006571702	vas	ATP-dependent RNA helicase vasa	protein_coding	NP_001035345.1;XP_006571765.2	GB42306	.	9.3688	5.86713	10.8663	8.1346	5.0176	4.84188	4.64128	5.33535	5.20814	12.03	6.39747	10.8364	20.1035	10.626	21.921	16.8626	8.56207	8.4885	8.09269	8.82387	9.24888	26.2966	13.5787	22.0416	-1.80089	970.802	0.113395	-7.48455	7.17953e-14	2.91869e-13	-1.13042	1157.46	0.12772	-1.38471	0.166142	0.421616	-1.45804	802.244	0.155019	-3.50944	0.000449046	0.000803124
410744	XM_003250519	LOC410744	glucose dehydrogenase [FAD, quinone]	protein_coding	XP_003250567.1	GB51819	.	0.145275	0.107885	0.06909	0.115287	0.01933	0.063342	0.040171	0.038209	0.072127	0.14516	0.067692	0.176508	0.31173	0.19539	0.139379	0.238983	0.032985	0.111047	0.070044	0.063192	0.128087	0.317309	0.143676	0.359022	-2.53911	16.1107	0.680439	-1.97567	0.0481926	0.0666688	1.01762	22.7827	0.550088	0.045806	0.963465	0.984466	-1.3643	17.4177	0.536367	-0.835549	0.403409	0.458419
410748	XM_006564978,XM_016913988,XM_016913989,XM_026445469,XM_026445477	LOC410748	glucose dehydrogenase [FAD, quinone], transcript variant X1	protein_coding	XP_006565041.1;XP_016769477.1;XP_016769478.1;XP_026301254.1;XP_026301262.1	GB51812	.	3.78938	2.19851	3.65694	2.08774	2.08781	1.05786	2.04371	1.75322	2.37654	4.24875	2.01708	3.21357	8.13121	3.98172	7.37732	4.32776	3.56266	1.85457	3.56348	2.89956	4.22038	9.28743	4.28128	6.53647	-1.83902	575.304	0.260679	-3.37172	0.000746992	0.00134582	-1.12937	690.603	0.239973	-0.731395	0.464538	0.72239	-1.138	534.026	0.226173	-0.824615	0.40959	0.464628
410853	XM_006568166,XM_006568167,XM_006568168	LOC410853	irregular chiasm C-roughest protein, transcript variant X2	protein_coding	XP_006568229.2;XP_006568230.2;XP_006568231.2	GB49778	.	3.1336	1.89888	3.36773	2.11003	1.50654	1.65127	1.46345	1.48951	1.62105	5.43449	1.72336	2.63636	6.72404	3.43907	6.79389	4.37397	2.57077	2.8949	2.55173	2.46343	2.87875	11.8794	3.65786	5.36241	-1.9834	1627.84	0.255893	-3.86088	0.000112977	0.000221661	-1.30509	1873.08	0.282427	-1.36018	0.173773	0.433005	-1.33093	1247.64	0.200268	-2.05943	0.0394531	0.0545452
410940	XM_394416	LOC410940	DNA topoisomerase 2-binding protein 1	protein_coding	XP_394416.4	GB55787	.	9.22116	5.25072	12.3158	8.21662	5.45272	6.32992	5.18965	5.62455	5.81464	11.7405	6.4178	10.5702	19.7867	9.50958	24.8452	17.0326	9.30456	11.0972	9.04885	9.30217	10.3259	25.6638	13.6219	21.5	-1.61662	1740.37	0.119927	-5.7784	7.54142e-09	2.16284e-08	-1.1575	1972.34	0.110974	-1.90141	0.057248	0.234789	-1.41085	1368.27	0.113973	-4.35686	1.31943e-05	2.73937e-05
410972	XM_006558442,XM_006558443	LOC410972	nuclear pore complex protein Nup54, transcript variant X1	protein_coding	XP_006558505.1;XP_006558506.1	GB49132	.	6.40709	3.64205	7.54321	4.82752	4.06188	4.46977	3.21261	3.51033	4.14422	7.98002	4.02025	7.63223	13.7483	6.59612	15.2173	10.0072	6.93122	7.83614	5.60162	5.80557	7.35952	17.4437	8.53302	15.5241	-1.56237	842.867	0.156781	-4.10597	4.02613e-05	8.29366e-05	-1.21689	921.153	0.153354	-1.84673	0.0647857	0.251025	-1.32994	637.523	0.167714	-2.45273	0.0141777	0.0209515
410989	XM_394464	LOC410989	menin	protein_coding	XP_394464.1	GB44079	.	2.77391	1.59001	3.26841	2.14938	1.62339	1.75384	1.35382	1.60849	1.42726	3.33122	1.61557	2.91397	5.95224	2.87967	6.59352	4.45554	2.77017	3.07472	2.36057	2.66021	2.5346	7.28179	3.42906	5.92708	-1.5504	554.526	0.132993	-4.75692	1.96573e-06	4.6e-06	-1.16614	615.643	0.165929	-1.33634	0.181438	0.444471	-1.42922	423.344	0.17859	-2.88497	0.00391453	0.00627387
410990	XM_006567154	LOC410990	nucleolar protein 9	protein_coding	XP_006567217.2	GB44130	.	10.7323	6.84353	9.64568	9.00527	4.71703	5.18672	6.34961	5.68939	6.22982	11.8608	6.31304	8.70406	23.0293	12.3943	19.4587	18.6674	8.04919	9.09305	11.0714	9.40941	11.0632	25.9269	13.3995	17.7043	-1.57895	760.211	0.165892	-3.97225	7.11973e-05	0.000142778	1.07464	948.528	0.186769	0.556067	0.578165	0.79637	-1.28052	767.103	0.162219	-2.19904	0.0278754	0.0394138
411105	XM_394579	LOC411105	luciferin 4-monooxygenase	protein_coding	XP_394579.2	GB44670	.	15.9553	10.7848	20.4015	13.9602	8.62438	10.3968	9.47963	9.99981	8.61679	21.8215	11.5086	16.9921	34.2367	19.5323	41.1569	28.9386	14.7167	18.227	16.529	16.5382	15.3021	47.7002	24.4272	34.5623	-1.65968	1134.74	0.145409	-5.02652	4.99456e-07	1.22867e-06	-1.13715	1308.4	0.131516	-1.40987	0.158578	0.412871	-1.37835	925.287	0.143646	-3.22281	0.00126942	0.00216127
411194	XM_006569432	LOC411194	MAU2 chromatid cohesion factor homolog	protein_coding	XP_006569495.1	GB48122	.	10.1424	5.92116	12.6166	10.5484	5.60714	6.50795	6.98648	6.31821	6.34965	11.6203	8.78452	10.1689	21.7635	10.7238	25.4521	21.8662	9.56807	11.4094	12.1819	10.4494	11.276	25.4011	18.6452	20.6838	-1.5174	890.829	0.126631	-4.75081	2.02607e-06	4.7304e-06	1.08218	1100.8	0.123555	0.922203	0.356423	0.634043	-1.47954	839.387	0.120214	-4.70116	2.58682e-06	5.73207e-06
411213	XM_006565510,XM_026441769,XM_394687	LOC411213	discoidin domain-containing receptor 2, transcript variant X1	protein_coding	XP_006565573.1;XP_026297554.1;XP_394687.3	GB42408	.	0.869344	0.435069	0.776463	0.494298	0.433905	0.419011	0.334079	0.341354	0.294228	1.09873	0.333828	0.560555	1.86543	0.787954	1.5664	1.02465	0.740418	0.734586	0.582511	0.56455	0.522505	2.40173	0.708555	1.14018	-1.62905	125.617	0.307087	-2.29262	0.0218701	0.0320776	-1.15076	142.436	0.363107	-0.557915	0.576903	0.795519	-1.50821	96.6917	0.347043	-1.70826	0.0875872	0.114513
411234	XM_006558794,XM_006558795,XM_006558796,XM_006558797,XM_394708	LOC411234	aryl hydrocarbon receptor nuclear translocator homolog, transcript variant X3	protein_coding	XP_006558857.1;XP_006558858.1;XP_006558859.1;XP_006558860.1;XP_394708.4	GB44259	.	8.22973	5.09337	9.59288	7.80088	4.45469	4.90176	4.68706	4.90301	5.01527	10.3492	5.23994	8.05891	17.6593	9.22462	19.3522	16.1708	7.60152	8.59347	8.17253	8.10884	8.90637	22.6225	11.1218	16.392	-1.59348	1275.4	0.133817	-5.02312	5.08391e-07	1.24855e-06	-1.05109	1503.31	0.157269	-0.457126	0.64758	0.836723	-1.37403	1109.87	0.145242	-3.15623	0.00159823	0.00269034
411403	XM_006558416,XM_026439849,XM_394877	LOC411403	probable low affinity copper uptake protein 2, transcript variant X2	protein_coding	XP_006558479.1;XP_026295634.1;XP_394877.3	GB49115	.	15.5626	10.4774	23.8025	16.7239	11.8662	11.9047	10.2624	10.7384	11.2183	21.6168	11.494	19.4498	33.394	18.9756	48.0179	34.6676	20.2486	20.8706	17.8939	17.7597	19.922	47.2527	24.3961	39.5613	-1.5412	720.889	0.13409	-4.654	3.25549e-06	7.45678e-06	-1.21606	784.16	0.149061	-1.89331	0.0583167	0.237137	-1.31152	546.384	0.14306	-2.73477	0.00624236	0.00972559
411447	XM_016913993,XM_394921	LOC411447	serine palmitoyltransferase 2, transcript variant X2	protein_coding	XP_016769482.1;XP_394921.3	GB42666	.	18.2235	9.22814	19.8253	14.7567	10.259	9.96449	10.2263	9.58587	10.3382	23.3001	11.7742	16.1811	39.1038	16.7131	39.9945	30.5899	17.506	17.4692	17.831	15.8536	18.3591	50.9323	24.9908	32.9127	-1.60994	1319	0.166806	-4.11857	3.81226e-05	7.86728e-05	-1.05511	1556.82	0.176654	-0.438108	0.661308	0.84444	-1.43527	1126.18	0.136029	-3.83244	0.000126879	0.000241512
411452	XM_006559075,XM_006559076,XM_006559077,XM_006559078,XM_006559079,XM_006559080,XM_006559081	LOC411452	band 4.1-like protein 4A, transcript variant X1	protein_coding	XP_006559138.1;XP_006559139.1;XP_006559140.1;XP_006559141.1;XP_006559142.1;XP_006559143.1;XP_006559144.1	GB43453	.	27.8425	16.253	33.4525	18.0274	10.5861	9.15091	11.524	10.1354	13.6243	39.1578	13.2734	21.749	59.7441	29.4358	67.4854	37.3697	18.0642	16.0428	20.0937	16.7625	24.1947	85.5959	28.1729	44.238	-2.51262	2940.06	0.212386	-6.2584	3.88938e-10	1.23932e-09	-1.25704	3706.75	0.266175	-1.23988	0.21502	0.485282	-1.35203	2506.21	0.23665	-1.83869	0.0659603	0.0880871
411493	XM_394966	LOC411493	protein transport protein SFT2	protein_coding	XP_394966.1	GB55800	.	21.8366	13.6356	27.9142	20.5053	14.8749	16.3852	13.2625	16.8074	16.3629	32.563	17.4134	28.4629	46.8567	24.6955	56.3126	42.5063	25.3826	28.7255	23.1249	27.7969	29.0581	71.1802	36.9601	57.8942	-1.50883	757.973	0.138817	-4.27491	1.91213e-05	4.06104e-05	-1.18341	827.351	0.132434	-1.83453	0.066575	0.255252	-1.33303	580.237	0.128338	-3.23141	0.00123179	0.00210174
411600	XM_006563258	LOC411600	PAX-interacting protein 1	protein_coding	XP_006563321.2	GB40741	.	10.0326	5.22843	11.8351	9.07846	5.40798	6.02236	5.94601	6.04971	5.33677	13.4466	6.10783	10.2193	21.5278	9.46922	23.8754	18.8191	9.22822	10.558	10.3677	10.0053	9.4773	29.3931	12.9639	20.7863	-1.65275	1945.97	0.139394	-5.20016	1.99116e-07	5.06316e-07	-1.1279	2248.25	0.16789	-1.03428	0.301006	0.580656	-1.46103	1559.97	0.15361	-3.5609	0.000369588	0.000667636
411655	XM_026443190,XM_026443191	LOC411655	serine/arginine repetitive matrix protein 1, transcript variant X1	protein_coding	XP_026298975.1;XP_026298976.1	GB46983	.	47.3143	31.0339	55.4982	45.9791	28.9885	27.3987	26.7927	29.0407	28.7664	62.1675	35.7155	51.7007	101.526	56.2056	111.959	95.3121	49.4663	48.0339	46.7167	48.029	51.0848	135.893	75.8065	105.16	-1.61513	3922.35	0.117573	-5.88277	4.03445e-09	1.18654e-08	-1.04472	4663.49	0.116768	-0.540525	0.588835	0.803216	-1.43383	3390.2	0.113671	-4.57348	4.79686e-06	1.04158e-05
411715	XM_006572217,XM_006572218,XM_006572219,XM_006572220,XM_006572221,XM_006572222,XM_006572223	LOC411715	phospholipase D3, transcript variant X7	protein_coding	XP_006572280.2;XP_006572281.2;XP_006572282.2;XP_006572283.2;XP_006572284.2;XP_006572285.2;XP_006572286.2	GB50626	.	17.6458	11.4496	25.2092	16.7551	11.2787	12.6543	9.8805	12.3961	11.2455	22.974	14.3893	20.6911	37.8641	20.7363	50.8557	34.7324	19.2461	22.1847	17.228	20.5013	19.9703	50.2195	30.5414	42.0861	-1.53646	2711.84	0.114296	-5.42105	5.92484e-08	1.58134e-07	-1.10291	3083.45	0.104517	-1.35211	0.176342	0.436759	-1.46287	2161.46	0.109368	-5.01795	5.22246e-07	1.22318e-06
411725	XM_395193	LOC411725	tektin-3	protein_coding	XP_395193.1	GB50129	.	0.62353	0.275879	0.560897	0.398939	0.169825	0.188408	0.386873	0.264488	0.231016	0.564413	0.365319	0.416374	1.33796	0.499645	1.13152	0.826977	0.289791	0.330306	0.674566	0.437423	0.41025	1.23376	0.775393	0.846914	-1.98923	27.7641	0.426109	-2.32854	0.0198835	0.0293904	1.12102	38.4582	0.357352	0.461214	0.644645	0.835996	-1.46481	30.002	0.392717	-1.40231	0.160824	0.199477
411763	XM_006568971	LOC411763	DNA polymerase subunit gamma-1, mitochondrial	protein_coding	XP_006569034.2	GB10422	.	2.64405	1.38214	2.93772	1.7197	1.13244	1.48499	1.51481	1.65648	1.4112	3.25779	1.45769	2.8068	5.67358	2.50319	5.9264	3.56484	1.9324	2.6034	2.64128	2.73957	2.50608	7.12127	3.09397	5.7091	-1.7176	378.743	0.183226	-4.25921	2.05154e-05	4.34009e-05	-1.242	424.683	0.205086	-1.52457	0.127367	0.365949	-1.2906	294.6	0.203731	-1.80652	0.0708375	0.0940746
411807	XM_006572090,XM_006572091,XM_026444163,XM_395274	LOC411807	uncharacterized LOC411807, transcript variant X1	protein_coding	XP_006572153.1;XP_006572154.1;XP_026299948.1;XP_395274.2	GB48311	.	13.8462	8.44038	17.1444	10.9657	7.2465	9.12585	6.55805	7.96655	8.68949	16.5657	7.98628	15.5278	29.7111	15.2864	34.5863	22.7313	12.3655	15.9989	11.4348	13.1755	15.4312	36.2114	16.951	31.5838	-1.64367	1412.07	0.133677	-5.3631	8.18062e-08	2.15929e-07	-1.20685	1579.83	0.156904	-1.72877	0.08385	0.291379	-1.32442	1101.12	0.185293	-2.18766	0.0286943	0.0405214
411881	XM_016913515,XM_395348	LOC411881	peregrin, transcript variant X2	protein_coding	XP_016769004.1;XP_395348.2	GB40453	.	7.71484	6.46266	9.5923	7.42567	5.57277	5.80564	6.64855	6.38746	5.56718	10.3912	6.09832	15.3862	16.5544	11.7045	19.351	15.393	9.50942	10.1781	11.5926	10.5639	9.88647	22.7144	12.9437	31.2958	-1.6546	1305.58	0.222041	-3.27183	0.00106855	0.00188547	-1.34319	1400.77	0.238549	-1.78436	0.0743645	0.271978	-1.09054	1003.55	0.131716	-0.949358	0.342438	0.395699
411904	XM_395373	LOC411904	protein smoothened	protein_coding	XP_395373.3	GB53676	.	20.7346	14.0139	23.054	16.5136	12.9262	12.4632	12.7352	13.5445	11.7339	26.2446	13.7272	22.5562	44.492	25.3806	46.508	34.2318	22.0574	21.8498	22.2056	22.4006	20.8376	57.3686	29.136	45.8798	-1.50416	2987.57	0.116419	-5.05895	4.21571e-07	1.04357e-06	-1.12757	3330.73	0.137813	-1.25693	0.208779	0.477726	-1.26909	2451.96	0.142968	-2.4047	0.0161859	0.023718
411937	XM_006563418	LOC411937	dynein regulatory complex subunit 4	protein_coding	XP_006563481.1	GB50097	.	0.329699	0.396024	0.965774	0.437728	0.229206	0.273772	0.257274	0.249117	0.207328	0.515581	0.187444	0.445461	0.707464	0.71724	1.9483	0.907385	0.391118	0.479962	0.448591	0.412002	0.368184	1.12702	0.397851	0.906078	-2.07075	36.7314	0.434879	-2.41481	0.0157433	0.0236969	-1.61751	39.409	0.461057	-1.50474	0.132391	0.37358	-1.03746	26.0471	0.467257	-0.11356	0.909587	0.925989
411970	XM_395437	LOC411970	G kinase-anchoring protein 1	protein_coding	XP_395437.4	GB48602	.	29.3202	17.7912	42.7339	31.3054	18.6449	20.756	20.4804	20.5517	19.5335	45.4467	27.3325	41.0794	62.915	32.2216	86.2091	64.8944	31.8157	36.3882	35.7104	33.9894	34.6885	99.3429	58.0135	83.5564	-1.75626	2271.89	0.108181	-7.51058	5.88644e-14	2.40826e-13	-1.16214	2651.06	0.123852	-1.7504	0.0800496	0.283473	-1.47539	1799.79	0.115412	-4.86169	1.16389e-06	2.65284e-06
412005	XM_395471	LOC412005	transmembrane channel-like protein 7	protein_coding	XP_395471.3	GB52423	.	3.8814	2.30472	6.49353	2.87366	2.65544	2.77869	2.30118	3.29813	2.18164	5.34386	2.81797	5.05808	8.32866	4.17408	13.0997	5.95694	4.53127	4.87144	4.01243	5.45461	3.87426	11.6813	5.98118	10.2883	-1.57351	556.711	0.145221	-4.50341	6.68731e-06	1.48795e-05	-1.40094	574.567	0.163866	-2.96826	0.0029949	0.0369308	-1.35929	363.877	0.152348	-2.90681	0.00365132	0.00587657
412101	XM_026443199,XM_026443200,XM_026443201	LOC412101	uncharacterized LOC412101, transcript variant X3	protein_coding	XP_026298984.1;XP_026298985.1;XP_026298986.1	GB43369	.	4.30969	2.64695	5.47151	2.9553	2.09925	2.32174	2.22253	2.30127	2.58251	5.46923	2.0631	3.95493	9.24769	4.79389	11.0379	6.12616	3.58217	4.07034	3.87528	3.80595	4.58614	11.9553	4.37894	8.04442	-1.8044	1049.13	0.149893	-5.68087	1.34013e-08	3.77286e-08	-1.32254	1165.28	0.218301	-1.8475	0.0646752	0.250696	-1.20649	804.848	0.20617	-1.31353	0.189004	0.231082
412302	XM_006562799,XM_006562800,XM_395763	LOC412302	zinc finger C4H2 domain-containing protein, transcript variant X1	protein_coding	XP_006562862.1;XP_006562863.1;XP_395763.3	GB48402	.	18.6116	11.3309	22.693	17.696	11.6112	10.7578	11.1022	12.0877	12.3348	27.4314	14.0526	19.4561	39.9367	20.5215	45.7797	36.6828	19.8134	18.8599	19.3582	19.9913	21.9048	59.9629	29.8269	39.5742	-1.64173	1135.82	0.162079	-4.4128	1.02043e-05	2.22756e-05	-1.10293	1322.44	0.157176	-0.899284	0.368501	0.644741	-1.38593	947.988	0.106028	-4.44082	8.96153e-06	1.89581e-05
412320	XM_006563067,XM_395781	LOC412320	solute carrier family 35 member F6, transcript variant X1	protein_coding	XP_006563130.1;XP_395781.2	GB54089	.	36.4479	21.6633	44.7365	33.1519	21.3399	20.3895	20.6518	22.233	19.4716	47.1183	25.47	41.2221	78.2096	39.2344	90.249	68.7221	36.4145	35.7456	36.0092	36.77	34.5786	102.997	54.0603	83.8467	-1.59165	1869.95	0.100728	-6.65681	2.79841e-11	9.67949e-11	-1.08888	2168.03	0.104196	-1.17901	0.238395	0.511699	-1.45286	1534.63	0.105918	-5.08784	3.62172e-07	8.61816e-07
412451	XM_026443225	LOC412451	ankyrin repeat domain-containing protein 13C	protein_coding	XP_026299010.1	GB54972	.	22.1705	14.0896	33.5345	23.2938	15.8453	16.4085	14.147	16.6217	15.7536	34.5102	18.1098	28.2069	47.5733	25.5177	67.6507	48.2867	27.0386	28.7664	24.6672	27.4898	27.9761	75.4366	38.4383	57.3734	-1.60141	2529.54	0.112434	-6.04211	1.52109e-09	4.62587e-09	-1.20101	2807.46	0.120646	-2.1903	0.0285028	0.156244	-1.39515	1917.09	0.106149	-4.52592	6.01347e-06	1.29264e-05
412536	XM_006571997	LOC412536	leukocyte elastase inhibitor	protein_coding	XP_006572060.1	GB46970	.	6.31745	4.00451	8.78329	5.1226	3.38063	3.39006	3.08287	3.76754	3.66258	5.79055	4.10009	5.69594	13.5559	7.25257	17.7189	10.6189	5.76873	5.94326	5.3754	6.23094	6.50419	12.6577	8.70249	11.5857	-1.55691	454.211	0.193095	-3.30763	0.000940898	0.00167171	-1.03885	534.915	0.210796	-0.260869	0.794194	0.911438	-1.38639	395.981	0.172737	-2.72859	0.00636055	0.00989773
412547	XM_006557283,XM_016916951,XM_026445718	LOC412547	DNA-directed RNA polymerase II subunit RPB9, transcript variant X1	protein_coding	XP_006557346.1;XP_016772440.1;XP_026301503.1	GB40307	.	16.4524	9.6242	21.8321	13.4786	11.6734	9.21634	8.91934	10.7922	10.4028	22.3531	13.7486	19.2719	35.3035	17.4304	44.0429	27.9404	19.9196	16.1575	15.5521	17.8487	18.4739	48.8622	29.1815	39.1994	-1.5857	387.253	0.159438	-4.17165	3.02399e-05	6.3077e-05	-1.13365	440.329	0.144114	-1.25578	0.209194	0.478151	-1.44721	305.394	0.14873	-3.58548	0.000336453	0.000610896
412676	XM_396132	LOC412676	protein mahjong	protein_coding	XP_396132.4	GB40880	.	6.43083	4.03031	7.53576	6.21125	3.87826	4.13782	3.96903	3.97426	4.22557	7.36692	4.84907	7.34563	13.7992	7.2993	15.2022	12.8756	6.61789	7.25419	6.92054	6.57283	7.50398	16.1035	10.2922	14.9412	-1.51024	1536.5	0.101749	-5.84555	5.04887e-09	1.46891e-08	-1.01366	1808.18	0.105419	-0.185641	0.852726	0.938332	-1.37813	1356.88	0.0992134	-4.66384	3.10358e-06	6.84072e-06
412742	XM_006565203	LOC412742	chromatin-remodeling complex ATPase chain Iswi	protein_coding	XP_006565266.1	GB49325	.	13.998	9.36908	16.6268	14.5444	9.59614	8.04408	9.3516	9.75271	9.4474	18.3089	11.3385	16.2059	30.0367	16.9684	33.542	30.1497	16.3749	14.1024	16.3058	16.1295	16.7771	40.0218	24.0661	32.9632	-1.52153	2320.09	0.129289	-4.68345	2.82087e-06	6.49312e-06	-1.01968	2728.66	0.117084	-0.240126	0.810233	0.919787	-1.36544	2049.05	0.0979516	-4.58769	4.48182e-06	9.7565e-06
412775	XM_026445386	LOC412775	dynein heavy chain 2, axonemal	protein_coding	XP_026301171.1	GB50548	.	0.039591	0.025733	0.091148	0.038357	0.045532	0.011018	0.060574	0.024546	0.035962	0.089448	0.057193	0.04943	0.084954	0.046605	0.183877	0.079513	0.077696	0.019316	0.105619	0.040596	0.063864	0.195527	0.121393	0.100541	-2.21313	30.9729	0.573986	-1.99672	0.0458555	0.0637274	-1.3215	37.0825	0.433756	-0.927188	0.353829	0.630856	-1.05682	27.2147	0.47276	-0.168639	0.866081	0.888706
412791	XM_026445393	LOC412791	flocculation protein FLO11	protein_coding	XP_026301178.1	GB50245	.	4.42669	1.84963	4.17832	1.95244	1.51651	2.05686	1.84531	1.32938	1.17403	5.86472	1.28094	3.25239	9.49874	3.34987	8.42912	4.0473	2.58779	3.60597	3.21754	2.19859	2.08489	12.8198	2.7188	6.61543	-2.19492	667.893	0.271144	-4.1829	2.87811e-05	6.0193e-05	-1.42301	766.048	0.388245	-1.31088	0.189898	0.455398	-1.46589	467.341	0.381479	-1.44641	0.148064	0.185147
412916	XM_006565536,XM_006565538,XM_006565539,XM_006565540,XM_016914526,XM_026443509	LOC412916	ETS-like protein pointed, transcript variant X6	protein_coding	XP_006565599.1;XP_006565601.1;XP_006565602.1;XP_006565603.1;XP_016770015.1;XP_026299294.1	GB52625	.	20.5324	9.55175	20.2705	14.3069	9.75119	9.1691	9.99351	9.30861	10.5099	29.5363	12.1951	17.9879	44.0583	17.2992	40.8927	29.6573	16.6395	16.0747	17.425	15.3951	18.6641	64.564	25.8843	36.5877	-1.93364	1707.38	0.209423	-4.54257	5.55737e-06	1.24734e-05	-1.15884	2057.11	0.23265	-0.914162	0.360632	0.637796	-1.47029	1402.96	0.158138	-3.51655	0.000437199	0.000783571
412936	XM_026444800	LOC412936	uncharacterized LOC412936	protein_coding	XP_026300585.1	GB49894	.	32.9721	17.6962	42.3108	27.3368	20.34	20.4571	19.8946	25.0633	21.2357	29.793	21.1458	64.6355	70.7511	32.0497	85.3556	56.6676	34.7084	35.8642	34.6889	41.4509	37.7114	65.1252	44.8823	131.47	-1.7043	7493.89	0.273922	-2.80803	0.00498457	0.00807164	-1.35984	8107.9	0.301293	-1.47178	0.141081	0.386601	-1.32777	5277.91	0.13253	-3.08611	0.00202796	0.00337282
413052	XM_016913467,XM_396503	LOC413052	uncharacterized LOC413052, transcript variant X2	protein_coding	XP_016768956.2;XP_396503.5	GB48061	.	2.81987	1.7286	3.28466	3.07808	2.20547	1.98448	1.84121	1.30433	1.75417	3.78109	2.11613	3.25189	6.05084	3.13068	6.6263	6.38069	3.76344	3.47907	3.2104	2.15717	3.11513	8.26516	4.49152	6.61441	-1.56354	557.288	0.234711	-2.74726	0.00600963	0.00962234	-1.02962	658.776	0.15789	-0.266677	0.789718	0.90848	-1.48072	476.241	0.145566	-3.89032	0.000100112	0.000192343
413060	XM_016910962,XM_396511	LOC413060	DNA-binding protein D-ETS-4, transcript variant X1	protein_coding	XP_016766451.1;XP_396511.3	GB50829	.	1.93402	0.914757	1.50137	1.02107	0.758253	1.08905	0.736938	0.845115	0.847708	2.42872	0.752413	1.47906	4.15	1.65672	3.02879	2.11662	1.29389	1.90925	1.28495	1.39769	1.5054	5.30899	1.59701	3.00845	-1.63222	214.406	0.285723	-2.47386	0.0133662	0.0203214	-1.18363	240.294	0.34611	-0.70273	0.482224	0.732206	-1.40074	165.505	0.30989	-1.56892	0.116668	0.149025
413074	XM_006565389,XM_396525	LOC413074	dosage compensation regulator, transcript variant X1	protein_coding	XP_006565452.1;XP_396525.2	GB41423	.	23.5464	14.5493	31.0768	20.4684	14.6524	14.236	13.4934	15.2125	14.2011	31.765	15.4737	22.4251	50.5257	26.3502	62.6928	42.4298	25.003	24.9578	23.5275	25.1593	25.219	69.4357	32.843	45.6131	-1.6114	3966.25	0.150386	-4.57701	4.71658e-06	1.06585e-05	-1.13317	4528.64	0.16675	-1.08168	0.279393	0.557235	-1.358	3230.22	0.125602	-3.51496	0.00043982	0.000787994
413125	XM_016915530	LOC413125	LIM/homeobox protein Lhx9	protein_coding	XP_016771019.1	GB40663	.	0.657991	0.129891	0.380767	0.150165	0.05461	0.1214	0.116704	0.039767	0.138134	0.286714	0.09136	0.292665	1.41191	0.235247	0.768139	0.311283	0.093187	0.212831	0.20349	0.065768	0.245304	0.626734	0.193912	0.595287	-3.55268	38.8098	0.47782	-3.82761	0.000129394	0.000252328	1.12008	62.9959	0.632291	0.25874	0.795836	0.912791	-2.12542	43.0796	0.646248	-1.68317	0.0923423	0.120164
413154	XM_006571763	LOC413154	uncharacterized protein C2orf42	protein_coding	XP_006571826.2	GB45568	.	3.72124	1.85912	5.37113	2.97668	2.22256	2.1194	2.30604	2.40601	2.30452	4.16156	2.64703	4.24448	7.985	3.36705	10.8354	6.17048	3.79259	3.71561	4.0209	3.97918	4.09248	9.09684	5.61836	8.63338	-1.65785	376.979	0.153316	-4.75692	1.96569e-06	4.6e-06	-1.1739	429.059	0.164783	-1.40371	0.160404	0.414671	-1.39078	297.203	0.159588	-2.98201	0.00286363	0.00467266
413168	XM_006560150	LOC413168	retinol dehydrogenase 14	protein_coding	XP_006560213.1	GB53775	.	39.8407	22.345	46.9696	36.2229	19.0728	24.2192	21.4648	26.3305	23.2434	61.5171	24.6947	31.3991	85.4898	40.4691	94.754	75.088	32.546	42.4596	37.4268	43.5467	41.2768	134.472	52.4149	63.8665	-1.63535	2015.54	0.245359	-2.89208	0.00382707	0.0062945	-1.10765	2334.13	0.248442	-0.593688	0.552721	0.782161	-1.43745	1646.16	0.142949	-3.66219	0.000250064	0.000460303
413278	XM_006559122,XM_396723	LOC413278	homer protein homolog 2, transcript variant X2	protein_coding	XP_006559185.1;XP_396723.3	GB43427	.	19.6859	10.3555	23.9845	18.2556	10.4878	11.2723	14.0977	11.3693	12.297	25.7387	14.7293	16.7179	42.2419	18.7549	48.3851	37.8427	17.8964	19.7619	24.5812	18.8031	21.8377	56.2627	31.2631	34.0046	-1.63275	1188.69	0.1755	-4.0302	5.57286e-05	0.000113075	1.00067	1449.19	0.174232	0.0055356	0.995583	0.998578	-1.38181	1094.14	0.145353	-3.20982	0.0013282	0.00225575
413318	XM_026440591,XM_026440592,XM_026440593,XM_026440594,XM_026440595	LOC413318	metastasis-associated protein MTA3, transcript variant X3	protein_coding	XP_026296376.1;XP_026296377.1;XP_026296378.1;XP_026296379.1;XP_026296380.1	GB44679	.	45.9705	26.5892	55.9969	41.9885	28.2627	27.2716	26.5481	26.6514	26.3604	60.5936	31.295	45.5961	98.6429	48.1558	112.965	87.0397	48.2277	47.8109	46.2903	44.0774	46.8121	132.453	66.424	92.7436	-1.60162	7477.19	0.136827	-4.96637	6.82177e-07	1.6587e-06	-1.08782	8686.19	0.143587	-0.845763	0.397685	0.667205	-1.42754	6198.33	0.111214	-4.61744	3.88495e-06	8.49679e-06
413727	XM_026440503	LOC413727	probable ATP-dependent RNA helicase pitchoune	protein_coding	XP_026296288.1	GB49514	.	7.98351	5.76781	12.6293	6.85213	5.05944	6.25408	4.98182	6.43073	6.09233	9.95832	5.80325	10.4912	17.1309	10.4461	25.4777	14.2041	8.63347	10.9643	8.68648	10.6355	10.8191	21.7681	12.3175	21.3393	-1.51657	1028.98	0.144564	-4.15602	3.23833e-05	6.7302e-05	-1.27584	1089.99	0.138647	-2.5348	0.011251	0.0866443	-1.17951	775.16	0.131097	-1.81687	0.0692372	0.0921518
413757	XM_026440722,XM_026440723,XM_026440724	LOC413757	uncharacterized protein MAL13P1.304, transcript variant X3	protein_coding	XP_026296507.1;XP_026296508.1;XP_026296509.1	GB47540	.	4.02852	2.69522	7.35309	4.36993	3.21705	3.25782	3.05657	2.54072	2.69997	5.83149	4.13139	6.66929	8.64436	4.88132	14.8337	9.05862	5.48959	5.71142	5.32954	4.20197	4.79475	12.7472	8.76892	13.5655	-1.79162	347.815	0.192514	-4.36988	1.24313e-05	2.68912e-05	-1.25444	395.925	0.183722	-1.78013	0.0750554	0.273016	-1.4445	260.062	0.168164	-3.15505	0.00160469	0.00270076
413907	XM_026443838,XM_026443840,XM_026443843	LOC413907	uncharacterized LOC413907, transcript variant X1	protein_coding	XP_026299623.1;XP_026299625.1;XP_026299628.1	GB45833	.	2.74205	2.18679	4.00636	2.50542	2.54496	2.27085	2.35438	2.25699	2.46785	3.92099	1.96427	5.5339	5.88386	3.9605	8.08223	5.19359	4.34274	3.98113	4.10518	3.73273	4.38252	8.57099	4.1692	11.2561	-1.55835	500.055	0.210473	-3.04086	0.00235902	0.00398327	-1.49028	502.115	0.219049	-2.62765	0.00859771	0.0729918	1.00042	353.251	0.132941	0.00450457	0.996406	0.997114
413964	XM_006563509,XM_026445639,XM_623433	LOC413964	serine/threonine-protein kinase grp, transcript variant X1	protein_coding	XP_006563572.1;XP_026301424.1;XP_623436.1	GB50198	.	23.9359	17.0334	30.0449	21.6592	13.5643	14.8581	11.7707	16.8697	15.6975	28.8568	17.9149	28.7919	51.3613	30.8493	60.611	44.8982	23.1462	26.0483	20.5239	27.9	27.8765	63.0788	38.0245	58.5634	-1.58754	1783.98	0.102814	-6.4854	8.84946e-11	2.97093e-10	-1.09455	2062.6	0.0983592	-1.32507	0.185146	0.449316	-1.38511	1484.63	0.172764	-2.72051	0.00651814	0.0101307
414008	XM_006559200,XM_016916848,XM_026445420	LOC414008	ribonucleoside-diphosphate reductase subunit M2, transcript variant X3	protein_coding	XP_006559263.1;XP_016772337.1;XP_026301205.1	GB54427	.	16.6775	13.1691	28.8966	16.1603	14.2123	13.513	11.7077	13.4428	13.4082	28.4138	14.5942	27.9405	35.7864	23.8506	58.2946	33.4994	24.252	23.6901	20.414	22.2324	23.811	62.1104	30.9763	56.8315	-1.78386	1606.49	0.0961247	-8.68669	3.73159e-18	1.90909e-17	-1.43219	1722.19	0.108203	-4.78932	1.67344e-06	0.000139401	-1.32544	1087.08	0.099343	-4.09155	4.28491e-05	8.49951e-05
550663	XM_623058	LOC550663	putative oxidoreductase GLYR1 homolog	protein_coding	XP_623061.2	GB55382	.	19.6866	10.5632	25.6631	16.4261	11.9071	10.2293	10.8708	12.194	11.0723	24.6703	12.6178	21.7979	42.2433	19.1309	51.7714	34.0504	20.3183	17.9335	18.9548	20.1671	19.6628	53.9273	26.7813	44.3374	-1.7091	3673.35	0.113154	-6.83347	8.28864e-12	2.97829e-11	-1.18398	4207.39	0.128473	-1.89649	0.0578947	0.2362	-1.43658	2863.02	0.123516	-4.23134	2.32299e-05	4.72087e-05
550711	XM_623103	LOC550711	60S acidic ribosomal protein P0	protein_coding	XP_623106.1	GB40576	.	849.086	492.938	1113.72	756.045	511.635	480.348	451.63	493.795	523.785	929.368	615.92	827.579	1821.96	892.761	2246.76	1567.24	873.057	842.118	787.477	816.663	930.163	2031.53	1307.3	1683.32	-1.56622	39559.9	0.120522	-5.37068	7.84413e-08	2.07313e-07	-1.02738	46919.1	0.127839	-0.304878	0.760459	0.893112	-1.4552	34195.1	0.103574	-5.22538	1.73798e-07	4.24478e-07
550958	XM_026445007	LOC550958	uncharacterized LOC550958	protein_coding	XP_026300792.1	GB42276	.	6.55047	3.70338	8.61725	3.9426	5.1334	2.60586	3.21585	3.07391	3.29536	8.47374	2.92078	6.84947	14.0559	6.70721	17.384	8.17277	8.75968	4.56845	5.60727	5.08379	5.85206	18.5229	6.1994	13.932	-1.78909	352.544	0.281821	-2.97787	0.00290255	0.00483822	-1.44016	376.692	0.253491	-2.07591	0.0379022	0.184918	-1.24451	244.231	0.257652	-1.22482	0.220644	0.265377
551089	XM_006569457	LOC551089	translation initiation factor IF-2	protein_coding	XP_006569520.2	GB48173	.	0.754008	0.592886	0.918344	0.860216	0.599676	0.452007	0.533333	0.52353	0.545187	2.00297	0.584487	1.18792	1.61794	1.07378	1.85262	1.78318	1.02329	0.792433	0.929939	0.865841	0.96817	4.37834	1.24058	2.41625	-2.11224	95.9934	0.372186	-2.89847	0.00374985	0.00617441	-1.47658	107.076	0.356161	-1.57866	0.114414	0.345378	-1.26991	67.6377	0.25021	-1.37775	0.16828	0.207972
551194	XM_006559950,XM_006559951,XM_623589	LOC551194	glutathione hydrolase 7, transcript variant X3	protein_coding	XP_006560013.1;XP_006560014.1;XP_623592.4	GB54683	.	15.5934	8.65621	23.2745	15.5289	9.33262	10.38	9.32952	9.64201	9.12931	21.1614	10.7786	20.495	33.4602	15.6773	46.9529	32.1904	15.9253	18.1976	16.2673	15.9464	16.2123	46.2573	22.8777	41.6872	-1.79386	1258.61	0.109309	-7.71265	1.23236e-14	5.24878e-14	-1.23204	1441.35	0.132163	-2.27787	0.0227343	0.136032	-1.49205	944.948	0.132653	-4.35195	1.3493e-05	2.79969e-05
551283	XM_006566414,XM_006566415	LOC551283	SUMO-conjugating enzyme UBC9-B, transcript variant X1	protein_coding	XP_006566477.1;XP_006566478.1	GB45171	.	91.2506	57.5322	99.6976	83.0081	53.91	53.9918	54.3071	54.127	59.1902	109.152	73.9405	97.9832	195.805	104.197	201.125	172.071	91.9924	94.6553	94.6918	89.518	105.113	238.597	156.939	199.3	-1.53042	4414.54	0.107205	-5.72671	1.024e-08	2.91077e-08	1.02046	5308.71	0.104071	0.2808	0.778864	0.902375	-1.39747	4026	0.0849952	-5.68058	1.34242e-08	3.56143e-08
551372	XM_623767	LOC551372	uncharacterized LOC551372	protein_coding	XP_623770.2	GB51121	.	10.8786	8.59429	17.0922	7.16699	7.85364	7.27501	7.64509	7.26238	7.08427	15.4398	5.66411	10.4559	23.3432	15.5651	34.4809	14.8568	13.4015	12.7541	13.3302	12.0109	12.5806	33.7502	12.0221	21.2676	-1.55363	666.543	0.195115	-3.25781	0.00112275	0.00197535	-1.45152	673.177	0.243966	-2.20344	0.027564	0.15328	1.03344	489.831	0.212382	0.223427	0.823203	0.852233
551419	XM_006571325	LOC551419	alkaline ceramidase	protein_coding	XP_006571388.1	GB51587	.	7.32469	4.49697	12.7234	6.2047	5.25609	6.11293	4.68563	6.1493	4.51014	11.1562	5.25196	10.4163	15.7172	8.14447	25.6675	12.862	8.96904	10.7168	8.17004	10.17	8.00933	24.3866	11.1473	21.1871	-1.59321	585.176	0.132643	-5.06572	4.06862e-07	1.00837e-06	-1.45304	597.419	0.133671	-4.03284	5.51066e-05	0.00198404	-1.3195	375.098	0.131253	-3.0475	0.00230754	0.00381312
551464	XM_026440911	LOC551464	TRAF3-interacting protein 1	protein_coding	XP_026296696.1	GB53603	.	2.9808	2.06921	5.89202	3.60216	2.47614	2.85522	1.89046	3.23325	2.48622	5.12812	3.31434	5.33376	6.39617	3.74756	11.8863	7.46708	4.2253	5.00561	3.29628	5.34732	4.41516	11.2097	7.03472	10.849	-1.55518	368.081	0.152036	-4.19031	2.78568e-05	5.83788e-05	-1.29998	390.929	0.187789	-2.01552	0.0438501	0.202046	-1.49456	248.149	0.198214	-2.92471	0.00344777	0.0055666
551490	XM_026444364,XM_026444365,XM_026444366,XM_026444367,XM_026444368,XM_026444369,XM_026444371,XM_026444372,XM_026444373,XM_026444374,XM_026444375,XM_026444376,XM_026444377,XM_026444378,XM_026444379	LOC551490	collagen alpha chain CG42342, transcript variant X1	protein_coding	XP_026300149.1;XP_026300150.1;XP_026300151.1;XP_026300152.1;XP_026300153.1;XP_026300154.1;XP_026300156.1;XP_026300157.1;XP_026300158.1;XP_026300159.1;XP_026300160.1;XP_026300161.1;XP_026300162.1;XP_026300163.1;XP_026300164.1	GB40231	.	9.3152	5.76999	7.8776	6.9692	5.43234	4.8413	5.57046	5.02761	5.11898	13.1792	5.32759	8.02259	19.9885	10.45	15.8919	14.4467	9.26978	8.48748	9.71285	8.31491	9.09054	28.8088	11.3079	16.3181	-1.53174	1149.16	0.236437	-2.60183	0.00927291	0.0144729	-1.07759	1314.65	0.255411	-0.422113	0.672942	0.848923	-1.24654	999.795	0.170092	-1.86916	0.061601	0.0826522
551525	XM_026445413	LOC551525	putative vacuolar protein sorting-associated protein TDA6	protein_coding	XP_026301198.1	GB46157	.	1.99113	1.29289	2.59959	1.63278	1.10596	1.23539	1.02547	1.12468	1.22232	3.20449	1.53202	2.2565	4.27254	2.34156	5.24428	3.38466	1.88721	2.16581	1.78804	1.86006	2.17065	7.00476	3.25173	4.58978	-1.88966	218.096	0.209284	-4.387	1.14925e-05	2.49498e-05	-1.24162	252.954	0.194925	-1.60174	0.109213	0.336053	-1.40017	169.317	0.18401	-2.63902	0.00831452	0.0127139
551532	XM_623927	LOC551532	ribosomal L1 domain-containing protein 1	protein_coding	XP_623930.2	GB46654	.	23.3794	16.3187	40.8156	21.9566	16.8175	17.9269	15.3689	21.9555	15.6912	34.4339	16.7278	40.6408	50.1672	29.5549	82.3392	45.5147	28.6976	31.4283	26.7978	36.3111	27.8651	75.2699	35.505	82.6643	-1.66884	1463.8	0.142393	-5.1888	2.11658e-07	5.37144e-07	-1.49239	1507.01	0.143655	-4.02092	5.79721e-05	0.0020646	-1.25987	950.166	0.115441	-2.88694	0.00389013	0.00623768
551605	XM_006560613,XM_623996	LOC551605	calcium and integrin-binding protein 1, transcript variant X1	protein_coding	XP_006560676.1;XP_623999.1	GB49516	.	7.19156	5.28055	10.124	6.60866	3.81779	5.02195	4.11826	4.53517	5.07564	9.81416	6.24644	7.99276	15.4316	9.56362	20.4236	13.6994	6.5147	8.80418	7.18074	7.50049	9.01357	21.453	13.2581	16.2575	-1.69626	263.33	0.185335	-4.11342	3.89843e-05	8.03865e-05	-1.10085	311.237	0.158105	-0.876711	0.380644	0.654225	-1.34055	226.496	0.170507	-2.47983	0.0131443	0.019534
551654	XM_624044	LOC551654	uncharacterized protein C45G9.7	protein_coding	XP_624047.2	GB53702	.	11.4357	5.23396	11.7369	7.58858	6.05629	6.10592	6.1329	6.39367	6.85496	11.8754	7.34688	11.2383	24.5385	9.47924	23.6774	15.7307	10.3345	10.7045	10.6935	10.5742	12.1734	25.9587	15.5938	22.8591	-1.52538	279.099	0.146119	-4.16901	3.05932e-05	6.37752e-05	-1.05395	323.272	0.187486	-0.404309	0.685986	0.856159	-1.39096	236.82	0.201822	-2.35892	0.0183283	0.0266295
551686	XM_624074	LOC551686	apoptosis inhibitor 5	protein_coding	XP_624077.3	GB47554	.	35.0777	17.7607	44.9634	28.7153	19.6426	21.6923	19.2142	20.088	20.024	43.3129	23.4416	37.9319	75.2694	32.1664	90.7067	59.5252	33.5182	38.0297	33.5026	33.2225	35.5596	94.6786	49.7551	77.1543	-1.6692	4242.08	0.108264	-6.82735	8.64984e-12	3.10156e-11	-1.15493	4871.32	0.12069	-1.72183	0.0851001	0.293639	-1.46952	3327.72	0.117479	-4.7272	2.27637e-06	5.06135e-06
551771	XM_624158	LOC551771	methionine aminopeptidase 2	protein_coding	XP_624161.1	GB51334	.	169.667	95.1968	190.05	150.562	92.9229	82.5645	97.8252	90.7217	98.1066	186.348	116.327	162.829	364.069	172.411	383.398	312.107	158.564	144.747	170.571	150.04	174.223	407.342	246.905	331.198	-1.6467	9891.45	0.10439	-6.89312	5.458e-12	1.98619e-11	1.01425	12200.2	0.110306	0.185044	0.853194	0.938428	-1.43954	9119.97	0.103492	-5.07878	3.7987e-07	9.01631e-07
551803	XM_026441146,XM_026441147,XM_026441148,XM_026441149	LOC551803	homeotic protein spalt-major, transcript variant X2	protein_coding	XP_026296931.1;XP_026296932.1;XP_026296933.1;XP_026296934.1	GB19037	.	2.49183	1.66068	2.21107	1.76664	1.17609	1.4434	0.923157	1.17644	1.24549	3.6624	1.16653	2.01955	5.34694	3.00766	4.4605	3.66214	2.0069	2.53049	1.60965	1.94566	2.2118	8.00572	2.47598	4.10782	-1.66239	578.396	0.268941	-2.72646	0.00640174	0.0102215	-1.1962	649.689	0.29858	-0.865611	0.386704	0.659207	-1.27502	463.001	0.276269	-1.26876	0.204527	0.248054
551890	XM_006567735,XM_006567736,XM_624276,XR_001703103,XR_410951,XR_410952,XR_410953	LOC551890	probable serine incorporator, transcript variant X4	protein_coding	XP_006567798.1;XP_006567799.1;XP_624279.3	GB44496	.	61.4618	35.4664	87.726	57.2296	39.0956	43.1229	38.0851	45.5396	38.5297	83.1616	44.8456	75.7583	131.884	64.2333	176.974	118.634	66.7131	75.6005	66.4065	75.3157	68.4229	181.785	95.1853	154.094	-1.56845	5467.3	0.0955429	-6.79633	1.07317e-11	3.82138e-11	-1.19832	6029.26	0.0971312	-2.68728	0.00720359	0.066044	-1.40278	4114.41	0.0946959	-5.15643	2.51704e-07	6.05966e-07
551992	XM_016910848,XM_624375	LOC551992	rRNA 2'-O-methyltransferase fibrillarin, transcript variant X1	protein_coding	XP_016766337.1;XP_624378.1	GB52500	.	66.3294	47.4496	71.9277	50.2828	40.1155	42.9154	35.1642	45.9567	45.5271	90.1764	45.522	76.0294	142.329	85.936	145.103	104.233	68.4534	75.2368	61.3135	76.0055	80.8493	197.119	96.621	154.646	-1.5111	3251.55	0.142192	-4.18867	2.80592e-05	5.87609e-05	-1.1782	3557	0.162244	-1.4582	0.144786	0.392675	-1.20193	2619.66	0.168542	-1.57439	0.115397	0.147568
551993	XM_625269	LOC551993	uncharacterized LOC551993	protein_coding	XP_625272.1	GB46680	.	23.3728	12.9902	30.6108	17.3707	14.0144	14.5326	15.1927	14.3531	13.1652	34.1854	16.012	20.5696	50.1532	23.5266	61.7527	36.0085	23.9143	25.4778	26.4906	23.7379	23.3794	74.7266	33.9856	41.839	-1.61402	2095.16	0.191644	-3.60387	0.000313519	0.0005887	-1.19433	2334.26	0.206803	-1.23888	0.215389	0.485561	-1.31912	1638.03	0.142413	-2.80572	0.00502047	0.00792602
552140	XM_624519	LOC552140	cleavage and polyadenylation specificity factor subunit 5	protein_coding	XP_624522.1	GB44721	.	48.6789	30.2124	64.311	45.3561	31.9759	32.1132	30.5416	27.566	33.1051	64.4864	38.592	50.7258	104.455	54.7177	129.738	94.0206	54.564	56.2989	53.2534	45.59	58.7897	140.962	81.9119	103.177	-1.58746	1965.28	0.149589	-4.45699	8.31202e-06	1.82847e-05	-1.07287	2291.63	0.121293	-0.836631	0.4028	0.670816	-1.36361	1677.62	0.0877838	-5.09697	3.45128e-07	8.22781e-07
552215	XM_624592	LOC552215	uncharacterized LOC552215	protein_coding	XP_624595.2	GB41917	.	38.7544	17.7094	55.1086	32.7613	21.3519	19.8754	24.457	21.3025	17.698	39.0062	21.3499	55.3856	83.1587	32.0735	111.173	67.9124	36.435	34.8443	42.644	35.2311	31.4289	85.2644	45.3154	112.656	-1.94498	1621.24	0.170705	-5.62233	1.88399e-08	5.2358e-08	-1.30038	1869.6	0.223206	-1.69768	0.0895686	0.302561	-1.47819	1194.82	0.209292	-2.694	0.00706008	0.0109086
552266	XM_006557491	LOC552266	40S ribosomal protein S12	protein_coding	XP_006557554.1	GB51201	.	779.023	511.651	945.144	707.983	474.608	457.977	408.386	416.588	531.192	855.72	649.425	703.114	1671.62	926.651	1906.68	1467.61	809.874	802.899	712.076	688.975	943.316	1870.54	1378.41	1430.15	-1.50312	16686.8	0.137954	-4.26203	2.02577e-05	4.28734e-05	1.07977	20510.9	0.12533	0.883488	0.376973	0.651776	-1.42323	15867.3	0.133341	-3.81852	0.000134252	0.000254839
552275	XM_006566104,XM_624651	LOC552275	AF4/FMR2 family member 4, transcript variant X2	protein_coding	XP_006566167.1;XP_624654.2	GB51112	.	14.5683	8.31509	15.38	13.3912	7.71001	8.18372	7.98924	8.24196	8.9292	17.2393	9.1543	15.8881	31.2606	15.0595	31.0267	27.7592	13.1564	14.3472	13.9303	13.631	15.8569	37.6837	19.4301	32.3169	-1.63742	1381.33	0.120078	-5.92473	3.12811e-09	9.26884e-09	-1.05089	1646.62	0.150889	-0.474636	0.635047	0.830864	-1.40532	1204.14	0.14138	-3.47221	0.000516198	0.000917636
552289	XM_006561714,XM_006561715,XM_006561716,XM_006561717,XM_624665	LOC552289	RNA-binding protein 39, transcript variant X3	protein_coding	XP_006561777.1;XP_006561778.1;XP_006561779.1;XP_006561780.1;XP_624668.3	GB42838	.	75.0531	41.604	76.5192	68.4879	41.3647	40.3115	43.0293	42.1708	43.2235	85.094	50.495	70.5249	161.048	75.349	154.366	141.971	70.585	70.6718	75.0275	69.7443	76.7584	186.009	107.176	143.449	-1.51777	5281.74	0.110666	-5.43939	5.34631e-08	1.43177e-07	1.03671	6378.5	0.129342	0.402094	0.687615	0.856935	-1.44236	4816.79	0.114204	-4.62711	3.70806e-06	8.12027e-06
552317	XM_016915622,XM_026444356	LOC552317	ATP-dependent DNA helicase Q5, transcript variant X1	protein_coding	XP_016771111.2;XP_026300141.1	GB51984	.	3.54472	1.84472	5.45818	2.7439	2.58751	2.64908	2.03207	2.81269	2.0491	3.88984	2.42248	5.5279	7.60622	3.34098	11.0111	5.68796	4.41535	4.64422	3.54318	4.65177	3.6389	8.5029	5.14173	11.2439	-1.50422	571.513	0.18316	-3.21585	0.00130059	0.00226918	-1.36523	587.035	0.212088	-2.1177	0.0342005	0.175021	-1.41148	371.47	0.146433	-3.39547	0.000685097	0.00120146
552491	XM_006557633,XM_016913160,XM_026441939,XM_026441940,XM_026441941	LOC552491	NADPH-dependent diflavin oxidoreductase 1, transcript variant X1	protein_coding	XP_006557696.2;XP_016768649.2;XP_026297724.1;XP_026297725.1;XP_026297726.1	GB43265	.	33.0653	18.3695	46.1734	31.2594	19.9184	19.4103	19.0338	22.0389	19.8253	37.1015	26.2257	32.47	70.9513	33.269	93.1478	64.799	33.989	34.029	33.1881	36.449	35.2067	81.1009	55.6643	66.0447	-1.52441	4264.04	0.133211	-4.56608	4.96921e-06	1.11998e-05	-1.09978	4843.57	0.142808	-0.960817	0.336644	0.615797	-1.48986	3374.86	0.0825793	-6.96514	3.28082e-12	1.10454e-11
552496	XM_006570922	LOC552496	polypeptide N-acetylgalactosaminyltransferase 35A	protein_coding	XP_006570985.1	GB45341	.	11.7298	7.12282	15.9198	9.4929	7.30198	7.50436	6.93182	8.81057	7.60431	13.9051	9.46877	14.0903	25.1696	12.9001	32.1158	19.6782	12.4602	13.1562	12.0866	14.5714	13.5041	30.3955	20.0976	28.6601	-1.51428	1107.27	0.113992	-5.25154	1.50836e-07	3.89624e-07	-1.13506	1236.09	0.130255	-1.40321	0.160555	0.414845	-1.36898	876.858	0.118168	-3.8344	0.000125871	0.000239638
552552	XM_006564511,XM_006564512,XM_624928	LOC552552	uncharacterized LOC552552, transcript variant X2	protein_coding	XP_006564574.1;XP_006564575.1;XP_624931.3	GB41839	.	3.17311	1.87206	3.63621	2.76507	2.06201	1.95026	1.54498	1.93953	2.08566	4.29057	2.02907	3.8619	6.80884	3.39049	7.33551	5.73183	3.51863	3.41908	2.69388	3.20769	3.70382	9.37886	4.30672	7.85519	-1.60843	910.917	0.14201	-4.82823	1.37749e-06	3.27266e-06	-1.18725	1017.76	0.156741	-1.57983	0.114146	0.344992	-1.38419	701.975	0.169692	-2.7641	0.00570805	0.00895286
552559	XM_624935	LOC552559	probable small nuclear ribonucleoprotein Sm D1	protein_coding	XP_624938.1	GB44559	.	60.3755	36.6	76.4144	50.4674	39.5728	32.7687	37.0999	39.9914	35.1959	90.0156	49.3418	74.1376	129.553	66.2863	154.155	104.616	67.5273	57.4481	64.6887	66.1398	62.5026	196.767	104.729	150.798	-1.74508	1970.39	0.14653	-5.48208	4.20347e-08	1.13667e-07	-1.19074	2266.73	0.137846	-1.82706	0.0676904	0.257526	-1.42099	1542.65	0.107318	-4.72334	2.32003e-06	5.15646e-06
552582	XM_006568026,XM_006568027,XM_006568028,XM_006568029	LOC552582	brahma-associated protein of 60 kDa, transcript variant X1	protein_coding	XP_006568089.1;XP_006568090.1;XP_006568091.1;XP_006568092.1	GB54797	.	26.4799	16.607	31.6193	26.7121	14.8828	15.4651	14.8052	15.339	17.1358	30.4133	19.989	25.8287	56.8203	30.0769	63.7872	55.3726	25.3961	27.1125	25.8148	25.3684	30.4306	66.481	42.4269	52.5361	-1.56211	1898.91	0.109824	-5.85933	4.64736e-09	1.35902e-08	1.04661	2331.62	0.119113	0.55174	0.581127	0.79822	-1.4518	1763.64	0.119178	-4.51291	6.39435e-06	1.36993e-05
552640	NM_001077815,XM_006564807,XM_006564809,XM_006564811	LOC552640	ammonium transporter 1-like	protein_coding	NP_001071283.1;XP_006564870.1;XP_006564872.1;XP_006564874.1	GB52791	.	5.29995	2.56434	6.82198	3.93975	2.92503	2.64081	3.09135	3.13403	3.16929	8.19839	3.54726	4.7145	11.3726	4.64428	13.7623	8.16688	4.9913	4.62972	5.39019	5.18323	5.62819	17.921	7.52909	9.58941	-1.83162	391.482	0.227252	-3.84208	0.000121999	0.00023854	-1.21811	452.607	0.230539	-1.23467	0.216954	0.487681	-1.38844	307.431	0.167572	-2.82542	0.00472189	0.00749073
552642	XM_625017	LOC552642	DNA replication licensing factor Mcm3	protein_coding	XP_625020.3	GB48847	.	16.5465	11.0246	27.8657	15.5042	13.8208	12.1303	12.0202	14.2518	12.5173	26.0503	12.0496	22.2952	35.5053	19.9667	56.2148	32.1392	23.5839	21.2662	20.9589	23.5704	22.2288	56.944	25.5755	45.3489	-1.54051	2265.32	0.119742	-5.20623	1.92714e-07	4.90887e-07	-1.37475	2335.36	0.11581	-3.96484	7.34448e-05	0.00248128	-1.19393	1582.77	0.105321	-2.42794	0.0151849	0.0223435
552696	XM_006569930,XM_625072	LOC552696	histone acetyltransferase KAT8, transcript variant X2	protein_coding	XP_006569993.1;XP_625075.1	GB41293	.	21.5287	12.9712	26.2091	16.9623	13.7932	12.5543	14.426	11.2691	13.6113	24.6976	14.6631	25.2767	46.1961	23.4921	52.8729	35.1619	23.5368	22.0094	25.1538	18.6374	24.1716	53.9871	31.1225	51.4133	-1.62595	1521.6	0.140115	-5.00507	5.58407e-07	1.36779e-06	-1.14602	1737.49	0.135237	-1.45397	0.145954	0.393829	-1.23731	1282.35	0.133398	-2.30296	0.0212808	0.0306462
552697	XM_006557559,XM_006557560,XM_026445070,XM_026445071,XM_026445072	LOC552697	zinc transporter foi, transcript variant X1	protein_coding	XP_006557622.1;XP_006557623.1;XP_026300855.1;XP_026300856.1;XP_026300857.1	GB49025	.	4.18823	2.73187	5.32606	3.98198	2.74038	2.93452	2.90306	2.1755	2.85032	5.42568	4.3362	4.44654	8.98707	4.9477	10.7445	8.25441	4.67621	5.14463	5.06187	3.59796	5.06173	11.8601	9.20363	9.04437	-1.5368	473.677	0.184729	-3.35591	0.00079103	0.00141968	1.06289	582.882	0.179097	0.491307	0.623209	0.823826	-1.45036	443.548	0.160544	-3.34119	0.00083421	0.00145059
552756	XM_006557739	LOC552756	cathepsin L1	protein_coding	XP_006557802.1	GB54331	.	623.046	431.753	796.167	501.803	426.217	380.304	416.701	494.915	399.896	751.405	405.03	924.393	1336.93	781.949	1606.15	1040.21	727.299	666.727	726.575	818.516	710.155	1642.51	859.681	1880.24	-1.55364	35835.8	0.150292	-4.22941	2.34301e-05	4.9394e-05	-1.29912	38045.2	0.166166	-2.27205	0.0230832	0.137013	-1.17381	26848.5	0.125669	-1.83977	0.0658025	0.0879221
552765	XM_006565268	LOC552765	zinc finger CCCH domain-containing protein 13	protein_coding	XP_006565331.1	GB49296	.	13.0009	7.84254	17.4688	12.1913	7.89982	8.37639	7.80721	9.03817	7.77476	16.5029	9.79782	15.545	27.8971	14.2036	35.2406	25.272	13.4803	14.685	13.6129	14.9478	13.8068	36.074	20.796	31.6189	-1.59249	2597.54	0.0901879	-7.44318	9.82929e-14	3.97544e-13	-1.1263	2965.79	0.0921025	-1.8631	0.0624482	0.246519	-1.43849	2070.64	0.0912944	-5.74573	9.15244e-09	2.4631e-08
552793	XM_026442939,XM_625168	LOC552793	F-box only protein 32, transcript variant X1	protein_coding	XP_026298724.1;XP_625171.3	GB53437	.	11.0059	4.9767	10.8126	5.9828	5.7156	5.68139	4.80661	5.13168	5.49484	17.0381	4.33464	9.24306	23.6164	9.01331	21.8129	12.402	9.75314	9.96028	8.38098	8.48703	9.75802	37.2439	9.20033	18.8006	-1.82343	536.602	0.254029	-3.41164	0.000645722	0.001172	-1.4107	580.405	0.333041	-1.49053	0.136085	0.378859	-1.31756	371.694	0.277697	-1.43276	0.151927	0.189402
552814	XM_026443880,XM_026443881,XM_026443882,XM_026443883,XM_026443884,XM_026443885	LOC552814	activating signal cointegrator 1 complex subunit 3, transcript variant X1	protein_coding	XP_026299665.1;XP_026299666.1;XP_026299667.1;XP_026299668.1;XP_026299669.1;XP_026299670.1	GB48825	.	11.2628	6.52272	17.3187	10.402	8.43721	9.01337	7.69515	9.30917	7.54416	15.8124	8.629	16.4488	24.1675	11.8133	34.9378	21.5628	14.3973	15.8017	13.4175	15.396	13.3973	34.5648	18.3152	33.4573	-1.50854	3931.53	0.0885572	-6.69799	2.113e-11	7.37575e-11	-1.30396	4115.51	0.0991921	-3.86014	0.000113321	0.00353769	-1.33983	2731.23	0.102516	-4.11695	3.83922e-05	7.64348e-05
724167	XM_016911435	LOC724167	putative uncharacterized protein DDB_G0289263	protein_coding	XP_016766924.2	GB50641	.	5.22031	3.05257	10.1945	4.5087	3.56873	4.58255	3.72308	4.20233	3.25115	7.58219	4.77199	8.94707	11.2017	5.52852	20.5659	9.34628	6.08971	8.03387	6.4917	6.95003	5.77355	16.5741	10.1286	18.1985	-1.75969	462.016	0.173755	-4.69236	2.70072e-06	6.22946e-06	-1.45573	490.325	0.182718	-2.96492	0.00302766	0.0372417	-1.40091	299.456	0.161584	-3.00996	0.00261286	0.00428457
724214	XM_006566778,XM_006566779,XM_006566780	LOC724214	gametogenetin-binding protein 2-like, transcript variant X1	protein_coding	XP_006566841.1;XP_006566842.1;XP_006566843.1	GB53820	.	17.543	9.66867	22.4236	13.9174	11.0104	9.80073	9.3372	10.9356	10.2304	20.5297	12.1919	19.1988	37.6436	17.5109	45.2361	28.85	18.7883	17.1821	16.2807	18.0859	18.1677	44.8764	25.8774	39.0509	-1.59185	2226.41	0.102556	-6.5399	6.15598e-11	2.0899e-10	-1.13419	2533.58	0.119377	-1.52179	0.128063	0.366669	-1.44076	1761.32	0.115713	-4.55292	5.29067e-06	1.14349e-05
724250	XM_001120043	LOC724250	serine protease snake	protein_coding	XP_001120043.2	GB49440	.	21.4931	7.68326	27.5465	9.30511	7.19991	4.99472	10.0844	6.84525	8.34227	27.3864	3.63506	13.3898	46.1196	13.9152	55.5708	19.289	12.286	8.75645	17.5835	11.321	14.8146	59.8645	7.71546	27.2351	-2.89828	959.762	0.281284	-5.45781	4.82049e-08	1.29636e-07	-1.64102	1127.23	0.493123	-1.44911	0.147306	0.396066	-1.21722	684.46	0.452665	-0.6265	0.530987	0.58308
724275	XM_006559139,XM_006559140,XM_006559141,XM_016911007,XM_016911008,XM_026439063	LOC724275	uncharacterized LOC724275, transcript variant X5	protein_coding	XP_006559202.1;XP_006559203.1;XP_006559204.1;XP_016766496.1;XP_016766497.1;XP_026294848.1	GB43418	.	1.62542	0.562755	1.44567	0.515413	0.8111	0.590919	0.928584	0.63769	0.56068	2.1044	0.496099	2.38918	3.48781	1.01921	2.91643	1.06842	1.38407	1.03597	1.61911	1.05464	0.995683	4.60006	1.05297	4.85965	-2.28363	69.1583	0.343473	-3.46849	0.000523393	0.000957922	-1.84006	72.9919	0.470006	-1.87178	0.0612366	0.243272	-1.18623	41.5036	0.489734	-0.503088	0.614903	0.663529
724353	XM_001120174	LOC724353	prion-like-(Q/N-rich) domain-bearing protein 25	protein_coding	XP_001120174.2	GB53803	.	5.28695	3.90246	5.69822	5.07343	4.13962	2.62176	3.51091	3.97873	4.25735	13.0493	2.08416	4.80162	11.3447	7.06776	11.4953	10.5169	7.06388	4.59632	6.12174	6.58023	7.56041	28.5247	4.42365	9.76661	-1.78947	461.366	0.382408	-2.19538	0.0281363	0.0405733	-1.53463	477.656	0.425993	-1.45047	0.146929	0.395593	-1.00777	329.818	0.290455	-0.0384393	0.969337	0.975987
724417	XM_026443476,XM_026443477,XM_026443478,XM_026443479,XM_026443480,XM_026443481,XM_026443483,XM_026443484,XM_026443485,XM_026443486	LOC724417	uncharacterized protein CG43867, transcript variant X1	protein_coding	XP_026299261.1;XP_026299262.1;XP_026299263.1;XP_026299264.1;XP_026299265.1;XP_026299266.1;XP_026299268.1;XP_026299269.1;XP_026299270.1;XP_026299271.1	GB51041	.	13.948	7.99209	13.7434	8.71378	8.30799	8.61006	8.00216	7.91245	8.23145	19.9621	6.47108	13.1417	29.9295	14.4745	27.7252	18.0632	14.1768	15.0946	13.9528	13.086	14.6178	43.6356	13.7349	26.7305	-1.52917	3050.76	0.196423	-3.11956	0.0018112	0.00310522	-1.30232	3200.86	0.263309	-1.4473	0.147812	0.396672	-1.13697	2292.39	0.216832	-0.854095	0.393052	0.447839
724423	XM_006563153,XM_006563154	LOC724423	DNA polymerase theta, transcript variant X1	protein_coding	XP_006563216.3;XP_006563217.3	GB45982	.	2.3651	1.19675	3.8621	2.25077	1.23251	1.56518	1.56298	1.8844	1.42721	3.3261	1.63284	2.89257	5.07501	2.16743	7.7912	4.66573	2.10316	2.74398	2.72526	3.11651	2.53451	7.2706	3.46571	5.88356	-1.75242	734.065	0.181273	-4.46482	8.01379e-06	1.76589e-05	-1.28378	818.292	0.149145	-2.4164	0.0156748	0.108362	-1.43554	532.614	0.155695	-3.35011	0.000807801	0.00140681
724472	XM_006562665	LOC724472	TELO2-interacting protein 1 homolog	protein_coding	XP_006562728.3	GB50420	.	2.589	1.72856	5.51142	2.89142	2.46611	2.55687	1.98626	2.49618	1.8463	3.95662	2.12913	4.87257	5.55545	3.1306	11.1184	5.99376	4.20819	4.48256	3.46332	4.12831	3.27875	8.64888	4.51911	9.91092	-1.54956	544.829	0.160562	-3.93531	8.30907e-05	0.000165681	-1.49727	544.781	0.186665	-3.11966	0.00181062	0.0262672	-1.32022	335.814	0.15058	-2.66154	0.00777838	0.0119466
724495	XM_006570080,XM_006570081,XM_026446010,XM_026446014,XM_026446018,XM_026446020,XM_026446027,XM_026446030,XM_026446032	LOC724495	ecdysis triggering hormone receptor, transcript variant X6	protein_coding	XP_006570143.1;XP_006570144.1;XP_026301795.1;XP_026301799.1;XP_026301803.1;XP_026301805.1;XP_026301812.1;XP_026301815.1;XP_026301817.1	GB46500	.	1.95514	1.27412	2.03673	1.2149	0.908225	0.744885	0.804608	0.471329	1.23228	1.17448	0.850036	1.51767	4.19533	2.30756	4.10879	2.51841	1.5498	1.30589	1.40294	0.779508	2.18835	2.56733	1.80421	3.08697	-1.61178	108.242	0.315448	-2.1831	0.0290284	0.0417075	1.05942	135.497	0.298425	0.279057	0.780201	0.902823	-1.24644	110.326	0.291939	-1.08865	0.276308	0.326405
724502	XM_006566619,XR_410727	LOC724502	transcription initiation factor TFIID subunit 5, transcript variant X1	protein_coding	XP_006566682.1	GB44918	.	5.70627	4.01865	7.71861	5.49693	4.16768	3.582	4.16187	3.64781	3.92387	8.58372	3.43642	6.54181	12.2445	7.27818	15.5711	11.3948	7.11177	6.27975	7.25679	6.03293	6.96821	18.7633	7.29383	13.3062	-1.62252	569.407	0.165189	-4.22689	2.36942e-05	4.992e-05	-1.25313	622.441	0.185084	-1.75887	0.0785999	0.280652	-1.15688	451.545	0.170574	-1.23253	0.217751	0.262297
724505	XM_001120377,XM_006565057,XM_006565058,XM_006565059,XM_026444676	LOC724505	PAN2-PAN3 deadenylation complex catalytic subunit PAN2, transcript variant X1	protein_coding	XP_001120377.2;XP_006565120.1;XP_006565121.1;XP_006565122.1;XP_026300461.1	GB49859	.	8.57063	4.38651	10.342	7.33348	5.15886	5.65498	5.40837	5.45708	4.73043	10.7153	5.4239	9.74806	18.3908	7.94441	20.8634	15.2019	8.80312	9.91398	9.43022	9.02519	8.40053	23.4229	11.5123	19.8278	-1.55684	2208.03	0.103848	-6.14958	7.76864e-10	2.41109e-09	-1.15749	2465.86	0.134176	-1.57257	0.115818	0.347986	-1.42476	1704.32	0.145239	-3.51638	0.000437472	0.000783926
724510	XM_001120383,XM_006558408,XM_016911107,XM_016911108,XR_407839	LOC724510	neuropathy target esterase sws, transcript variant X3	protein_coding	XP_001120383.2;XP_006558471.1;XP_016766596.1;XP_016766597.1	GB49111	.	40.8388	22.1484	48.8036	36.3544	22.6678	23.9304	21.8604	23.6907	24.1541	48.7866	27.7219	43.1298	87.6314	40.113	98.4539	75.3606	38.6806	41.9534	38.1165	39.1808	42.894	106.644	58.8399	87.7269	-1.62875	7309.84	0.092648	-7.59614	3.05092e-14	1.27148e-13	-1.07282	8612.08	0.112984	-0.897518	0.369443	0.645619	-1.48043	6098.38	0.112731	-5.021	5.14026e-07	1.20447e-06
724511	XM_001120384	LOC724511	zinc finger protein 665	protein_coding	XP_001120384.3	.	.	7.99552	5.69288	9.34521	8.28997	5.55248	4.95576	4.97102	5.23137	5.51255	13.0376	6.71634	7.47399	17.1567	10.3104	18.8525	17.1846	9.4748	8.68815	8.66765	8.65191	9.78945	28.4992	14.2555	15.2023	-1.5416	963.822	0.220011	-2.83817	0.00453723	0.00740092	-1.02578	1132.86	0.217646	-0.168744	0.865998	0.944805	-1.37281	846.057	0.12018	-3.80374	0.000142527	0.000269849
724585	XM_001120482	LOC724585	uncharacterized LOC724585	protein_coding	XP_001120482.1	GB40807	.	11.7335	6.19937	16.5726	10.2629	6.80597	8.18969	7.48105	8.63258	7.13971	11.8826	8.27926	15.4031	25.1775	11.2277	33.4328	21.2744	11.6138	14.3577	13.0442	14.277	12.679	25.9745	17.5728	31.3303	-1.51195	1236	0.166836	-3.57483	0.000350452	0.000654462	-1.15768	1368	0.174447	-1.21086	0.225947	0.497205	-1.39865	952.484	0.125716	-3.85026	0.000117991	0.000225261
724611	XM_026441425,XM_026441426	LOC724611	tubulin glycylase 3A, transcript variant X2	protein_coding	XP_026297210.1;XP_026297211.1	GB53520	.	0.191656	0.22801	0.245327	0.18589	0.107097	0.152232	0.204706	0.128346	0.125002	0.380209	0.18545	0.237644	0.411252	0.41295	0.494909	0.38534	0.182752	0.266884	0.356932	0.212264	0.221985	0.831108	0.39362	0.483373	-1.83429	31.1543	0.431032	-2.03053	0.0423024	0.0591014	-1.21081	36.1669	0.381864	-0.7227	0.469864	0.725272	1.0178	28.8912	0.398034	0.0639326	0.949024	0.958983
724631	XM_006560849	LOC724631	60S ribosomal protein L29	protein_coding	XP_006560912.1	GB49220	.	252.189	185.737	298.916	216.044	172.148	157.956	159.542	154.832	169.755	320.959	208.799	276.968	541.145	336.389	603.018	447.847	293.754	276.919	278.184	256.07	301.46	701.591	443.179	563.359	-1.5036	10793.3	0.118914	-4.9483	7.48663e-07	1.81306e-06	-1.04978	12454	0.112233	-0.624473	0.532317	0.768521	-1.26986	9503.7	0.1146	-3.00754	0.00263368	0.00431664
724640	XM_006558346,XM_006558347,XM_016914583,XM_016914584	LOC724640	nuclear receptor subfamily 1 group D member 2, transcript variant X2	protein_coding	XP_006558409.1;XP_006558410.1;XP_016770072.1;XP_016770073.1	GB52331	.	3.09559	2.51085	3.70671	2.41954	2.36485	2.17187	2.27748	1.73718	2.196	6.34414	1.52548	3.18082	6.64249	4.54741	7.47773	5.01557	4.0354	3.8076	3.9711	2.87304	3.89977	13.8678	3.23785	6.46986	-1.7294	573.027	0.295783	-2.67179	0.00754484	0.011917	-1.51247	590.784	0.305325	-1.955	0.0505833	0.218748	1.04904	422.859	0.214908	0.321397	0.747909	0.78456
724663	XM_026442722,XM_026442723	LOC724663	tonsoku-like protein, transcript variant X2	protein_coding	XP_026298507.1;XP_026298508.1	GB42668	.	8.4929	5.22639	14.2794	7.27769	6.36071	6.18605	5.47079	6.74893	5.75787	9.58193	5.48231	11.4711	18.224	9.46552	28.8064	15.0862	10.854	10.845	9.53906	11.1617	10.2251	20.9453	11.6363	23.3324	-1.50977	1634.06	0.155715	-3.81679	0.000135201	0.000263202	-1.33344	1696.73	0.187013	-2.21994	0.026423	0.149143	-1.24984	1147.25	0.128087	-2.51191	0.0120079	0.017936
724678	XM_001119899	LOC724678	histone H2A	protein_coding	XP_001119899.1	.	.	13.7619	7.61124	16.8243	12.1739	8.19761	7.42485	8.05945	7.00367	7.79969	15.5684	8.39967	12.1958	29.5301	13.7847	33.9404	25.2358	13.9885	13.0168	14.0527	11.583	13.8511	34.0313	17.8284	24.8065	-1.59664	329.59	0.180881	-3.73198	0.00018998	0.000365138	-1.03669	391.416	0.185129	-0.280808	0.778857	0.902375	-1.40267	288.677	0.168385	-2.89915	0.00374176	0.00600822
724779	XM_016911444,XM_026439393	LOC724779	protein artichoke, transcript variant X1	protein_coding	XP_016766933.1;XP_026295178.1	GB53830	.	32.4179	33.0196	33.7265	36.6097	30.9792	22.1189	42.6247	21.411	27.2335	41.1033	34.6542	82.5093	69.5619	59.8019	68.0382	75.8899	52.8631	38.7775	74.322	35.4105	48.3625	89.8486	73.554	167.826	-1.72981	8109.99	0.344152	-2.29728	0.021603	0.0317357	-1.21556	9258.35	0.355914	-0.791275	0.428784	0.690041	1.01955	7378.96	0.200262	0.139494	0.88906	0.909055
724783	XM_016912883	LOC724783	uncharacterized LOC724783	protein_coding	XP_016768372.2	GB54454	.	0.38612	0.453288	0.367173	0.312801	0.209164	0.166984	0.328166	0.301844	0.271968	0.954362	0.126981	0.54071	0.828532	0.820951	0.740717	0.64842	0.356919	0.292746	0.572202	0.499204	0.482974	2.08616	0.269518	1.09982	-2.18606	27.2814	0.550518	-2.04959	0.0404048	0.0566274	-1.80714	28.3767	0.561912	-1.51929	0.128689	0.36755	1.35507	20.9111	0.500642	0.87562	0.381237	0.435584
724845	NM_001252428,XM_006557536	eve	segmentation protein even-skipped	protein_coding	NP_001239357.1;XP_006557599.1	GB49029	.	0.593613	0.421119	0.416752	0.263449	0.303531	0.150096	0.420398	0.235091	0.167491	0.991429	0.324987	0.595277	1.27377	0.76269	0.840735	0.546115	0.517947	0.263139	0.733022	0.388805	0.29744	2.16719	0.689788	1.21081	-2.19034	39.51	0.510299	-2.21665	0.0266469	0.0386317	-1.24666	47.972	0.438323	-0.725644	0.468057	0.724182	-1.19273	34.3426	0.45144	-0.563233	0.573276	0.623671
724925	XM_006562156,XM_006562157,XM_006562158,XM_016912243,XM_026440770,XM_026440771,XM_026440772,XM_026440773	LOC724925	delta(14)-sterol reductase, transcript variant X5	protein_coding	XP_006562219.1;XP_006562220.1;XP_006562221.1;XP_016767732.1;XP_026296555.1;XP_026296556.1;XP_026296557.1;XP_026296558.1	GB46784	.	10.0987	6.04123	15.3875	9.00356	6.45328	8.04683	6.64086	9.13254	6.64482	15.2666	6.70254	13.5457	21.6698	10.9413	31.042	18.6639	11.0119	14.1072	11.5792	15.1039	11.8002	33.3717	14.2262	27.5523	-1.51051	1248.04	0.148021	-4.01993	5.8216e-05	0.000118029	-1.36371	1280.42	0.126431	-3.53981	0.000400416	0.00887334	-1.26527	849.606	0.128677	-2.63796	0.00834054	0.0127472
725048	XM_026443259,XM_026443260	LOC725048	nodal modulator 3, transcript variant X1	protein_coding	XP_026299044.1;XP_026299045.1	GB51111	.	15.5793	9.52903	17.423	13.1833	9.82288	10.5685	9.26473	10.9412	10.6394	18.3931	10.962	25.9065	33.4299	17.258	35.1483	27.3283	16.7618	18.5281	16.1543	18.0952	18.8939	40.206	23.267	52.6944	-1.61464	2850.71	0.19871	-3.4785	0.000504222	0.000924978	-1.25048	3125.42	0.218695	-1.47456	0.140332	0.385248	-1.29806	2153.34	0.11218	-3.35491	0.000793898	0.001384
725067	XM_006561622	LOC725067	E3 ubiquitin-protein ligase MARCH8	protein_coding	XP_006561685.1	GB42719	.	25.1997	13.6572	30.3151	21.1262	12.4296	14.1693	12.2898	13.3315	13.0815	31.9894	14.7514	24.3945	54.0733	24.7347	61.1561	43.7934	21.2099	24.8407	21.429	22.0484	23.2308	69.9264	31.3101	49.619	-1.76414	1817.11	0.14002	-5.84889	4.94871e-09	1.44221e-08	-1.13789	2142.1	0.170216	-1.09483	0.273589	0.551596	-1.49391	1466.31	0.157849	-3.66864	0.000243842	0.000449333
725076	XM_001119951,XM_003249847,XM_006561625	LOC725076	CCHC-type zinc finger protein CG3800, transcript variant X1	protein_coding	XP_001119951.1;XP_003249895.1;XP_006561688.1	GB42780	.	107.557	68.6586	139.131	91.8257	67.6084	66.4564	57.9168	76.1674	64.672	159.736	74.9881	133.725	230.794	124.348	280.676	190.349	115.367	116.507	100.986	125.969	114.848	349.17	159.163	272	-1.68112	18202.8	0.118872	-6.30446	2.89199e-10	9.3162e-10	-1.2598	20137.2	0.125167	-2.66204	0.00776684	0.0694649	-1.37905	13464.6	0.123461	-3.75564	0.000172901	0.000324129
725098	XM_006572332,XM_026441092,XM_026441093,XM_026441094,XM_026441095	LOC725098	tight junction protein ZO-2, transcript variant X2	protein_coding	XP_006572395.2;XP_026296877.1;XP_026296878.1;XP_026296879.1;XP_026296880.1	GB42401	.	28.162	16.8612	34.9139	22.2965	16.2239	16.5616	16.1061	17.6194	15.8793	39.9258	17.2538	29.1324	60.4298	30.5373	70.4334	46.2193	27.6846	29.0349	28.0832	29.1399	28.1992	87.2746	36.6213	59.256	-1.68175	4562.45	0.141051	-5.31696	1.05517e-07	2.76312e-07	-1.23139	5095.74	0.168264	-1.78462	0.074323	0.271978	-1.32821	3508.11	0.141066	-2.90275	0.00369901	0.00594329
725237	XM_001121110	LOC725237	protein scabrous	protein_coding	XP_001121110.2	GB45882	.	4.59309	2.10359	6.09643	3.89688	2.38066	2.61864	2.71081	2.4928	2.88772	6.45208	3.10414	4.65328	9.8558	3.80981	12.2986	8.07802	4.06238	4.59084	4.72667	4.12272	5.12816	14.1037	6.58858	9.46488	-1.86538	614.263	0.163496	-5.50148	3.76615e-08	1.02191e-07	-1.18111	725.694	0.163418	-1.46948	0.141702	0.387871	-1.44643	492.83	0.164351	-3.24	0.00119529	0.00204183
725301	XM_001121169	LOC725301	zinc finger protein 888	protein_coding	XP_001121169.2	GB41419	.	2.11313	1.6566	7.44487	2.99681	2.48163	2.61629	2.25108	2.56211	2.00253	4.2303	3.26443	4.53275	4.53432	3.00027	15.0189	6.21222	4.23467	4.58673	3.92507	4.23735	3.55619	9.2471	6.92878	9.21972	-1.70783	256.492	0.241941	-3.19154	0.00141516	0.00245823	-1.49565	266.501	0.324027	-1.79237	0.0730745	0.269286	-1.39426	160.212	0.280853	-1.7073	0.0877661	0.114718
725353	XM_006562263	LOC725353	neurotrophin 1	protein_coding	XP_006562326.2	GB40604	.	0.216853	0.189433	0.360462	0.384405	0.154137	0.109035	0.061243	0.120088	0.077701	0.603878	0.123702	0.366537	0.465321	0.343083	0.727178	0.796849	0.263021	0.191153	0.106785	0.198608	0.137985	1.32003	0.262559	0.745545	-2.7681	40.3243	0.424287	-3.46203	0.000536109	0.000980845	-1.4725	48.7158	0.469383	-1.18937	0.234294	0.506511	-2.07074	25.6011	0.608004	-1.7272	0.0841312	0.110289
725408	XM_006569388,XM_016913039,XM_016913041	LOC725408	TSC22 domain family protein 1, transcript variant X3	protein_coding	XP_006569451.2;XP_016768528.2;XP_016768530.2	GB48143	.	1.48819	0.755391	1.76729	1.04409	0.733222	0.679869	0.75694	0.589644	0.784465	2.36789	0.924552	2.01779	3.19334	1.36809	3.56524	2.16433	1.25117	1.19191	1.31983	0.975183	1.39309	5.17603	1.96237	4.10423	-2.54064	749.445	0.1883	-7.14387	9.07394e-13	3.46788e-12	-1.42928	898.471	0.198563	-2.5951	0.00945626	0.0774158	-1.44211	548.62	0.161275	-3.27503	0.00105651	0.00181623
725465	XM_003250926,XM_016915410	LOC725465	cell division cycle 7-related protein kinase, transcript variant X1	protein_coding	XP_003250974.1;XP_016770899.1	GB52061	.	9.5042	6.52772	16.6627	9.96085	7.62718	7.46674	6.43405	7.15244	6.43752	13.118	7.78239	11.9943	20.394	11.8224	33.6145	20.6483	13.0151	13.0903	11.2186	11.8291	11.4321	28.675	16.5182	24.3967	-1.52306	732.129	0.15117	-4.01516	5.94058e-05	0.000120275	-1.21579	793.485	0.158997	-1.77294	0.0762392	0.275494	-1.35554	545.146	0.122182	-3.59191	0.000328257	0.000596753
725518	XM_001121355	LOC725518	DNA replication ATP-dependent helicase/nuclease DNA2	protein_coding	XP_001121355.3	GB43901	.	6.9286	3.66147	13.5719	7.23481	5.44075	6.10496	4.85755	6.29484	4.56272	10.5157	5.53334	9.92162	14.8673	6.6313	27.3793	14.9973	9.28415	10.7029	8.46979	10.4107	8.10271	22.9865	11.7446	20.1808	-1.54714	1552.13	0.139038	-4.52827	5.94677e-06	1.33096e-05	-1.36871	1607.32	0.151565	-2.98762	0.00281161	0.0355597	-1.45285	1003.22	0.145083	-3.71433	0.00020374	0.000378969
725524	XM_026441509,XM_026441510,XM_026441511,XM_026441512	LOC725524	uncharacterized protein DDB_G0283697, transcript variant X1	protein_coding	XP_026297294.1;XP_026297295.1;XP_026297296.1;XP_026297297.1	GB48533	.	83.9159	52.4855	102.486	76.3293	53.5316	47.8657	47.1689	56.5618	52.3592	115.442	60.1399	87.194	180.066	95.0566	206.751	158.226	91.3467	83.9153	82.2453	93.5448	92.9821	252.347	127.648	177.355	-1.58753	11347.4	0.136268	-4.89316	9.92278e-07	2.38225e-06	-1.0951	13096.8	0.133129	-0.98445	0.324894	0.604847	-1.39149	9411.57	0.115159	-4.13894	3.48907e-05	6.98154e-05
725536	XM_001121369,XM_006562866	LOC725536	Sjoegren syndrome nuclear autoantigen 1 homolog, transcript variant X2	protein_coding	XP_001121369.1;XP_006562929.1	GB48433	.	5.53246	3.2524	9.02427	4.35092	2.78385	3.76878	3.95712	4.05137	3.98572	8.06839	6.06459	6.85957	11.8715	5.89042	18.2051	9.01922	4.75039	6.6072	6.89978	6.70035	7.07803	17.6369	12.8722	13.9525	-1.8401	176.68	0.212896	-4.13244	3.58935e-05	7.41919e-05	-1.17792	208.659	0.243561	-0.969923	0.332085	0.611197	-1.3832	144.301	0.240717	-1.94425	0.0518649	0.0703514
725592	XM_001121418	LOC725592	protein prenyltransferase alpha subunit repeat-containing protein 1	protein_coding	XP_001121418.2	GB52154	.	18.1431	10.1847	22.9231	16.8266	11.1141	10.4314	10.5459	10.5302	9.99501	23.5505	11.4011	20.7346	38.9313	18.4456	46.2438	34.8805	18.9652	18.2878	18.3882	17.4154	17.7496	51.4796	24.1989	42.1747	-1.7033	1936.33	0.109382	-7.0243	2.15136e-12	8.02209e-12	-1.1616	2233.85	0.142819	-1.51318	0.130234	0.369927	-1.44428	1532.79	0.142389	-3.72465	0.000195586	0.000364698
725645	XM_006560602,XM_026440406	LOC725645	uncharacterized LOC725645, transcript variant X1	protein_coding	XP_006560665.1;XP_026296191.1	GB49594	.	14.6715	9.98233	19.5623	11.0742	9.63184	8.07789	8.54493	9.7716	9.8916	25.3316	7.64993	16.1108	31.4819	18.079	39.464	22.9562	16.4358	14.1617	14.8992	16.1608	17.566	55.3728	16.2371	32.7698	-1.75785	1047.74	0.196668	-4.138	3.5035e-05	7.25341e-05	-1.45693	1105.53	0.23396	-2.32064	0.0203065	0.127028	-1.10991	750.184	0.196516	-0.765557	0.44394	0.499341
725647	XM_001120419	LOC725647	40S ribosomal protein S6	protein_coding	XP_001120419.1	GB50333	.	1760.73	1062.66	2298.63	1682.39	1094.47	980.765	902.25	1017.8	1100.02	2121.85	1317.82	1652.92	3778.16	1924.58	4637.13	3487.5	1867.61	1719.42	1573.19	1683.28	1953.48	4638.19	2797.08	3362.08	-1.59152	63440.8	0.139162	-4.81744	1.4541e-06	3.4467e-06	-1.01248	76193.3	0.136467	-0.131077	0.895715	0.958981	-1.49517	55330.4	0.119199	-4.86844	1.12481e-06	2.56603e-06
725718	XM_006568998	LOC725718	cofilin/actin-depolymerizing factor homolog	protein_coding	XP_006569061.1	.	.	394.078	211.212	454.816	295.052	221.73	230.891	208.104	255.353	243.381	554.667	270.623	425.541	845.608	382.527	917.522	611.625	378.362	404.784	362.858	422.316	432.208	1212.46	574.401	865.56	-1.65337	24091.5	0.139252	-5.20932	1.89536e-07	4.83393e-07	-1.19301	27125.6	0.158346	-1.60793	0.107851	0.333317	-1.39248	18611.2	0.130473	-3.66093	0.000251298	0.000462326
725791	XM_001121598	LOC725791	uncharacterized LOC725791	protein_coding	XP_001121598.1	GB49071	.	1.60942	1.38918	2.41849	1.68074	1.24861	1.15452	1.18884	0.950616	1.23253	3.29762	1.54289	2.19221	3.45347	2.51594	4.87893	3.48407	2.13063	2.02404	2.0729	1.57218	2.18878	7.20834	3.2748	4.45901	-1.90362	98.7416	0.287268	-3.23301	0.00122492	0.00214445	-1.29163	112.906	0.255698	-1.44387	0.148776	0.398175	-1.22363	78.3113	0.232036	-1.25483	0.209541	0.253388
725859	XM_001121657	LOC725859	cell division cycle-associated protein 7	protein_coding	XP_001121657.1	GB50016	.	14.2156	8.2058	20.529	14.2164	9.26433	10.2028	9.29543	10.9643	8.45176	18.2543	10.5078	19.5901	30.5037	14.8615	41.414	29.4697	15.8087	17.8869	16.2078	18.1334	15.009	39.9024	22.3028	39.8467	-1.564	787.762	0.119282	-5.40936	6.32509e-08	1.68379e-07	-1.19536	869.337	0.132311	-1.94572	0.0516887	0.221315	-1.44452	586.972	0.130356	-4.07029	4.6954e-05	9.27435e-05
725903	XM_001121697	LOC725903	zinc finger protein 512B	protein_coding	XP_001121697.3	GB42907	.	3.06128	1.60563	3.39478	1.84234	1.6843	1.68992	2.84223	2.04603	2.60583	4.9923	1.63324	2.90514	6.56887	2.90795	6.84846	3.81908	2.8741	2.96267	4.9558	3.38382	4.62756	10.9128	3.46657	5.90912	-1.6965	127.775	0.28064	-2.71723	0.00658312	0.0104932	-1.38004	135.871	0.309096	-1.50345	0.132723	0.373798	1.12715	106.336	0.309797	0.557379	0.577268	0.627598
725941	XM_026442318,XM_026442319,XM_026442320	LOC725941	zinc finger protein 800, transcript variant X1	protein_coding	XP_026298103.1;XP_026298104.1;XP_026298105.1	GB51721	.	3.97324	2.44004	6.45702	4.13954	2.38397	3.12069	2.51073	2.85039	2.71692	5.23429	3.06034	5.69695	8.52574	4.41915	13.026	8.58102	4.06802	5.471	4.37779	4.71412	4.82485	11.4418	6.49562	11.5877	-1.69155	630.129	0.155848	-4.86592	1.13924e-06	2.72489e-06	-1.23742	705.546	0.14636	-2.09982	0.0357444	0.179453	-1.40866	472.284	0.129679	-3.81193	0.000137884	0.000261395
726108	XM_016917439,XM_016917441	LOC726108	E3 ubiquitin-protein ligase MSL2, transcript variant X2	protein_coding	XP_016772928.1;XP_016772930.1	GB55898	.	13.1727	7.7944	13.7231	10.6215	5.69981	7.18117	6.29383	6.95723	7.08984	13.1598	8.30468	12.2829	28.2659	14.1165	27.6842	22.0178	9.7262	12.5896	10.9741	11.5062	12.5905	28.7662	17.6268	24.9837	-1.61576	655.084	0.136039	-5.08831	3.61265e-07	8.99486e-07	1.0222	804.976	0.141057	0.224564	0.822319	0.925768	-1.4554	601.477	0.160778	-3.36749	0.000758569	0.00132534
726132	XM_006567247,XM_006567248,XM_016911935	LOC726132	WASH complex subunit 3, transcript variant X1	protein_coding	XP_006567310.1;XP_006567311.1;XP_016767424.1	GB44188	.	28.2575	17.7035	47.2238	26.1751	21.6156	22.7103	19.8658	23.1749	19.0238	37.9578	29.1342	39.9844	60.6347	32.0629	95.2669	54.2594	36.885	39.8143	34.6387	38.3278	33.7834	82.9728	61.8376	81.3292	-1.51006	1224.08	0.11597	-5.12728	2.93964e-07	7.39083e-07	-1.17981	1341.4	0.170579	-1.39853	0.161954	0.416604	-1.43531	912.873	0.145769	-3.57665	0.000348028	0.000630575
726148	XM_003251658,XM_006571280	LOC726148	hemicentin-1, transcript variant X2	protein_coding	XP_003251706.2;XP_006571343.1	GB45525	.	0.903361	0.499317	0.955124	0.270036	0.524718	0.434134	0.321604	0.476733	0.355798	1.94292	0.477352	0.924039	1.93842	0.904313	1.92682	0.55977	0.895383	0.761098	0.560761	0.788446	0.631844	4.24707	1.01319	1.87952	-2.14441	129.603	0.354137	-3.10779	0.00188493	0.00322248	-1.84647	133.409	0.464925	-1.90303	0.057036	0.234247	-1.31753	72.204	0.433512	-0.917716	0.358768	0.412573
726178	XM_016917786,XM_016917787,XR_001706415,XR_001706416,XR_001706417,XR_003304558	LOC726178	hrp65 protein, transcript variant X3	protein_coding	XP_016773275.1;XP_016773276.1	GB54990	.	109.284	87.0185	111.959	87.5256	79.3393	68.9373	82.5204	75.2806	86.7023	140.242	73.4234	113.075	234.5	157.599	225.861	181.435	135.385	120.857	143.885	124.503	153.97	306.557	155.842	229.998	-1.52653	10707.3	0.139317	-4.38037	1.18478e-05	2.56778e-05	-1.0945	12174.7	0.137616	-0.946597	0.343844	0.622276	-1.19374	9355.02	0.10077	-2.53542	0.0112314	0.0168569
726248	XM_016915790	LOC726248	protein artichoke	protein_coding	XP_016771279.2	GB50660	.	1.30515	0.532751	1.35146	0.578739	0.518854	0.532145	0.372131	0.576354	0.54714	1.62623	0.430244	0.960444	2.80058	0.964866	2.72637	1.19969	0.885376	0.932926	0.64886	0.953204	0.971639	3.55481	0.913199	1.95356	-1.96759	217.023	0.236999	-4.11996	3.78936e-05	7.82316e-05	-1.38531	242.984	0.375935	-1.25076	0.211023	0.480549	-1.49844	149.104	0.375367	-1.55437	0.120097	0.15314
726339	XM_001122084,XM_006563757,XM_006563758	LOC726339	protein ELYS, transcript variant X3	protein_coding	XP_001122084.3;XP_006563820.2;XP_006563821.2	GB43860	.	6.28467	3.53033	9.02427	5.69226	3.93738	4.21143	3.97755	4.28411	3.70946	7.13124	4.92241	7.46066	13.4856	6.39378	18.2051	11.7997	6.71878	7.38324	6.9354	7.08528	6.58745	15.5883	10.4479	15.1752	-1.56205	1932.52	0.108118	-5.95132	2.65993e-09	7.92962e-09	-1.12394	2194.21	0.119897	-1.40594	0.159742	0.414	-1.45038	1527.9	0.0972097	-5.51828	3.42328e-08	8.83774e-08
726350	XM_001122093	LOC726350	ATP-dependent RNA helicase DHX33	protein_coding	XP_001122093.2	GB54986	.	8.34025	4.92268	7.3429	6.64299	4.01935	3.9647	3.98949	3.67963	3.82978	10.9872	4.82573	8.25083	17.8964	8.91547	14.8132	13.7705	6.85865	6.95068	6.95622	6.08556	6.80112	24.0172	10.2427	16.7824	-1.85745	694.764	0.204457	-4.36923	1.24688e-05	2.6961e-05	-1.07947	854.284	0.221286	-0.498562	0.618088	0.822497	-1.48281	602.967	0.192158	-2.95765	0.00309994	0.00503508
726513	XM_001122245,XM_006564513	LOC726513	ATP-binding cassette sub-family G member 5, transcript variant X2	protein_coding	XP_001122245.1;XP_006564576.1	GB41827	.	8.71035	6.7745	9.84466	6.12814	4.95062	5.80793	4.18617	4.93435	5.45307	11.9232	4.22856	8.67972	18.6906	12.2693	19.8601	12.7033	8.44777	10.1821	7.29915	8.16067	9.68383	26.0631	8.97517	17.6547	-1.57583	772.858	0.175871	-3.73065	0.000190983	0.000366998	-1.28745	825.085	0.228209	-1.59731	0.110198	0.337503	-1.10299	603.123	0.256893	-0.550486	0.581986	0.632125
726546	XM_006566214,XM_026443455,XR_410536	LOC726546	gem-associated protein 7, transcript variant X1	protein_coding	XP_006566277.1;XP_026299240.1	GB51167	.	29.151	17.3865	39.2704	25.1416	18.7977	12.7283	15.8398	16.4063	17.626	38.8666	22.4075	35.6512	62.552	31.4887	79.2221	52.1171	32.0766	22.3145	27.6188	27.1335	31.3012	84.9594	47.5601	72.5155	-1.99531	675.456	0.177922	-5.60141	2.12618e-08	5.88899e-08	-1.20527	810.632	0.114494	-2.3526	0.0186426	0.120548	-1.44441	544.627	0.125988	-4.21055	2.54746e-05	5.15463e-05
726568	XM_006562097	LOC726568	general transcription factor 3C polypeptide 3	protein_coding	XP_006562160.1	GB46745	.	5.15498	2.90675	8.3425	4.45754	3.53453	4.42314	3.35529	3.29545	3.30123	6.68271	4.2995	6.72151	11.0615	5.26443	16.8297	9.24021	6.03135	7.75439	5.85041	5.45018	5.86249	14.6079	9.12575	13.6717	-1.56515	703.409	0.175755	-3.67728	0.000235735	0.000448631	-1.23775	764.769	0.143706	-2.14128	0.0322518	0.16878	-1.40584	511.966	0.125094	-3.9285	8.54787e-05	0.00016531
726583	XM_006565874	LOC726583	DNA polymerase eta	protein_coding	XP_006565937.2	GB52473	.	5.02531	2.89908	7.29254	4.44564	3.59835	3.66941	2.77365	3.62956	3.16941	7.10181	3.53589	6.14314	10.7833	5.25054	14.7116	9.21555	6.14025	6.43299	4.83623	6.00275	5.62839	15.524	7.50497	12.4953	-1.53247	620.034	0.123439	-4.98917	6.06379e-07	1.48141e-06	-1.25789	662.489	0.127174	-2.60274	0.0092481	0.0762176	-1.41343	438.764	0.132445	-3.76916	0.000163801	0.000308026
726587	XM_006564690,XM_006564691,XM_016913412,XM_016913413	LOC726587	protein AF-10, transcript variant X2	protein_coding	XP_006564753.2;XP_006564754.2;XP_016768901.2;XP_016768902.2	GB41753	.	11.3119	6.24737	12.0146	9.25988	6.09576	6.6106	6.70042	6.83142	6.12467	12.8786	7.72811	11.5564	24.2729	11.3146	24.2376	19.1952	10.4019	11.5893	11.6831	11.2981	10.8765	28.1516	16.403	23.5059	-1.51988	3637.13	0.103495	-5.8356	5.3597e-09	1.55625e-08	-1.02902	4256.48	0.119458	-0.34547	0.729741	0.880526	-1.42468	3127.15	0.116745	-4.37391	1.22038e-05	2.54711e-05
726620	XM_026441313	LOC726620	transcription factor BTF3 homolog 4	protein_coding	XP_026297098.1	GB45569	.	142.673	85.3386	163.489	118.083	80.5182	81.2966	71.8581	85.782	87.589	178.394	108.156	151.073	306.145	154.557	329.814	244.779	137.397	142.524	125.294	141.871	155.545	389.956	229.563	307.287	-1.62151	8388.6	0.104714	-6.65949	2.74786e-11	9.51744e-11	-1.06255	9908.68	0.113954	-0.768131	0.442409	0.703137	-1.45244	7101.15	0.123373	-4.36462	1.27344e-05	2.64817e-05
726643	XM_001122365	LOC726643	formin-like protein 14	protein_coding	XP_001122365.1	GB41801	.	23.1649	15.4922	26.9298	24.1161	13.1131	14.9282	16.2675	15.7985	15.9745	29.9299	20.2334	24.2951	49.7069	28.058	54.3267	49.9913	22.3763	26.1713	28.3646	26.1283	28.3684	65.4245	42.9456	49.4168	-1.50822	1718.62	0.1318	-4.49808	6.85703e-06	1.52308e-05	1.05094	2084.76	0.126866	0.564963	0.572099	0.792107	-1.36801	1618.24	0.0975265	-4.63544	3.56173e-06	7.81815e-06
726756	XM_001122476,XR_407471	LOC726756	craniofacial development protein 1, transcript variant X1	protein_coding	XP_001122476.1	GB42155	.	10.2526	5.86041	12.7471	8.80927	5.97444	6.26847	6.52597	7.1631	6.38982	13.6179	6.97973	12.5849	21.9998	10.6138	25.7153	18.2611	10.1948	10.9895	11.3789	11.8467	11.3474	29.7678	14.8146	25.5981	-1.6306	1209.27	0.117683	-5.99406	2.04669e-09	6.16225e-09	-1.19403	1355.22	0.123584	-2.07019	0.038435	0.186687	-1.32676	948.719	0.120457	-3.38631	0.0007084	0.00124085
726778	XM_026442271	LOC726778	pre-mRNA-splicing factor ATP-dependent RNA helicase PRP16	protein_coding	XP_026298056.1	GB51702	.	14.0067	8.17727	17.2457	14.2073	8.82698	9.08933	8.71294	9.49115	8.91438	18.3422	11.756	16.1068	30.0554	14.8099	34.7906	29.451	15.0624	15.9349	15.1922	15.6969	15.8306	40.0946	24.9523	32.7617	-1.53594	2251.84	0.102577	-6.03568	1.58291e-09	4.80819e-09	-1.02607	2650.31	0.10654	-0.348436	0.727513	0.879523	-1.49655	1909.95	0.0916304	-6.34765	2.18631e-10	6.58778e-10
726796	XM_026442855	LOC726796	hydrocephalus-inducing protein homolog	protein_coding	XP_026298640.1	GB42619	.	0.414696	0.233993	0.338663	0.265963	0.198203	0.19958	0.225873	0.159453	0.283491	0.616168	0.159431	0.43226	0.889851	0.423785	0.683201	0.551325	0.338215	0.349893	0.39384	0.263711	0.503437	1.34689	0.338393	0.879226	-2.00262	42.5912	0.406478	-2.4648	0.013709	0.0207963	-1.31167	48.9414	0.418825	-0.934539	0.350026	0.627834	-1.08239	35.6775	0.383643	-0.297718	0.765919	0.800999
726914	XM_026441046	LOC726914	probable serine/threonine-protein kinase DDB_G0272282	protein_coding	XP_026296831.1	GB45639	.	24.9037	17.0235	25.864	13.2581	13.6403	15.9386	12.4756	14.9277	12.795	35.0649	11.6735	28.194	53.4381	30.8314	52.1767	27.4832	23.2759	27.9426	21.7529	24.6881	22.7219	76.6491	24.7772	57.3473	-1.63469	6641.14	0.165726	-4.27824	1.88375e-05	4.00327e-05	-1.45054	6842.14	0.261999	-2.04805	0.0405547	0.192992	-1.11507	4645.01	0.259141	-0.606369	0.54427	0.595694
727008	XM_001122722	LOC727008	probable ATP-dependent RNA helicase DDX46	protein_coding	XP_001122722.2	GB41609	.	16.0076	12.4445	20.22	14.5291	10.9521	10.7312	11.7674	12.46	11.7128	23.6535	11.5219	18.9951	34.3488	22.5383	40.7909	30.118	18.6887	18.8134	20.5181	20.6069	20.8002	51.7048	24.4553	38.6366	-1.50146	3025.3	0.131774	-4.44981	8.59468e-06	1.88782e-05	-1.19165	3283.86	0.130225	-1.94248	0.052079	0.221911	-1.1254	2478.48	0.104655	-1.62855	0.103408	0.133549
727113	XM_001122827,XM_006564773,XM_006564774,XM_026440921	LOC727113	probable ATP-dependent RNA helicase spindle-E, transcript variant X4	protein_coding	XP_001122827.2;XP_006564836.1;XP_006564837.1;XP_026296706.1	GB48625	.	4.66288	2.72681	8.34131	4.74019	3.24356	3.58685	2.8903	3.08418	3.12297	7.93661	4.11478	6.64524	10.0056	4.93853	16.8273	9.82615	5.53483	6.28825	5.03963	5.10077	5.54593	17.3488	8.73367	13.5166	-1.87435	1168.3	0.138616	-6.53884	6.19958e-11	2.10331e-10	-1.33976	1309.63	0.125109	-3.3728	0.000744068	0.0136852	-1.49761	816.938	0.110498	-5.27302	1.34194e-07	3.31214e-07
727144	NM_001242434,XM_026442576	LOC727144	tether containing UBX domain for GLUT4	protein_coding	NP_001229363.1;XP_026298361.1	.	.	12.8992	7.95325	23.5044	12.9539	9.41566	10.4241	8.7742	12.3667	9.45568	19.1807	11.7944	19.4768	27.679	14.4042	47.4166	26.8527	16.067	18.2749	15.299	20.4528	16.7919	41.9275	25.0337	39.6163	-1.56445	1253.63	0.139886	-4.61559	3.91975e-06	8.92851e-06	-1.29474	1336.07	0.137409	-2.71209	0.00668605	0.0632542	-1.40082	873.073	0.121921	-3.98845	6.65058e-05	0.000129865
727192	XM_006571837,XM_006571838,XM_006571839	LOC727192	structural maintenance of chromosomes protein 6, transcript variant X2	protein_coding	XP_006571900.1;XP_006571901.1;XP_006571902.1	GB48821	.	5.49207	2.81121	9.75553	4.95177	3.87322	3.18216	3.05847	3.83992	3.6038	7.55782	4.11822	8.2046	11.7848	5.09138	19.6803	10.2647	6.6093	5.57878	5.33286	6.35065	6.3998	16.5208	8.74096	16.6883	-1.89421	939.109	0.145678	-6.32626	2.51174e-10	8.13466e-10	-1.42349	1031.75	0.149153	-3.41549	0.000636678	0.0122672	-1.47863	624.938	0.124732	-4.52378	6.07461e-06	1.30442e-05
727308	XM_026439066	LOC727308	ephrin-B2	protein_coding	XP_026294851.1	GB43375	.	5.52047	2.81728	5.2172	3.50427	2.81615	3.02659	2.25151	3.34437	2.66132	6.7232	3.11148	5.32164	11.8458	5.10239	10.5249	7.26416	4.80549	5.30605	3.92581	5.53109	4.7261	14.6964	6.60416	10.8243	-1.53446	2304.64	0.154089	-4.00891	6.09988e-05	0.000123355	-1.1442	2570.1	0.209381	-0.928134	0.353338	0.630376	-1.49824	1751.6	0.196778	-2.96409	0.0030358	0.00493793
727335	XM_006565634	LOC727335	inhibin beta chain	protein_coding	XP_006565697.1	GB41661	.	0.380505	0.13767	0.243611	0.154492	0.089122	0.109978	0.061737	0.086081	0.029996	0.472615	0.049188	0.125514	0.816483	0.249334	0.491447	0.320253	0.152078	0.192808	0.107647	0.142365	0.053268	1.0331	0.104402	0.255299	-2.33574	28.1795	0.580563	-2.10809	0.0350229	0.0496331	-1.17591	35.5191	0.70388	-0.33212	0.739799	0.883344	-2.28028	20.6542	0.778591	-1.52739	0.126664	0.160635
100328599	NM_001171051,XM_006569640,XM_026443083	Dnmt1a	DNA methyltransferase 1a	protein_coding	NP_001164522.1;XP_006569703.2;XP_026298868.1	GB47348	.	4.42966	2.41224	4.99566	2.88979	2.42401	2.84303	2.49664	2.15568	2.41362	4.42166	2.78769	5.40372	9.50511	4.36881	10.078	5.99037	4.13636	4.98423	4.35324	3.56517	4.28623	9.6654	5.91689	10.9913	-1.6094	670.997	0.1657	-4.14317	3.42539e-05	7.09886e-05	-1.19776	748.389	0.185279	-1.40513	0.159984	0.414127	-1.4027	510.877	0.162161	-3.01063	0.00260709	0.00427716
100576125	XM_006562647,XM_016911844	LOC100576125	nucleoporin NDC1, transcript variant X1	protein_coding	XP_006562710.2;XP_016767333.2	GB50427	.	4.45555	3.46403	7.72293	4.88918	4.0707	3.45171	3.90037	4.5168	4.07966	7.57186	4.15368	7.40477	9.56067	6.27371	15.5798	10.135	6.94627	6.05133	6.80082	7.47011	7.24486	16.5515	8.81624	15.0615	-1.53126	608.343	0.13851	-4.43812	9.07488e-06	1.98989e-05	-1.34242	632.972	0.14734	-2.8834	0.00393408	0.0447632	-1.14742	442.455	0.143544	-1.3821	0.16694	0.20639
100576261	XM_016914031	LOC100576261	zinc finger protein 569	protein_coding	XP_016769520.2	GB41391	.	7.55703	5.54595	15.0932	10.1918	6.41581	6.73473	5.95037	7.77388	5.69062	11.6168	6.7886	13.5087	16.2158	10.0443	30.4481	21.1271	10.948	11.8069	10.3753	12.8568	10.1057	25.3935	14.4089	27.477	-1.56489	987.79	0.139018	-4.64731	3.36299e-06	7.691e-06	-1.30157	1050.9	0.198765	-1.91306	0.0557402	0.231245	-1.37863	689.836	0.173967	-2.66276	0.00775035	0.0119071
100576274	XM_003250397,XM_006564229	LOC100576274	zinc finger protein 32, transcript variant X1	protein_coding	XP_003250445.3;XP_006564292.2	.	.	2.34274	1.25232	3.39879	1.7306	0.990078	1.50456	0.842566	1.16176	1.18056	3.5499	1.33655	2.95813	5.02703	2.26809	6.85654	3.58743	1.68948	2.6377	1.46913	1.92137	2.09649	7.75981	2.83684	6.01689	-2.22554	139.308	0.205281	-5.62231	1.88423e-08	5.2358e-08	-1.4774	158.557	0.188394	-2.98876	0.00280112	0.0354725	-1.46403	94.3388	0.242599	-2.2669	0.0233965	0.0334165
100576284	XM_003250690	LOC100576284	uncharacterized LOC100576284	protein_coding	XP_003250738.3	GB52448	.	0.326135	0.192969	0.291497	0.195701	0.188107	0.12822	0.087262	0.163745	0.256631	0.941945	0.199165	0.631309	0.699818	0.349486	0.588051	0.405676	0.320987	0.224787	0.152154	0.27081	0.455738	2.05902	0.422731	1.2841	-3.07308	39.2467	0.538175	-3.00959	0.00261599	0.00438976	-2.01996	43.3528	0.518516	-1.95621	0.05044	0.218433	-1.29758	22.1752	0.505877	-0.742915	0.457533	0.512891
100576425	XM_006571697,XM_026446186	LOC100576425	uncharacterized LOC100576425, transcript variant X1	protein_coding	XP_006571760.3;XP_026301971.1	GB53908	.	8.93423	6.31153	12.1244	9.99959	5.12646	6.90076	6.10075	6.09337	8.79026	8.93067	6.58829	15.9672	19.171	11.4308	24.4591	20.7286	8.74783	12.098	10.6375	10.0775	15.6102	19.5218	13.9837	32.4777	-1.62869	1411.03	0.23479	-2.99719	0.00272478	0.00455965	-1.19993	1583.61	0.255712	-1.0283	0.303808	0.583996	-1.21077	1151.78	0.172059	-1.6037	0.108781	0.139837
100576487	XM_003249106	LOC100576487	apoptosis regulatory protein Siva	protein_coding	XP_003249154.1	GB54326	.	8.9986	5.7009	16.3513	8.15094	5.61179	5.67783	5.73967	7.30887	6.28878	10.69	7.83136	14.7222	19.3091	10.3249	32.9863	16.8964	9.576	9.95404	10.0079	12.0878	11.1679	23.3675	16.6222	29.9454	-1.82767	354.239	0.209354	-4.15565	3.24358e-05	6.73838e-05	-1.32525	396.769	0.211738	-1.91873	0.0550189	0.229595	-1.36209	258.923	0.142607	-3.12624	0.00177057	0.00296635
100576534	XM_026442828	LOC100576534	zinc finger protein 580	protein_coding	XP_026298613.1	.	.	2.32158	1.34482	2.72721	1.7386	1.56824	1.59567	1.52548	1.41928	1.41189	4.01767	1.49574	2.49339	4.98162	2.43561	5.50172	3.60403	2.67606	2.79744	2.65989	2.34727	2.50731	8.78231	3.17471	5.07162	-1.62885	148.794	0.266005	-2.64601	0.00814479	0.0127997	-1.31979	158.905	0.262304	-1.52614	0.126976	0.365388	-1.24522	108.171	0.213214	-1.48397	0.137816	0.173452
100576584	XM_026440747	LOC100576584	leucine-rich repeat-containing protein 74B	protein_coding	XP_026296532.1	GB48640	.	0.344539	0.193037	0.411728	0.223281	0.061381	0.192612	0.152973	0.047732	0.309532	0.443518	0.131913	0.615406	0.739308	0.349609	0.830599	0.462849	0.104741	0.337677	0.26673	0.078941	0.549682	0.969496	0.279988	1.25175	-3.81091	22.88	0.641167	-3.01035	0.00260948	0.00438169	-1.68714	28.2457	0.47177	-1.59946	0.109718	0.336581	-1.02879	18.0808	0.525381	-0.0779436	0.937873	0.949797
100576591	XM_026445003,XM_026445004,XM_026445005,XM_026445006,XR_003306039,XR_003306040	LOC100576591	uncharacterized protein DDB_G0284459-like, transcript variant X4	protein_coding	XP_026300788.1;XP_026300789.1;XP_026300790.1;XP_026300791.1	GB42275	.	4.0001	2.00412	5.2196	2.48931	2.4097	1.79587	2.14943	1.56729	1.48487	5.63767	2.18242	3.4471	8.58338	3.62967	10.5297	5.1602	4.11193	3.14842	3.74783	2.59207	2.6369	12.3235	4.63222	7.01149	-1.99294	530.804	0.252411	-3.94158	8.09456e-05	0.000161624	-1.31587	610.884	0.248123	-1.59607	0.110474	0.338139	-1.46019	389.656	0.240533	-2.27062	0.0231698	0.0331204
100576612	XM_026445549,XM_026445550	LOC100576612	leptin receptor gene-related protein, transcript variant X2	protein_coding	XP_026301334.1;XP_026301335.1	GB43320	.	63.2413	39.5438	81.0922	63.5141	40.8791	40.9595	39.1957	39.908	44.8295	78.9357	56.1707	70.1154	135.702	71.6179	163.591	131.661	69.7565	71.8078	68.3431	66.0019	79.6105	172.547	119.223	142.616	-1.53882	2365.79	0.101188	-6.14527	7.98292e-10	2.4761e-09	1.0063	2832.43	0.106827	0.0847656	0.932448	0.973248	-1.43616	2108.68	0.103458	-5.04768	4.47204e-07	1.05463e-06
100576773	XM_016915134	LOC100576773	epidermal retinol dehydrogenase 2	protein_coding	XP_016770623.2	GB44981	.	3.0295	1.66723	3.27543	1.42548	1.69363	1.40967	1.44861	1.1968	1.55494	3.62128	2.10032	4.32684	6.50068	3.01952	6.60768	2.95494	2.89002	2.47134	2.52585	1.97933	2.76133	7.91584	4.45795	8.80089	-2.12034	259.625	0.236126	-4.59202	4.38967e-06	9.95258e-06	-1.3698	300.852	0.300839	-1.50901	0.131296	0.371659	-1.3475	193.516	0.278614	-1.54438	0.122495	0.155888
100576951	XM_003251860	LOC100576951	uncharacterized LOC100576951	protein_coding	XP_003251908.1	GB54697	.	3.81213	2.58582	6.82297	3.38398	2.63882	2.65135	2.54979	2.80597	2.697	3.97407	3.52277	6.22453	8.18003	4.68318	13.7643	7.01479	4.50291	4.6482	4.44591	4.64065	4.78947	8.68701	7.47711	12.6608	-1.70893	281.62	0.233418	-3.31205	0.000926165	0.00164696	-1.25654	315.361	0.254666	-1.29366	0.195782	0.462382	-1.32393	214.542	0.16002	-2.52988	0.0114103	0.0171055
100576972	XM_026442296,XM_026442297	LOC100576972	uncharacterized LOC100576972, transcript variant X1	protein_coding	XP_026298081.1;XP_026298082.1	GB41875	.	11.1447	6.49439	13.4884	10.9622	7.21338	6.83216	6.3701	6.50552	5.81783	14.2055	6.91717	11.821	23.9143	11.762	27.2109	22.7239	12.309	11.9777	11.1071	10.7592	10.3316	31.052	14.6818	24.0441	-1.56164	1491.44	0.128686	-4.99709	5.8202e-07	1.42427e-06	-1.09144	1713.58	0.162114	-0.778636	0.436194	0.697076	-1.48514	1201.79	0.163364	-3.49282	0.000477947	0.000851996
100577047	XM_016911095,XM_016911096,XM_016911097,XM_016911099	LOC100577047	uncharacterized LOC100577047, transcript variant X3	protein_coding	XP_016766584.2;XP_016766585.2;XP_016766586.2;XP_016766588.2	GB55757	.	7.86667	5.40778	7.50268	6.3527	3.91871	4.32997	5.02796	3.90198	3.85566	8.38125	3.83354	9.39835	16.8802	9.79404	15.1355	13.1688	6.68691	7.59105	8.76693	6.4533	6.84707	18.3208	8.13674	19.1165	-1.7236	1561.76	0.167223	-4.69685	2.6421e-06	6.0994e-06	-1.16978	1805.85	0.229013	-0.987907	0.323198	0.602648	-1.15712	1361	0.214646	-0.980858	0.326663	0.380034
100577155	XM_003250494	LOC100577155	uncharacterized LOC100577155	protein_coding	XP_003250542.1	GB52705	.	0.921054	0.538261	0.926443	0.635793	0.56548	0.528563	0.406817	0.421302	0.599007	1.95558	0.494247	1.22661	1.97639	0.974845	1.86896	1.31796	0.964939	0.926646	0.70934	0.696771	1.06375	4.27473	1.04904	2.49496	-2.16452	60.1302	0.405488	-2.74742	0.00600656	0.00961892	-1.59362	65.5037	0.393034	-1.71055	0.0871644	0.297799	-1.2618	39.5976	0.34238	-0.979849	0.327161	0.38057
100577174	XM_006560471,XM_016911247,XM_026439667,XM_026439668,XR_408737	LOC100577174	ras-responsive element-binding protein 1, transcript variant X1	protein_coding	XP_006560534.1;XP_016766736.1;XP_026295452.1;XP_026295453.1	GB51515	.	1.96031	0.993374	1.96231	1.49849	1.20357	0.862265	1.06559	0.952533	0.981301	2.29132	1.35115	2.05013	4.20641	1.7991	3.95866	3.10629	2.05378	1.51167	1.85799	1.57535	1.74264	5.00865	2.86783	4.17001	-1.68959	521.575	0.187042	-4.04545	5.2222e-05	0.000106254	-1.03552	633.538	0.149919	-0.335872	0.736968	0.88318	-1.47991	456.672	0.138709	-4.07692	4.56364e-05	9.02452e-05
100577185	XR_003304272,XR_003304273,XR_003304274,XR_003304275	LOC100577185	uncharacterized LOC100577185, transcript variant X4	lncRNA	.	GB42108	.	1.02419	0.523654	0.901626	0.473816	0.136213	0.251482	0.326685	0.143425	0.100717	0.627395	0.471191	2.21017	2.19769	0.94839	1.81889	0.982192	0.232434	0.440883	0.56962	0.237203	0.178859	1.37144	1.00011	4.49554	-5.64724	83.0141	0.548364	-4.55454	5.24998e-06	1.18093e-05	-1.59324	113.658	0.535487	-1.25486	0.209531	0.478454	-1.88568	58.8313	0.553756	-1.65251	0.0984306	0.127667
100577222	XM_006560315,XM_006560317,XM_026444784	LOC100577222	uncharacterized LOC100577222, transcript variant X1	protein_coding	XP_006560378.1;XP_006560380.1;XP_026300569.1	GB40110	.	1.86898	1.29065	3.34809	1.76263	1.24107	0.880207	1.47829	1.23734	1.7078	2.78113	1.62131	1.6313	4.01043	2.33749	6.75427	3.65382	2.11778	1.54313	2.5776	2.04637	3.0328	6.07934	3.44125	3.3181	-1.76079	67.2083	0.342366	-2.38408	0.017122	0.0255884	-1.12776	79.6393	0.309426	-0.560572	0.575089	0.793906	-1.09862	62.6239	0.250573	-0.541554	0.588126	0.638052
100577291	XR_001705730,XR_001705731,XR_003306117,XR_410091	LOC100577291	uncharacterized LOC100577291, transcript variant X4	lncRNA	.	GB51830	.	3.83464	3.35905	4.35045	3.30091	3.12139	3.47725	3.18101	2.58212	3.32586	8.45182	2.343	4.40214	8.22833	6.08357	8.77636	6.8426	5.32637	6.09612	5.54653	4.27044	5.90623	18.475	4.97305	8.95406	-1.52748	219.28	0.306068	-1.9968	0.0458467	0.0637238	-1.44212	219.937	0.296109	-1.78377	0.0744617	0.271978	1.11685	167.017	0.167929	0.949454	0.34239	0.395699
100577296	XM_003251370,XM_006569597	LOC100577296	checkpoint protein HUS1, transcript variant X2	protein_coding	XP_003251418.2;XP_006569660.2	GB44734	.	5.78428	3.02909	7.21718	4.40222	3.18142	2.67642	3.09228	2.07827	3.42341	6.30281	2.86996	5.61654	12.4119	5.48599	14.5596	9.12556	5.42881	4.69214	5.39182	3.43715	6.07946	13.7775	6.09151	11.4242	-1.94193	283.543	0.221203	-4.32856	1.50085e-05	3.22286e-05	-1.17977	340.079	0.219021	-1.08894	0.276182	0.553748	-1.29894	242.186	0.217675	-1.7335	0.0830069	0.108927
100577394	XM_006563491,XM_006563492	LOC100577394	uncharacterized LOC100577394, transcript variant X1	protein_coding	XP_006563554.1;XP_006563555.1	GB50186	.	4.63235	2.71574	5.60652	3.99881	2.41369	2.51866	2.32475	3.04314	2.75973	5.38208	2.97832	5.38756	9.94004	4.91848	11.3103	8.28931	4.11874	4.41557	4.05351	5.03289	4.90086	11.7648	6.32152	10.9584	-1.67377	466.917	0.133927	-5.54854	2.88062e-08	7.90191e-08	-1.12068	544.227	0.143678	-1.14403	0.252611	0.528284	-1.47263	377.394	0.171791	-3.25046	0.00115219	0.00197082
100577696	XM_003249630	LOC100577696	fez family zinc finger protein erm-like	protein_coding	XP_003249678.1	GB40147	.	0.874952	0.396495	0.848035	0.555646	0.448538	0.549548	0.493795	0.369577	0.443475	1.00871	0.38327	0.697677	1.87746	0.718094	1.71078	1.15182	0.765388	0.963436	0.860999	0.611224	0.787544	2.20497	0.813496	1.41909	-1.51269	120.634	0.271989	-2.19538	0.0281362	0.0405733	-1.13387	133.924	0.295123	-0.614179	0.539097	0.772881	-1.29628	97.4961	0.291967	-1.28227	0.199747	0.242744
100577697	XM_016916948,XM_016916949	LOC100577697	uncharacterized LOC100577697, transcript variant X2	protein_coding	XP_016772437.2;XP_016772438.2	GB47654	.	1.34019	0.758981	1.09426	1.16421	1.06693	1.07293	1.56957	1.102	0.586407	1.40552	0.905537	3.19026	2.87576	1.37459	2.2075	2.41334	1.82061	1.881	2.73676	1.82255	1.04137	3.07236	1.92201	6.48905	-1.94297	279.746	0.44286	-2.1638	0.0304795	0.0436337	-1.37996	314.964	0.422167	-1.10058	0.271077	0.548662	-1.44616	196.176	0.214063	-2.48633	0.0129068	0.0192005
100577719	XM_006569056	LOC100577719	uncharacterized LOC100577719	protein_coding	XP_006569119.1	GB55357	.	5.55424	3.74311	8.02764	3.85698	4.9883	3.29037	3.59796	3.50011	3.96709	7.17316	3.51299	7.35656	11.9182	6.77916	16.1946	7.99529	8.51207	5.76848	6.27353	5.78866	7.04496	15.68	7.45635	14.9634	-1.55212	702.404	0.202036	-3.13922	0.00169398	0.00291446	-1.39629	722.099	0.16662	-2.89038	0.00384772	0.0441369	-1.09663	504.705	0.163458	-0.814125	0.415573	0.470525
100577798	XM_026440399,XM_026440400,XM_026440401,XM_026440402,XM_026440403,XR_003304591,XR_003304592	LOC100577798	uncharacterized LOC100577798, transcript variant X6	protein_coding	XP_026296184.1;XP_026296185.1;XP_026296186.1;XP_026296187.1;XP_026296188.1	GB50486	.	7.53549	4.80484	11.1821	6.30999	4.74287	3.26966	4.42786	3.57929	3.93038	11.6933	3.31081	6.58572	16.1696	8.70206	22.5583	13.0802	8.09327	5.73218	7.72058	5.91961	6.97977	25.5606	7.02723	13.3955	-1.59527	525.49	0.272597	-2.47178	0.0134442	0.0204277	-1.39529	543.943	0.29029	-1.65548	0.0978279	0.315174	1.0071	400.141	0.232604	0.0438609	0.965015	0.972397
100577890	XR_120424	LOC100577890	uncharacterized LOC100577890	lncRNA	.	.	.	2.46501	1.40498	3.25557	2.27895	1.36516	1.52914	1.36235	1.80188	1.81475	4.00513	2.24186	3.17766	5.28939	2.54457	6.56761	4.72414	2.32952	2.6808	2.37545	2.98004	3.22273	8.7549	4.75838	6.46342	-1.81099	149.48	0.220219	-3.89057	0.00010001	0.000197259	-1.18318	174.881	0.200022	-1.21319	0.225058	0.496396	-1.47193	117.563	0.209397	-2.66341	0.00773526	0.0118875
100577939	XM_026439169	LOC100577939	probable serine/threonine-protein kinase kinX	protein_coding	XP_026294954.1	GB52501	.	0.575588	0.255428	0.745117	0.241282	0.225288	0.224252	0.335649	0.338273	0.238741	0.853939	0.36485	0.387448	1.23509	0.462607	1.50316	0.500163	0.384433	0.393146	0.585249	0.559452	0.423968	1.86665	0.774399	0.788079	-2.04722	35.8736	0.447349	-2.31065	0.0208519	0.030729	-1.3167	41.6037	0.457573	-0.867452	0.385694	0.658885	-1.36926	27.2371	0.444353	-1.02034	0.307566	0.360019
100578031	XM_006557357,XM_016917834,XM_016917835,XM_026441961	LOC100578031	BTB/POZ domain-containing protein 6-B, transcript variant X2	protein_coding	XP_006557420.1;XP_016773323.1;XP_016773324.1;XP_026297746.1	GB42172	.	6.79528	3.90558	8.3105	5.9429	3.80059	4.13493	4.26153	2.64731	3.26505	8.39207	4.31439	5.01532	14.5812	7.0734	16.7652	12.3193	6.48536	7.24912	7.43055	4.37825	5.79823	18.3444	9.15735	10.2013	-1.66835	650.276	0.26213	-2.81699	0.00484756	0.00787336	-1.01641	792.234	0.222271	-0.10565	0.91586	0.966825	-1.43513	584.529	0.170847	-3.05059	0.00228394	0.00377472
100578045	XM_026445628	LOC100578045	uncharacterized LOC100578045	protein_coding	XP_026301413.1	GB50055	.	0.366713	0.221471	0.610377	0.414648	0.277847	0.084105	0.357213	0.174883	0.2307	0.626921	0.398295	0.446667	0.786889	0.401107	1.23134	0.859542	0.47412	0.147448	0.622849	0.289231	0.409688	1.3704	0.845385	0.908531	-2.49507	54.0827	0.448681	-2.9399	0.00328314	0.00544259	-1.11945	72.1757	0.280494	-0.580382	0.561657	0.786584	-1.41089	50.9853	0.319736	-1.55318	0.120379	0.153461
100578085	XM_003251062	LOC100578085	uncharacterized LOC100578085	protein_coding	XP_003251110.1	GB44452	.	9.07771	5.15196	10.8867	6.38877	5.35337	5.34248	5.94683	6.45471	6.81747	16.4738	9.94348	8.13023	19.4789	9.33073	21.9623	13.2436	9.13503	9.36613	10.3691	10.6751	12.1068	36.0104	21.1051	16.5371	-1.68587	445.705	0.267811	-2.81353	0.00490007	0.00794859	-1.08566	527.108	0.319561	-0.371037	0.71061	0.869636	-1.38801	379.58	0.241782	-1.95637	0.0504218	0.068575
100578106	XM_003250484,XM_006564762	LOC100578106	uncharacterized LOC100578106, transcript variant X1	protein_coding	XP_003250532.1;XP_006564825.1	.	.	23.0027	8.86898	16.443	9.4855	7.14219	9.0355	6.89824	7.74822	8.1886	18.1458	6.70413	16.7414	49.359	16.0626	33.1712	19.6629	12.1875	15.8405	12.028	12.8144	14.5417	39.6653	14.2296	34.0524	-1.74146	1526.62	0.14526	-5.50946	3.59938e-08	9.78988e-08	-1.07872	1838.74	0.361624	-0.3023	0.762424	0.893722	-1.5235	1287.53	0.358026	-1.69649	0.089794	0.11716
100578137	XM_003249527	LOC100578137	uncharacterized LOC100578137	protein_coding	XP_003249575.3	GB42533	.	1.72298	1.03038	2.42253	0.743148	0.531093	0.806844	0.792471	0.607452	0.787082	2.31345	0.876224	1.62481	3.69715	1.86613	4.88708	1.5405	0.906261	1.41451	1.38178	1.00463	1.39774	5.05702	1.8598	3.30491	-2.62142	61.1908	0.329683	-4.21723	2.47324e-05	5.20115e-05	-1.52492	71.936	0.365138	-1.66714	0.0954861	0.31157	-1.21277	45.5881	0.388197	-0.716908	0.473431	0.527832
100578173	XR_003306370,XR_003306371,XR_003306372,XR_003306373,XR_003306375,XR_003306376,XR_003306377,XR_003306378,XR_003306379,XR_003306380,XR_003306381,XR_003306382,XR_003306383,XR_003306384,XR_003306385,XR_003306386,XR_003306387,XR_003306388,XR_003306389,XR_003306390,XR_003306391,XR_003306392,XR_003306393	LOC100578173	uncharacterized LOC100578173, transcript variant X13	lncRNA	.	GB45808	.	18.0447	13.8731	30.9685	16.2324	10.6706	10.3254	11.3549	14.972	15.5476	21.5713	13.568	17.5835	38.7201	25.1256	62.4742	33.6489	18.2083	18.1019	19.7988	24.7615	27.6102	47.1532	28.7983	35.7653	-1.62539	2260.4	0.210648	-3.3268	0.000878501	0.00156872	-1.17166	2553.68	0.195883	-1.16676	0.243306	0.517288	-1.14879	1926.57	0.15797	-1.2668	0.205226	0.248785
100578209	XM_006565258,XM_006565259	LOC100578209	BTB/POZ domain-containing protein 6-B, transcript variant X2	protein_coding	XP_006565321.1;XP_006565322.1	GB49303	.	21.3046	12.2285	23.0157	17.9343	10.1986	13.2701	12.592	11.8752	11.9	22.8457	14.3705	19.5584	45.7153	22.147	46.4307	37.1768	17.403	23.2644	21.9558	19.6399	21.1327	49.9389	30.5016	39.7823	-1.51029	1350.68	0.145406	-4.09081	4.29864e-05	8.82317e-05	1.02274	1616.88	0.127735	0.253967	0.799521	0.914043	-1.4035	1226.64	0.124004	-3.9437	8.02348e-05	0.000155432
100578253	XM_006566821,XM_006566822,XM_006566823,XM_006566824,XM_006566825,XM_016913464	LOC100578253	Golgi integral membrane protein 4, transcript variant X1	protein_coding	XP_006566884.1;XP_006566885.1;XP_006566886.1;XP_006566887.1;XP_006566888.1;XP_016768953.1	GB52827	.	24.492	16.0146	25.3343	22.4693	14.8355	14.9107	14.3991	12.6455	15.5267	37.3269	18.1265	27.6885	52.5546	29.0041	51.108	46.5776	25.3155	26.1406	25.1067	20.9138	27.5731	81.5938	38.4737	56.3191	-1.69856	2631.25	0.194147	-3.93677	8.25843e-05	0.000164768	-1.09199	3116.95	0.182304	-0.696386	0.486187	0.734078	-1.35765	2265.57	0.0987112	-4.46867	7.87088e-06	1.67336e-05
100578429	XM_006559103,XM_006559104	LOC100578429	centrosomal protein of 152 kDa, transcript variant X1	protein_coding	XP_006559166.1;XP_006559167.1	GB43463	.	1.36059	0.820347	1.98245	1.16616	0.807592	0.836999	0.735602	1.02576	0.795735	1.84737	0.813695	1.72024	2.91954	1.48573	3.9993	2.41738	1.37808	1.46738	1.28262	1.69645	1.41311	4.03822	1.72708	3.49901	-1.6816	302.299	0.154375	-4.85724	1.19036e-06	2.84252e-06	-1.32478	327.115	0.169885	-2.38839	0.0169223	0.113852	-1.35316	214.415	0.183923	-2.37238	0.0176741	0.0257445
100578482	NM_001206969,XM_026439893	LOC100578482	zinc finger protein 629-like	protein_coding	NP_001193898.1;XP_026295678.1	GB44114	.	3.13746	2.0063	5.11465	3.02054	2.21436	2.8756	2.20865	2.1584	2.23272	4.13348	2.4546	4.3481	6.73233	3.63362	10.318	6.2614	3.77861	5.04134	3.85107	3.56967	3.96498	9.03547	5.20992	8.84414	-1.5194	405.774	0.18449	-3.2712	0.00107094	0.00188936	-1.25394	433.406	0.146533	-2.22794	0.0258848	0.147263	-1.28696	299.318	0.133737	-2.7215	0.00649858	0.0101018
100578547	XM_026443934	LOC100578547	uncharacterized LOC100578547	protein_coding	XP_026299719.1	GB45170	.	4.33186	3.35467	7.35712	4.87897	3.61836	3.60826	3.74686	4.08349	4.15851	6.37332	4.72514	8.37302	9.29527	6.07564	14.8419	10.1138	6.1744	6.32579	6.53316	6.75347	7.38489	13.9316	10.0292	17.0309	-1.59502	644.017	0.162407	-4.14744	3.36216e-05	6.97204e-05	-1.25149	702.926	0.206039	-1.57078	0.116234	0.348899	-1.20505	499.263	0.165439	-1.62658	0.103827	0.134023
100578571	XM_016910683	LOC100578571	uncharacterized LOC100578571	protein_coding	XP_016766172.1	GB42182	.	0.496221	0.250295	0.451194	0.526543	0.15002	0.040137	0.293773	0.20477	0.131702	0.358497	0.116544	0.580299	1.06479	0.453311	0.910215	1.09149	0.255996	0.070365	0.512232	0.338659	0.233883	0.783646	0.247366	1.18034	-2.79431	29.414	0.555241	-2.67	0.00758521	0.0119734	-1.00183	42.6163	0.523039	-0.00503711	0.995981	0.9986	-1.54876	30.7904	0.564359	-1.11829	0.263443	0.312284
100578576	XM_026440915	LOC100578576	smoothelin-like protein 1	protein_coding	XP_026296700.1	.	.	0.531368	0.284806	0.664002	0.300616	0.145653	0.40741	0.394527	0.368441	0.395392	0.780143	0.287548	0.655064	1.1402	0.515812	1.33952	0.62316	0.248544	0.714248	0.687911	0.609346	0.702156	1.70533	0.610324	1.33242	-1.8592	62.1437	0.408818	-2.18846	0.0286361	0.0412015	-1.4921	66.156	0.310943	-1.85675	0.0633473	0.248083	1.00262	46.4888	0.336204	0.0112443	0.991029	0.993155
100578670	XR_003304253,XR_408913	LOC100578670	uncharacterized LOC100578670, transcript variant X2	lncRNA	.	.	.	0.374504	0.107276	0.243372	0.16263	0.088794	0.085716	0.131733	0.175188	0.227129	0.243564	0.10452	0.539618	0.803606	0.194288	0.490967	0.337124	0.151518	0.150273	0.229694	0.289735	0.403346	0.532412	0.221846	1.0976	-2.27791	40.2635	0.525216	-2.26138	0.0237358	0.0346468	-1.25541	49.5515	0.54099	-0.606585	0.544126	0.775985	-1.38075	33.1908	0.505559	-0.920667	0.357224	0.410982
100578745	XM_003250841,XM_006566685,XM_006566686	LOC100578745	uncharacterized LOC100578745, transcript variant X2	protein_coding	XP_003250889.1;XP_006566748.1;XP_006566749.1	GB45274	.	17.725	10.574	22.4277	14.3523	12.2083	12.2229	9.695	12.1638	10.6899	26.7297	11.8115	21.4041	38.0341	19.1506	45.2444	29.7516	20.8323	21.4284	16.9045	20.1171	18.9837	58.429	25.07	43.5365	-1.57181	1456.59	0.138345	-4.71598	2.40555e-06	5.57711e-06	-1.2852	1556.11	0.149993	-2.41342	0.0158036	0.109175	-1.3613	1034.64	0.1297	-3.43085	0.000601703	0.0010621
100578747	XR_001704910	LOC100578747	uncharacterized LOC100578747	lncRNA	.	GB41058	.	1.75794	0.757368	1.09227	0.901139	0.818106	0.771291	0.557169	0.643346	0.922136	2.30088	0.975078	2.15297	3.77216	1.37167	2.20349	1.86801	1.39602	1.35218	0.9715	1.064	1.63758	5.02955	2.06961	4.37919	-2.00513	61.969	0.407299	-2.46428	0.0137289	0.0208234	-1.22537	73.7081	0.418421	-0.700775	0.483444	0.732817	-1.53584	47.8072	0.369599	-1.67486	0.0939614	0.122194
100578783	XM_003249263	LOC100578783	uncharacterized LOC100578783	protein_coding	XP_003249311.3	.	.	0.279777	0.212397	0.33409	0.236681	0.163563	0.105346	0.110767	0.124439	0.160353	0.231978	0.185649	0.303686	0.600342	0.384673	0.673976	0.490627	0.279105	0.184686	0.193137	0.205804	0.284763	0.507086	0.394041	0.617704	-1.78115	86.3639	0.297227	-2.80193	0.00507983	0.00821036	1.01199	109.807	0.247981	0.0693651	0.944699	0.978523	-1.38922	83.2912	0.299149	-1.5854	0.112875	0.144648
100578919	XM_026440212,XM_026440213	LOC100578919	tax1-binding protein 1 homolog, transcript variant X1	protein_coding	XP_026295997.1;XP_026295998.1	GB54891	.	0.728574	0.256953	0.63462	0.214215	0.186872	0.168383	0.14841	0.152645	0.228446	1.08977	0.339983	0.756758	1.56336	0.465369	1.28025	0.444055	0.31888	0.295198	0.258774	0.252453	0.405686	2.38216	0.721619	1.53926	-3.94441	45.1696	0.411198	-4.81473	1.47397e-06	3.48815e-06	-1.54125	58.2267	0.476921	-1.30861	0.190667	0.456187	-1.92246	30.4715	0.520564	-1.81141	0.070077	0.093173
100578924	XM_003250236	LOC100578924	zinc finger protein 271	protein_coding	XP_003250284.1	.	.	6.88117	4.48282	9.7835	7.16514	3.90266	4.7955	3.8148	4.10191	4.37313	9.48019	5.05171	8.50924	14.7655	8.11884	19.7367	14.8529	6.65952	8.40719	6.65161	6.78394	7.76601	20.723	10.7223	17.308	-1.76492	736.514	0.141296	-5.8006	6.60774e-09	1.90624e-08	-1.15898	861.625	0.13179	-1.61508	0.106294	0.330265	-1.44882	590.856	0.146394	-3.65373	0.000258463	0.000474827
100629080	NR_039469,rna-Mir3773	Mir3773	microRNA 3773	miRNA	.	.	.	14.6775	5.21338	14.4524	8.15548	3.99624	7.93025	6.6213	6.14088	5.28575	13.509	8.15437	11.2963	31.4947	9.44195	29.1555	16.9058	6.81922	13.9028	11.5451	10.1561	9.38669	29.5296	17.3077	22.9769	-1.72536	38.8405	0.389429	-2.02064	0.0433168	0.0604365	-1.00399	48.1254	0.340666	-0.0168758	0.986536	0.994646	-1.66469	33.6945	0.375975	-1.95559	0.050514	0.0686913
102653577	XM_026440492	LOC102653577	uncharacterized LOC102653577	protein_coding	XP_026296277.1	.	.	0.280478	0.076055	0.350035	0.285069	0.078965	0.113747	0.093228	0.053887	0.167189	0.254342	0.282487	0.550554	0.601847	0.137744	0.706143	0.590932	0.134746	0.199415	0.162555	0.089121	0.296902	0.555971	0.599582	1.11984	-3.25586	10.7346	0.73901	-2.30449	0.0211952	0.0311901	-1.05049	15.8577	0.559858	-0.126919	0.899004	NA	-2.33129	9.6385	0.629497	-1.93985	0.052398	0.0710124
102653782	XM_006561970,XM_026440490	LOC102653782	uncharacterized LOC102653782, transcript variant X2	protein_coding	XP_006562033.1;XP_026296275.1	.	.	0.388147	0.193336	0.765293	0.362517	0.194976	0.190541	0.282325	0.268624	0.333974	0.496339	0.266178	0.492194	0.832881	0.350151	1.54386	0.751475	0.332707	0.334046	0.492272	0.444264	0.593089	1.08496	0.564965	1.00114	-2.08943	31.8687	0.41121	-2.58532	0.009729	0.0151456	-1.36084	36.8613	0.368179	-1.2073	0.227318	0.498774	-1.17138	25.3791	0.393252	-0.580299	0.561713	0.612437
102653857	XM_006569055	LOC102653857	uncharacterized LOC102653857	protein_coding	XP_006569118.1	.	.	3.4809	2.67911	5.71763	3.72884	2.10839	2.31053	1.59443	1.95528	2.36193	4.98972	1.83863	5.69791	7.46928	4.85214	11.5344	7.72968	3.59777	4.05068	2.78011	3.23373	4.19443	10.9071	3.90251	11.5897	-2.08205	123.118	0.220185	-4.80509	1.54683e-06	3.65386e-06	-1.4526	138.074	0.266108	-2.02415	0.042955	0.199855	-1.29935	87.2846	0.32019	-1.17988	0.238047	0.28441
102653863	XR_003304918,XR_003304919,XR_003304920,XR_003304921,XR_003304922	LOC102653863	uncharacterized LOC102653863, transcript variant X2	lncRNA	.	.	.	0.407994	0.085279	0.467341	0.254338	0.070031	0.091538	0.113562	0.090293	0.066536	0.238783	0.022721	0.224653	0.87547	0.154449	0.942788	0.527227	0.119501	0.16048	0.198009	0.149331	0.118158	0.521961	0.048226	0.456949	-2.35316	51.5753	0.383081	-3.22282	0.00126936	0.00221884	-1.04719	69.4736	0.699715	-0.0950632	0.924265	0.969806	-2.24318	43.2363	0.726832	-1.6036	0.108803	0.139849
102653921	XR_003304719,XR_003304720	LOC102653921	uncharacterized LOC102653921, transcript variant X1	lncRNA	.	.	.	0.240381	0.160898	0.382903	0.244396	0.095129	0.039951	0.150419	0.108003	0.040992	0.487947	0.208432	0.19451	0.515807	0.291403	0.772449	0.50662	0.162329	0.070039	0.262277	0.178621	0.072796	1.06662	0.442399	0.395637	-3.35268	19.2512	0.612422	-2.84985	0.00437393	0.00715045	-1.18065	26.9138	0.454959	-0.526599	0.598472	0.809423	-1.82989	16.7735	0.555821	-1.56841	0.116785	0.149139
102654066	XM_026440332,XM_026440333,XM_026440334,XM_026440335,XM_026440336,XR_001702738,XR_001702743,XR_001702744	LOC102654066	uncharacterized LOC102654066, transcript variant X7	protein_coding	XP_026296117.1;XP_026296118.1;XP_026296119.1;XP_026296120.1;XP_026296121.1	.	.	2.06153	1.67029	2.87952	1.70786	1.49981	1.92864	1.32704	0.748823	1.74621	2.34382	1.81425	2.95744	4.42362	3.02506	5.80898	3.54031	2.5593	3.38117	2.31387	1.23844	3.101	5.1234	3.85076	6.0155	-1.68896	143.718	0.302577	-2.49898	0.0124552	0.0190718	-1.19182	163.878	0.220899	-1.14605	0.251775	0.527449	-1.24842	117.764	0.235674	-1.35824	0.174388	0.214797
102654091	XM_026440884	LOC102654091	meckelin	protein_coding	XP_026296669.1	.	.	0.322316	0.162045	0.407652	0.24151	0.081505	0.100803	0.139708	0.131713	0.179597	0.221369	0.189788	0.317369	0.691622	0.293481	0.822376	0.500637	0.13908	0.176722	0.243599	0.217833	0.318938	0.483895	0.402828	0.645536	-2.44024	26.3835	0.470518	-2.73532	0.00623189	0.00996113	-1.00546	36.8307	0.38969	-0.0201404	0.983931	0.993906	-1.47982	27.023	0.376362	-1.50234	0.13301	0.167917
102654142	XR_411270	LOC102654142	uncharacterized LOC102654142	lncRNA	.	.	.	0.418971	0.270834	0.447681	0.206029	0.25403	0.177741	0.162815	0.160966	0.209144	0.440664	0.17955	0.298755	0.899023	0.490508	0.903129	0.427087	0.433479	0.311606	0.28389	0.266214	0.371408	0.963258	0.381098	0.607675	-1.6082	88.6051	0.313988	-2.18304	0.0290325	0.0417076	-1.18287	98.9356	0.345395	-0.701482	0.483002	0.732373	-1.18932	73.2136	0.367038	-0.681496	0.495558	0.548869
102654315	XM_006560245	LOC102654315	serine/threonine-protein kinase Nek5	protein_coding	XP_006560308.3	.	.	0.809667	0.324006	1.40902	0.700966	0.441531	0.264224	0.397398	0.530057	0.998047	1.21761	0.864285	1.43664	1.73737	0.586808	2.84249	1.45306	0.753432	0.463222	0.692917	0.876635	1.77238	2.6616	1.83445	2.92215	-2.62558	44.3856	0.372845	-3.73515	0.0001876	0.000361037	-1.33654	55.6536	0.309109	-1.35391	0.175764	0.435656	-1.33829	36.3982	0.477132	-0.881078	0.378276	0.432586
102654519	XR_409590	LOC102654519	uncharacterized LOC102654519	lncRNA	.	.	.	0.527288	0.249445	0.776131	0.204755	0.301732	0.327508	0.588156	0.290637	0.475156	0.496536	0.392364	0.767079	1.13145	0.451771	1.56573	0.424446	0.514878	0.574167	1.02553	0.480671	0.843806	1.08539	0.832797	1.56026	-1.80785	31.1314	0.408266	-2.09245	0.0363982	0.0514543	-1.43602	33.589	0.473841	-1.1018	0.270547	0.54836	1.19829	26.5182	0.507263	0.514482	0.606915	0.656357
102654570	XR_001704622	LOC102654570	uncharacterized LOC102654570	lncRNA	.	.	.	0.063281	0.077053	0.174207	0.145695	0.041856	0.042466	0.057423	0.055317	0.075578	0.170239	0.152089	0.252831	0.135788	0.139552	0.351437	0.302017	0.071423	0.07445	0.100125	0.091486	0.134215	0.372129	0.32281	0.514264	-3.44249	24.642	0.488215	-3.653	0.00025919	0.000491357	-1.28737	33.6423	0.511844	-0.711993	0.476469	0.728554	-1.6577	20.5956	0.537675	-1.35618	0.175042	0.215499
102654905	XM_006568201	LOC102654905	uncharacterized LOC102654905	protein_coding	XP_006568264.1	.	.	12.2002	9.06651	13.5643	9.24091	7.29964	8.66118	7.45913	7.85769	9.00535	18.6992	6.90883	14.9306	26.1791	16.4204	27.364	19.1559	12.4562	15.1843	13.006	12.9954	15.9922	40.8749	14.6641	30.3691	-1.6153	416.328	0.195853	-3.53223	0.000412065	0.000763142	-1.33788	441.269	0.216496	-1.93977	0.0524079	0.222272	-1.06133	321.255	0.192931	-0.445118	0.656235	0.701791
102654925	XM_006563512	LOC102654925	uncharacterized LOC102654925	protein_coding	XP_006563575.2	.	.	0.992201	0.680774	1.80162	0.867124	0.686729	0.796618	0.444662	0.947528	0.505738	1.36602	0.787942	1.55638	2.12905	1.23295	3.6345	1.7975	1.17184	1.39658	0.775328	1.56707	0.898114	2.98602	1.67242	3.16571	-1.58478	65.1265	0.28399	-2.3391	0.0193301	0.028597	-1.41126	67.2967	0.269844	-1.84174	0.0655138	0.252995	-1.548	40.3157	0.32403	-1.94551	0.0517133	0.0701736
102655008	XM_026439150	LOC102655008	radial spoke head 10 homolog B	protein_coding	XP_026294935.1	.	.	4.22218	2.82708	6.32688	3.17876	2.67355	2.76024	2.73134	2.49124	2.34361	6.97021	3.462	6.30348	9.05991	5.12013	12.7635	6.58939	4.56217	4.83908	4.76246	4.12014	4.1619	15.2363	7.34813	12.8214	-2.01075	461.976	0.148949	-6.76562	1.3274e-11	4.7103e-11	-1.43086	515.988	0.164269	-3.14658	0.00165193	0.0244689	-1.32874	325.604	0.174455	-2.3505	0.0187482	0.0271933
102655070	XR_410237	LOC102655070	uncharacterized LOC102655070	lncRNA	.	.	.	0.863471	0.255026	0.910646	0.173708	0.51183	0.31462	0.30408	0.279355	0.380178	1.19714	0.55563	0.752247	1.85283	0.461878	1.83709	0.360087	0.87339	0.551573	0.530205	0.462011	0.675138	2.61686	1.17933	1.53009	-2.06146	45.7196	0.406023	-2.57046	0.0101563	0.0157631	-1.42393	51.5056	0.548338	-0.929866	0.35244	0.629791	-1.60873	30.1235	0.577828	-1.18707	0.235199	0.281433
102655112	XM_026440668	LOC102655112	probable G-protein coupled receptor Mth-like 5	protein_coding	XP_026296453.1	.	.	8.18863	4.63638	10.6782	6.89321	4.94742	5.63836	4.77324	6.11642	5.26409	14.0116	6.34613	9.65101	17.5711	8.39696	21.5417	14.2892	8.44231	9.88485	8.3228	10.1157	9.34823	30.6282	13.4697	19.6304	-1.67652	822.995	0.185497	-4.01877	5.85028e-05	0.00011854	-1.2712	904.67	0.178706	-1.93718	0.0527234	0.223102	-1.40892	596.002	0.117587	-4.20618	2.59723e-05	5.25221e-05
102655155	XR_409626	LOC102655155	uncharacterized LOC102655155	lncRNA	.	.	.	0.290099	0.25045	0.371537	0.172124	0.234649	0.148628	0.123343	0.082072	0.228772	0.556563	0.2533	0.535101	0.622491	0.453589	0.74952	0.356803	0.400406	0.260567	0.215065	0.135734	0.406264	1.2166	0.537633	1.08841	-2.48483	14.3207	0.644208	-2.03839	0.0415108	0.0580586	-1.56863	16.4708	0.534475	-1.21522	0.224282	NA	-1.16564	10.3967	0.603667	-0.366309	0.714135	0.75398
102655278	XR_409319	LOC102655278	uncharacterized LOC102655278	lncRNA	.	.	.	1.46601	0.77956	1.97834	1.18543	0.709878	1.24198	0.885151	0.820718	0.971585	2.15075	0.954765	1.60882	3.14575	1.41186	3.99101	2.45733	1.21134	2.17737	1.54338	1.35735	1.72539	4.70137	2.0265	3.27238	-1.6832	66.4085	0.331931	-2.26315	0.0236262	0.0345154	-1.2715	72.9713	0.26259	-1.31966	0.186948	0.452131	-1.30061	49.7298	0.281557	-1.34675	0.178061	0.219006
102655354	XR_411184	LOC102655354	uncharacterized LOC102655354	lncRNA	.	.	.	2.62457	1.49372	2.7305	1.47734	1.5347	1.47776	2.14455	1.31083	1.60461	3.33625	1.75675	2.55452	5.63176	2.70527	5.50837	3.06243	2.61883	2.59072	3.73931	2.16792	2.84954	7.29279	3.72872	5.19595	-1.61486	202.596	0.206505	-3.34813	0.000813575	0.00145734	-1.16984	228.103	0.249917	-0.905527	0.365186	0.642092	-1.07468	177.637	0.259812	-0.399915	0.689219	0.731281
102655357	XM_026442792,XR_003305335,XR_003305336,XR_003305337	LOC102655357	uncharacterized LOC102655357, transcript variant X1	protein_coding	XP_026298577.1	.	.	3.8046	2.56112	6.72699	2.76164	2.5357	2.32047	2.38455	2.59896	1.94219	3.74532	3.08294	7.07632	8.16388	4.63845	13.5707	5.72473	4.32694	4.06811	4.15779	4.29829	3.44903	8.18699	6.54357	14.3934	-1.94074	150.504	0.296761	-3.2235	0.00126635	0.00221396	-1.42927	167.029	0.31629	-1.62915	0.103282	0.32552	-1.37646	103.954	0.234043	-1.96955	0.0488904	0.0666511
102655449	XM_026444802,XM_026444803,XR_003305984,XR_003305985,XR_003305986	LOC102655449	uncharacterized LOC102655449, transcript variant X4	protein_coding	XP_026300587.1;XP_026300588.1	.	.	0.263537	0.077084	0.277404	0.116716	0.110146	0.145167	0.060105	0.085848	0.185783	0.260898	0.279382	0.702994	0.565494	0.139606	0.559619	0.241946	0.187953	0.254498	0.104801	0.14198	0.329923	0.570303	0.592992	1.4299	-2.54797	28.447	0.597871	-2.25692	0.0240133	0.035026	-1.23529	36.7258	0.657245	-0.463838	0.642764	0.834654	-2.05573	21.2729	0.62701	-1.65811	0.0972958	0.126306
102655481	XR_003305515,XR_003305516,XR_003305517,XR_003305518	LOC102655481	uncharacterized LOC102655481, transcript variant X4	lncRNA	.	.	.	5.33447	3.16246	3.65162	3.30129	2.4428	2.37312	2.99946	1.66371	2.73354	5.59773	2.12608	3.32013	11.4466	5.72753	7.3666	6.84338	4.16841	4.16041	5.22996	2.75152	4.85435	12.2362	4.51263	6.75323	-1.57218	691.541	0.266373	-2.45057	0.0142629	0.0216014	1.05298	850.966	0.308479	0.24142	0.80923	0.919207	-1.13854	719.741	0.261169	-0.716742	0.473533	0.527889
102655862	XR_001702364,XR_001702365,XR_001702366,XR_001702367,XR_001702368,XR_003304262,XR_003304263,XR_408925	LOC102655862	uncharacterized LOC102655862, transcript variant X1	lncRNA	.	.	.	2.18833	1.07544	2.19848	1.95552	1.14049	1.49927	1.44303	1.1286	1.18951	3.05544	1.11427	2.62104	4.6957	1.94774	4.43509	4.05369	1.94614	2.62844	2.51612	1.86654	2.1124	6.67896	2.36505	5.33126	-1.76261	225.451	0.222643	-3.67277	0.000239939	0.000456124	-1.25295	254.025	0.228871	-1.42143	0.155192	0.408041	-1.3051	174.448	0.2237	-1.71729	0.0859267	0.112514
102655942	XM_006560607,XM_006560608,XM_006560609	LOC102655942	transmembrane protein 138, transcript variant X2	protein_coding	XP_006560670.1;XP_006560671.1;XP_006560672.1	.	.	0.627313	0.316835	2.04954	0.577568	0.475559	0.623362	0.517718	0.340454	0.356954	0.885566	0.639958	1.1081	1.34608	0.57382	4.13463	1.19727	0.811498	1.09284	0.902712	0.563059	0.633896	1.93578	1.35832	2.25391	-2.15937	30.5857	0.493699	-2.24957	0.0244763	0.0356709	-1.66324	33.1092	0.452138	-1.62339	0.104506	0.327	-1.47779	18.3269	0.453803	-1.24159	0.214388	0.258782
102655979	XM_006565723	LOC102655979	pupal cuticle protein PCP52	protein_coding	XP_006565786.2	.	.	3.81796	2.86423	5.25544	3.67861	2.63653	3.06388	1.71078	2.71461	2.72742	9.30805	2.61419	3.15496	8.19253	5.18742	10.6021	7.62554	4.499	5.37141	2.98297	4.48956	4.84349	20.3467	5.54864	6.41727	-1.70719	243.817	0.368833	-2.09206	0.0364331	0.0514965	-1.38728	258.701	0.369691	-1.27744	0.201446	0.468584	-1.33241	166.216	0.247951	-1.66984	0.0949515	0.123435
102656013	XR_003305000	LOC102656013	uncharacterized LOC102656013	lncRNA	.	.	.	0.111672	0.009656	0.269281	0.042786	0.016577	0.013508	0.010011	0.019712	0.065471	0.171066	0.078721	0.190164	0.239626	0.017488	0.543233	0.088693	0.028286	0.023681	0.017456	0.032601	0.116266	0.373938	0.167087	0.386798	-7.38526	11.9229	0.752133	-3.83529	0.000125416	0.000244849	-2.04672	15.4554	0.588071	-1.75712	0.0788973	NA	-2.21327	6.44058	0.884936	-1.29521	0.195247	0.237923
102656050	XR_003304429,XR_003304430,XR_003304431,XR_003304432,XR_003304433	LOC102656050	uncharacterized LOC102656050, transcript variant X1	lncRNA	.	.	.	5.35978	4.0887	9.05928	6.70716	3.25146	3.46464	3.88675	4.28219	4.00787	6.74492	4.67145	5.86599	11.501	7.40504	18.2757	13.9036	5.54831	6.07401	6.77707	7.08209	7.11738	14.7439	9.91521	11.9316	-1.64284	303.798	0.233002	-3.07377	0.00211371	0.00358674	-1.01287	369.706	0.240778	-0.0766421	0.938908	0.976017	-1.4438	272.345	0.183106	-2.89377	0.00380645	0.00610922
102656191	XR_001706450	LOC102656191	uncharacterized LOC102656191	lncRNA	.	.	.	0.204506	0.178589	0.301983	0.083415	0.068851	0.142393	0.158106	0.170841	0.11448	0.508337	0.171956	0.271499	0.438826	0.323442	0.609205	0.172915	0.117488	0.249635	0.27568	0.282545	0.203299	1.11119	0.364978	0.552234	-2.30093	45.8262	0.464717	-2.58698	0.00968206	0.0150909	-1.83613	48.4082	0.464997	-1.88533	0.0593858	0.239487	1.0077	29.975	0.458385	0.0241407	0.98074	0.985418
102656472	XR_003305925	LOC102656472	uncharacterized LOC102656472	lncRNA	.	.	.	2.40427	0.518641	2.70842	1.46943	0.624685	0.517108	0.483139	0.936588	1.58951	0.964443	1.1107	3.63945	5.15906	0.939312	5.46383	3.04605	1.06597	0.906564	0.842418	1.54898	2.82273	2.1082	2.35747	7.40272	-2.87764	97.2084	0.489145	-3.11745	0.00182425	0.00312655	-1.19848	131.183	0.489072	-0.534073	0.593291	0.807062	-1.82853	80.8658	0.483099	-1.80229	0.0714999	0.0948929
102656539	XR_001703645,XR_003304984,XR_003304985,XR_003304986,XR_003304987,XR_003304988	LOC102656539	uncharacterized LOC102656539, transcript variant X5	lncRNA	.	.	.	1.59522	1.26353	2.21567	1.07958	0.945877	0.912231	1.04513	0.881118	1.10247	2.85601	1.1124	1.94085	3.423	2.28839	4.46978	2.2379	1.61405	1.59927	1.82232	1.45724	1.95782	6.24301	2.36108	3.94773	-2.03793	207.678	0.234289	-4.38391	1.16566e-05	2.52847e-05	-1.38644	235.346	0.2293	-2.05575	0.0398069	0.190814	-1.02886	170.364	0.19604	-0.209377	0.834154	0.861486
102656549	XR_001702498,XR_003304449	LOC102656549	uncharacterized LOC102656549, transcript variant X1	lncRNA	.	.	.	2.0542	1.3945	2.04288	1.14471	0.924086	1.5978	1.1096	1.05111	0.874514	3.12409	1.21156	1.79731	4.40789	2.52557	4.1212	2.37292	1.57687	2.80116	1.93474	1.73839	1.55301	6.82902	2.57155	3.65577	-1.60759	103.61	0.320782	-2.13509	0.0327535	0.0466422	-1.29496	110.999	0.293303	-1.27141	0.203584	0.471003	-1.25543	76.0994	0.277413	-1.18303	0.236799	0.283051
102656709	XR_003304752	LOC102656709	uncharacterized LOC102656709	lncRNA	.	.	.	5.43005	3.96462	7.45313	1.86493	2.37927	2.25887	3.04408	2.85778	3.83628	4.46522	1.40162	5.82733	11.6517	7.18033	15.0356	3.86588	4.06001	3.96012	5.30776	4.72635	6.81265	9.76062	2.97496	11.8529	-1.90495	48.1213	0.346462	-2.68356	0.0072843	0.0115411	-1.66793	49.6109	0.507453	-1.45444	0.145824	0.39373	1.33331	38.159	0.495289	0.83792	0.402076	0.457056
102656748	XR_410593,XR_410594	LOC102656748	uncharacterized LOC102656748, transcript variant X1	lncRNA	.	.	.	0.779695	0.352498	0.904195	0.252992	0.291685	0.267872	0.309203	0.434404	0.315238	0.653948	0.316507	0.757218	1.67306	0.63841	1.82407	0.524437	0.497733	0.469619	0.539138	0.718439	0.559816	1.42948	0.671788	1.5402	-1.88119	49.6949	0.341458	-2.66987	0.00758814	0.0119762	-1.42241	54.3776	0.448394	-1.13369	0.256925	0.533704	-1.2665	35.2402	0.464561	-0.733705	0.463129	0.518245
102656830	XM_026444605	LOC102656830	uncharacterized LOC102656830	protein_coding	XP_026300390.1	.	.	0.685199	0.256993	1.04938	0.467781	0.359329	0.254659	0.418791	0.486325	0.382606	0.857334	0.570291	0.954357	1.47029	0.465441	2.11697	0.969684	0.613162	0.446452	0.730218	0.804308	0.67945	1.87407	1.21045	1.94118	-2.08971	48.8342	0.345725	-3.07558	0.00210094	0.00356626	-1.30892	57.5727	0.300605	-1.29199	0.19636	0.463197	-1.56082	35.8143	0.358639	-1.79096	0.0733003	0.0970568
104794345	NR_127325,rna-Mir6049	Mir6049	microRNA 6049	miRNA	.	.	.	9.8427	2.87978	7.05477	6.36557	1.77296	2.03202	3.92918	1.06229	2.96841	14.5196	3.76376	6.91345	21.1204	5.21558	14.2319	13.1954	3.02539	3.56241	6.85106	1.75687	5.27145	31.7387	7.98862	14.0621	-3.95476	21.3958	0.593081	-3.34455	0.000824157	0.00147553	-1.11668	31.5216	0.496746	-0.320512	0.74858	0.886737	-1.86716	20.0221	0.479219	-1.87981	0.0601338	0.0808101
104796634	NR_127377,rna-Mir3478	Mir3478	microRNA 3478	miRNA	.	.	.	2.10089	0.25559	3.7734	1.38141	0.412046	0.766053	0.297434	0.372219	0.217491	2.89133	1.32094	2.33112	4.50807	0.462899	7.61226	2.86359	0.703118	1.343	0.518617	0.615594	0.386233	6.32023	2.8037	4.74154	-3.11758	7.38183	0.806419	-2.03421	0.0419304	0.0586215	-1.32911	9.63244	0.639062	-0.642292	0.520684	NA	-3.02808	4.83094	0.892406	-1.79112	0.0732747	0.0970354
107964724	XR_001703665	LOC107964724	uncharacterized LOC107964724	lncRNA	.	.	.	0.580274	0.278199	0.558109	0.795436	0.431696	0.227073	0.34014	0.326342	0.360832	0.708122	0.263288	1.35743	1.24514	0.503847	1.1259	1.64889	0.736649	0.398091	0.59308	0.53972	0.640783	1.5479	0.558832	2.76105	-2.17341	83.7415	0.450059	-2.48847	0.0128293	0.0195833	-1.3098	99.841	0.483376	-0.805467	0.42055	0.68427	-1.59317	61.7058	0.387926	-1.73205	0.0832655	0.109224
107964813	XR_003305179	LOC107964813	uncharacterized LOC107964813	lncRNA	.	.	.	7.2219	3.5979	9.61449	5.63381	4.06296	2.54375	3.10735	4.1895	3.61196	11.3804	3.28405	8.52988	15.4967	6.51616	19.3958	11.6786	6.93306	4.45955	5.41808	6.9288	6.4143	24.8766	6.97043	17.35	-2.21559	146.633	0.264601	-4.33744	1.44152e-05	3.1e-05	-1.47272	166.479	0.265854	-2.10073	0.035665	0.179428	-1.48472	98.7321	0.278136	-2.05003	0.0403618	0.0557492
107964876	XM_016913651	LOC107964876	uncharacterized LOC107964876	protein_coding	XP_016769140.1	.	.	6.97152	4.43039	10.3345	6.45887	5.01598	5.76685	5.07395	4.67697	4.57948	9.17799	6.60447	10.4713	14.9594	8.02388	20.8484	13.3889	8.55931	10.1101	8.84712	7.73501	8.13247	20.0624	14.0181	21.299	-1.57805	279.284	0.177595	-3.70585	0.000210683	0.000402894	-1.18573	310.877	0.174767	-1.40627	0.159644	0.414	-1.3745	214.964	0.164676	-2.78671	0.00532457	0.00838081
107964909	XR_001704088,XR_001704089,XR_001704091	LOC107964909	uncharacterized LOC107964909, transcript variant X1	lncRNA	.	.	.	1.25791	0.748175	3.1708	2.02644	0.843551	0.83641	1.07193	1.48321	0.985855	1.53206	1.10439	2.5042	2.69922	1.35502	6.3966	4.20068	1.43944	1.46635	1.86906	2.45301	1.75073	3.34896	2.34408	5.09361	-1.7777	50.396	0.411691	-2.01611	0.0437883	0.061028	-1.28664	56.6669	0.396537	-0.91696	0.359164	0.636227	-1.49764	36.2484	0.371505	-1.56845	0.116777	0.149139
107965618	XR_003306190	LOC107965618	uncharacterized LOC107965618	misc_RNA	.	.	.	1.12506	0.569086	1.13674	1.34968	0.572659	0.311679	0.833251	0.67679	1.00909	2.33614	1.5116	1.29305	2.41414	1.03067	2.2932	2.79781	0.97719	0.546417	1.45289	1.11931	1.79198	5.10663	3.20838	2.6301	-2.46202	28.906	0.523198	-2.48442	0.0129762	0.019784	1.0657	41.7482	0.437568	0.209808	0.833818	0.931153	-1.59357	30.5139	0.398517	-1.68691	0.0916209	0.119362
107965930	XR_003304626	LOC107965930	uncharacterized LOC107965930	lncRNA	.	.	.	0.064968	0.011209	0.135111	0.109303	0.037087	0.011571	0.075528	0.052718	0.042063	0.124908	0.065066	0.116208	0.139409	0.020301	0.272565	0.226578	0.063285	0.020286	0.131694	0.087187	0.074697	0.27304	0.138103	0.23637	-2.78034	11.9997	0.688212	-2.14362	0.0320636	0.0457549	-1.22555	15.8465	0.525378	-0.558502	0.576501	NA	-1.74472	9.81367	0.743271	-1.08035	0.279985	0.330368
107966045	XR_001706438	LOC107966045	uncharacterized LOC107966045	lncRNA	.	.	.	12.5844	9.37547	14.093	11.9256	6.6828	6.78514	6.14541	8.18784	7.49109	18.8056	8.09025	15.0526	27.0036	16.9799	28.4305	24.7211	11.4036	11.8953	10.7154	13.5415	13.303	41.1076	17.1716	30.6173	-1.80985	1235.01	0.170203	-5.0285	4.94328e-07	1.21664e-06	-1.17957	1444.5	0.182236	-1.30743	0.191068	0.45661	-1.35447	1009.45	0.20354	-2.15057	0.0315102	0.0441702
107966086	XM_026439174	LOC107966086	uncharacterized LOC107966086	protein_coding	XP_026294959.1	.	.	1.25257	0.53876	1.077	0.639607	0.558068	0.587898	0.353688	0.575578	0.514269	1.34057	0.526183	1.38139	2.68776	0.97575	2.17269	1.32587	0.952293	1.03067	0.616704	0.95192	0.913265	2.93039	1.11683	2.80977	-1.78923	68.0114	0.289386	-2.9004	0.00372684	0.00613752	-1.26591	76.6754	0.354274	-0.960193	0.336958	0.616029	-1.63918	47.6828	0.389265	-1.8316	0.0670115	0.0894095
107966112	XR_001706548	LOC107966112	uncharacterized LOC107966112	lncRNA	.	.	.	0.28679	0.072142	0.314679	0.113581	0.02304	0.058124	0.079628	0.062613	0.129636	0.241991	0.128958	0.235936	0.61539	0.130656	0.634816	0.235447	0.039315	0.1019	0.138842	0.103552	0.230215	0.528973	0.273715	0.4799	-4.39944	22.3166	0.537842	-3.97388	7.07112e-05	0.000141961	-1.19364	32.8005	0.451473	-0.565631	0.571645	0.791589	-1.76352	20.5011	0.528958	-1.5473	0.12179	0.155106
113218534	XM_026445211	LOC113218534	GDP-fucose protein O-fucosyltransferase 2	protein_coding	XP_026300996.1	.	.	5.01549	2.77624	7.21781	3.57358	3.01563	3.36779	2.55905	2.44452	2.33641	6.45934	3.09591	6.34984	10.7622	5.02805	14.5608	7.40783	5.14589	5.90421	4.46204	4.04288	4.1491	14.1196	6.57111	12.9157	-1.83524	289.347	0.189929	-4.61208	3.9866e-06	9.07676e-06	-1.36901	318.843	0.179543	-2.5238	0.0116094	0.0888831	-1.45952	198.741	0.199246	-2.73776	0.00618587	0.00964781
113218545	XM_026443371	LOC113218545	ras-interacting protein RIP3-like	protein_coding	XP_026299156.1	.	.	1.15392	0.781818	1.11645	0.795427	0.733577	0.752554	0.524013	0.591335	0.477632	1.9065	0.569464	1.08965	2.47606	1.41595	2.25226	1.64887	1.25178	1.31933	0.913688	0.97798	0.848202	4.16746	1.20869	2.21637	-1.60624	187.816	0.297075	-2.30138	0.02137	0.0314249	-1.31481	199.59	0.313385	-1.25998	0.207678	0.47601	-1.3397	132.057	0.301273	-1.40043	0.161384	0.200148
113218664	XM_026439775,XM_026439776	LOC113218664	putative uncharacterized protein DDB_G0282499, transcript variant X1	protein_coding	XP_026295560.1;XP_026295561.1	.	.	6.51389	3.68884	11.2481	6.30472	4.50816	5.15394	4.50761	5.8132	4.01215	7.87078	5.86353	9.92958	13.9774	6.68087	22.6913	13.0693	7.69276	9.03558	7.85963	9.61417	7.12497	17.2049	12.4454	20.197	-1.5284	1025.27	0.167913	-3.6449	0.000267498	0.000506172	-1.2302	1108.83	0.1777	-1.68199	0.0925703	0.307121	-1.48449	728.109	0.128603	-4.43195	9.33843e-06	1.97068e-05
113218788	XM_026440898	LOC113218788	zinc finger protein 567-like	protein_coding	XP_026296683.1	.	.	1.15756	0.75898	2.10976	1.21804	0.786277	1.14572	0.892892	1.00511	0.9105	1.50975	0.931881	2.00442	2.48388	1.37459	4.25612	2.52492	1.34171	2.0086	1.55688	1.6623	1.61691	3.30021	1.97793	4.07703	-1.55952	189.097	0.234321	-2.73601	0.00621898	0.0099436	-1.35269	197.667	0.216842	-2.00992	0.04444	0.203685	-1.24588	132.638	0.186597	-1.69975	0.0891782	0.116415
113218868	XR_003304915	LOC113218868	uncharacterized LOC113218868	lncRNA	.	.	.	0.32086	0.143816	0.423509	0.1084	0.048533	0.070887	0.071117	0.047604	0.12475	0.341197	0.244643	0.328173	0.688497	0.260465	0.854366	0.224706	0.082817	0.124276	0.124001	0.07873	0.221537	0.74583	0.519258	0.667511	-4.82918	17.7814	0.568365	-3.99704	6.41391e-05	0.000129397	-1.26658	25.9926	0.511271	-0.666835	0.504877	0.750173	-1.82958	15.5407	0.607683	-1.43415	0.151529	0.18902
113218874	XM_026441429	LOC113218874	uncharacterized LOC113218874	protein_coding	XP_026297214.1	.	.	0.048259	0.016757	0.030526	0.035558	0.011278	0.002604	0.015692	0.004281	0.016662	0.040611	0.011578	0.065001	0.103554	0.030349	0.061581	0.073709	0.019245	0.004566	0.027361	0.007081	0.02959	0.088772	0.024574	0.132213	-5.51172	11.5712	0.810456	-3.03841	0.00237826	0.00401353	-1.16401	17.838	0.645438	-0.339474	0.734253	NA	-1.77052	11.2907	0.657129	-1.2542	0.20977	0.253634
113218911	XR_003305066	LOC113218911	uncharacterized LOC113218911	lncRNA	.	.	.	0.034621	0.011857	0.07613	0.042502	0.025815	0.024085	0.069928	0.023383	0.023539	0.023107	1.42293	0.368826	0.074289	0.021474	0.153581	0.088105	0.044051	0.042224	0.121928	0.038671	0.041802	0.050509	3.02019	0.7502	-5.35184	14.7712	1.01367	-2.38739	0.0169685	0.0253773	4.35391	66.4159	1.73298	1.22466	NA	NA	-14.3198	49.8254	1.64174	-2.33894	NA	NA
113218939	XM_026442317	LOC113218939	uncharacterized LOC113218939	protein_coding	XP_026298102.1	.	.	0.93429	0.209566	1.0984	0.315321	0.223086	0.188603	0.31901	0.134776	0.345727	1.62429	0.522048	0.814695	2.00479	0.379545	2.21585	0.653642	0.380676	0.330648	0.556237	0.222899	0.613959	3.55058	1.10805	1.65711	-5.08619	44.6072	0.453586	-5.1734	2.29868e-07	5.81921e-07	-1.58991	59.4811	0.461561	-1.44931	0.147251	0.396027	-1.91078	30.5885	0.491264	-1.90154	0.0572307	0.0771511
113219000	XM_026442856	LOC113219000	hydrocephalus-inducing protein homolog	protein_coding	XP_026298641.1	.	.	0.829012	0.184423	0.628162	0.060002	0.296311	0.111535	0.08323	0.133761	0.167174	0.682579	0.109841	0.472883	1.77889	0.334008	1.26722	0.12438	0.505627	0.195537	0.145122	0.221221	0.296876	1.49206	0.233139	0.961855	-2.60183	35.6061	0.48796	-2.82713	0.00469667	0.00764278	-1.4987	42.0809	0.81258	-0.718344	0.472545	0.726635	-2.06882	21.958	0.890614	-1.17763	0.238946	0.285319
113219004	XM_026442938,XM_026442942,XM_026442950	LOC113219004	E3 ubiquitin-protein ligase RNF146, transcript variant X1	protein_coding	XP_026298723.1;XP_026298727.1;XP_026298735.1	.	.	18.4059	12.4317	24.6997	19.3344	12.2913	12.3407	11.4713	12.4437	12.6554	24.9633	16.0682	20.3294	39.4951	22.5151	49.8279	40.0791	20.974	21.6349	20.0018	20.58	22.474	54.5678	34.105	41.3505	-1.53611	1116.66	0.12152	-5.0961	3.46726e-07	8.65172e-07	-1.0286	1312.73	0.128624	-0.316275	0.751794	0.888516	-1.42475	963.921	0.111901	-4.56393	5.02038e-06	1.08667e-05
113219029	XM_026443142	LOC113219029	uncharacterized LOC113219029	protein_coding	XP_026298927.1	.	.	1.42898	0.226763	0.605722	0.793225	0.237142	0.417028	0.548542	0.131754	0.117046	1.652	0.260667	0.909983	3.0663	0.410691	1.22195	1.64431	0.40466	0.73111	0.956457	0.217902	0.207856	3.61114	0.553269	1.85093	-3.06338	11.0584	0.770428	-2.0964	0.036047	0.050986	-1.00752	16.1026	0.688053	-0.0157144	0.987462	NA	-2.40885	9.92815	0.800436	-1.58457	0.113065	0.144856
113219033	XR_003305424	LOC113219033	uncharacterized LOC113219033	lncRNA	.	.	.	2.27501	0.922027	5.53876	0.566507	0.562305	0.926024	0.644473	0.639898	0.730464	1.35492	0.421743	2.45853	4.88168	1.66989	11.1736	1.17434	0.959521	1.62345	1.12373	1.0583	1.29719	2.96174	0.895155	5.0007	-3.44529	51.9664	0.550671	-3.24082	0.00119186	0.00209013	-2.30642	56.9804	0.688437	-1.7513	0.0798947	0.283409	-1.30541	26.7951	0.624659	-0.615537	0.5382	0.58993
113219097	XR_003305633,XR_003305634	LOC113219097	uncharacterized LOC113219097, transcript variant X2	lncRNA	.	.	.	0.544522	0.540196	0.589114	0.273814	0.200874	0.168819	0.262641	0.120104	0.28315	0.969037	0.269239	0.706179	1.16843	0.978352	1.18845	0.5676	0.342772	0.295964	0.457951	0.198635	0.502831	2.11824	0.571464	1.43638	-3.35514	14.0572	0.634448	-2.75259	0.00591257	0.0094758	-1.60976	17.1601	0.53741	-1.27807	0.201225	NA	1.01773	11.6027	0.607362	0.04174	0.966706	0.97391
113219166	XR_003305905	LOC113219166	uncharacterized LOC113219166	lncRNA	.	.	.	0.430899	0.238174	0.635746	0.342134	0.287969	0.164229	0.203415	0.187437	0.282837	0.591488	0.224858	0.495563	0.924618	0.431357	1.28252	0.709224	0.491392	0.287916	0.354681	0.309992	0.502275	1.29295	0.477264	1.00799	-2.16702	104.448	0.292944	-3.80863	0.000139739	0.000271625	-1.38587	120.873	0.243441	-1.93391	0.0531239	0.224344	-1.30575	78.3483	0.276093	-1.39403	0.163309	0.202242
113219205	gene-LOC113219205	LOC113219205	.	pseudogene	.	.	.	0.559998	0.427714	0.816722	0.585353	0.450941	0.462518	0.299447	0.296627	0.390966	0.900025	0.543128	0.615785	1.20164	0.774634	1.64761	1.2134	0.769489	0.810859	0.522126	0.490577	0.694296	1.96739	1.1528	1.25252	-1.54789	78.9963	0.312708	-2.01564	0.0438378	0.0610834	-1.08799	90.6734	0.254994	-0.477143	0.63326	0.829419	-1.45792	64.1074	0.269575	-2.01764	0.0436283	0.0599226
113219244	XM_026445246	LOC113219244	zinc finger protein 346-like	protein_coding	XP_026301031.1	.	.	2.08899	1.7885	2.81242	2.22444	1.59907	1.3357	1.46643	1.48446	1.25652	3.31709	2.18512	2.16681	4.48253	3.23916	5.67362	4.61113	2.72866	2.34167	2.55693	2.45508	2.23138	7.2509	4.63795	4.40734	-1.52236	367.795	0.203916	-2.97331	0.00294606	0.00490755	-1.00005	436.54	0.209236	-0.000362743	0.999711	0.999817	-1.39859	327.469	0.202456	-2.39051	0.0168248	0.024591
113219288	XR_003306194	LOC113219288	uncharacterized LOC113219288	lncRNA	.	.	.	0.578667	0.36044	0.442515	0.486092	0.268528	0.183426	0.373312	0.216728	0.295404	0.450537	0.361987	0.651747	1.2417	0.652794	0.892707	1.00764	0.458219	0.321571	0.650921	0.358435	0.524593	0.984839	0.768322	1.32567	-1.85532	27.4719	0.444945	-2.004	0.0450703	0.0627041	1.14338	37.654	0.371341	0.520569	0.602667	0.811648	-1.31627	30.952	0.350201	-1.13208	0.257602	0.305996
[truncated: 34 more columns]

## Sheet: specific.list_bc
Gene_ID	Transcript_ID	Gene_Symbol	Description	gene_biotype	Protein_ID	BEEBASE	locus_tag	LLG-3_FPKM	LAG-2_FPKM	SLG-1_FPKM	LLG-1_FPKM	SAG-1_FPKM	SAG-3_FPKM	LAG-3_FPKM	SAG-2_FPKM	LAG-1_FPKM	SLG-2_FPKM	LLG-2_FPKM	SLG-3_FPKM	LLG-3_TPM	LAG-2_TPM	SLG-1_TPM	LLG-1_TPM	SAG-1_TPM	SAG-3_TPM	LAG-3_TPM	SAG-2_TPM	LAG-1_TPM	SLG-2_TPM	LLG-2_TPM	SLG-3_TPM	SAG/SLG.fc	SAG/SLG.baseMean	SAG/SLG.lfcSE	SAG/SLG.stat	SAG/SLG.raw.pval	SAG/SLG.bh.pval	LLG/SLG.fc	LLG/SLG.baseMean	LLG/SLG.lfcSE	LLG/SLG.stat	LLG/SLG.raw.pval	LLG/SLG.bh.pval	LAG/LLG.fc	LAG/LLG.baseMean	LAG/LLG.lfcSE	LAG/LLG.stat	LAG/LLG.raw.pval	LAG/LLG.bh.pval
406104	NM_001040230	AChE-2	acetylcholinesterase 2	protein_coding	NP_001035320.1	GB41856	.	5.75791	2.07894	4.21932	6.312	3.00646	3.03636	3.3133	3.68263	2.63331	3.51338	3.52147	2.94408	12.3553	3.76517	8.51184	13.0844	5.13025	5.32317	5.77719	6.09053	4.67636	7.67997	7.47435	5.98833	1.12095	2059.31	0.147769	1.11469	0.264982	0.316494	1.824	2698.98	0.205019	4.22938	2.3434e-05	0.00104605	-1.85842	2351.05	0.226912	-3.94019	8.14162e-05	0.000157661
406147	NM_001011620,XM_026445264	LOC406147	short-chain dehydrogenase/reductase	protein_coding	NP_001011620.1;XP_026301049.1	GB54419	.	276.42	23.1794	230.127	525.351	17.4526	22.1641	16.1088	15.5983	17.9927	12.7675	1445.83	232.745	593.139	41.9803	464.246	1089.02	29.7813	38.8567	28.0879	25.7972	31.9524	27.9087	3068.8	473.409	-2.31248	5169.75	0.967883	-1.24957	0.211455	0.258359	5.65957	23903.9	1.16482	2.14685	0.0318049	0.167158	-11.9129	19112.5	0.763878	-4.67935	2.87793e-06	6.35655e-06
408288	XM_006566054	LOC408288	isovaleryl-CoA dehydrogenase, mitochondrial	protein_coding	XP_006566117.2	GB51088	.	44.1876	26.6097	44.895	47.231	26.2361	22.785	25.9473	27.3577	27.2178	35.321	73.5388	54.3041	94.8173	48.1928	90.5688	97.9072	44.7695	39.9453	45.2426	45.2456	48.3347	77.209	156.087	110.456	-1.43847	2114.24	0.192335	-2.72719	0.00638761	0.0102021	1.58466	3183.67	0.321087	2.06851	0.0385923	0.187267	-2.05233	2531.21	0.265901	-3.90094	9.5821e-05	0.000184409
408291	XM_391843	LOC408291	3-ketoacyl-CoA thiolase, mitochondrial	protein_coding	XP_391843.1	GB50970	.	340.552	193.049	276.806	439.156	211.815	214.514	195.042	216.282	188.664	233.407	647.63	430.405	730.754	349.632	558.413	910.346	361.442	376.073	340.081	357.698	335.038	510.209	1374.6	875.455	-1.19914	20716.1	0.240113	-1.09114	0.275213	0.327344	1.95879	33031.3	0.368232	2.63411	0.00843581	0.0723277	-2.46388	26798.5	0.284028	-4.58029	4.64331e-06	1.00909e-05
408516	XM_003250239,XM_006563587,XM_016916701,XM_392060,XM_623191	LOC408516	protein D2, transcript variant X1	protein_coding	XP_003250287.1;XP_006563650.1;XP_016772190.1;XP_392060.2;XP_623194.2	GB49999	.	706.488	456.025	628.15	814.234	537.721	506.858	446.683	568.332	488.518	565.952	783.679	724.423	1515.97	825.908	1267.2	1687.86	917.571	888.593	778.852	939.936	867.535	1237.13	1663.37	1473.49	1.02048	23791.7	0.141601	0.206593	0.836328	0.864547	1.52227	29296.5	0.19595	3.09377	0.0019763	0.0280118	-1.6513	24818	0.143128	-5.05563	4.28967e-07	1.01372e-06
408557	XM_392102	LOC408557	thioredoxin domain-containing protein 5 homolog	protein_coding	XP_392102.4	GB51282	.	18.1643	13.3403	20.1619	18.9312	13.2066	14.888	12.6778	14.5325	13.8602	16.5132	27.4397	18.0226	38.9768	24.1607	40.6737	39.2434	22.5359	26.1008	22.1054	24.0346	24.6136	36.0966	58.241	36.6583	-1.04365	1573.98	0.117071	-0.526521	0.598526	0.649072	1.52696	2002.33	0.267155	2.28579	0.0222667	0.134679	-1.60003	1715.28	0.242217	-2.79957	0.00511712	0.00807284
408718	XM_016910733,XM_016910734,XM_016910735,XM_016910736,XM_026438971	LOC408718	leukocyte tyrosine kinase receptor, transcript variant X4	protein_coding	XP_016766222.1;XP_016766223.1;XP_016766224.1;XP_016766225.1;XP_026294756.1	GB43446	.	14.3613	5.75784	10.2627	11.9742	6.45964	6.41342	6.22268	6.6227	5.88528	7.61413	9.57591	7.87463	30.8162	10.428	20.7035	24.8219	11.0228	11.2436	10.8501	10.9529	10.4514	16.6439	20.325	16.0172	-1.07243	2853.99	0.128518	-0.784928	0.432496	0.489968	1.7464	3997.85	0.155236	5.18166	2.19919e-07	2.89266e-05	-1.9419	3374.29	0.116305	-8.2324	1.83495e-16	7.86678e-16
408794	XM_392325	LOC408794	ATP-dependent RNA helicase Ddx1	protein_coding	XP_392325.1	GB44037	.	22.7747	13.9624	20.7455	25.4001	13.2651	14.106	14.1404	15.0297	15.1482	20.9426	28.0994	22.3217	48.8698	25.2874	41.8509	52.653	22.6357	24.7299	24.6557	24.8569	26.9009	45.7788	59.6413	45.4028	-1.23162	2106.91	0.112327	-2.67575	0.00745632	0.0117862	1.52221	2889.97	0.201111	3.01408	0.00257759	0.0333198	-1.72823	2405.21	0.174937	-4.51188	6.42566e-06	1.37607e-05
408841	NM_001327954,XM_003251054,XM_006567798,XM_006567799	LOC408841	voltage-dependent calcium channel subunit alpha-2/delta-3	protein_coding	NP_001314883.1;XP_003251102.1;XP_006567861.1;XP_006567862.1	GB44648	.	12.9646	3.7235	6.83303	14.2441	3.64574	4.21577	3.38391	3.76682	3.42731	8.28086	8.66077	5.24924	27.8193	6.74364	13.7846	29.5273	6.22111	7.39083	5.90031	6.22976	6.08638	18.1013	18.3826	10.6771	-1.32805	1128.01	0.199418	-2.05249	0.0401217	0.0562536	2.24379	2049.79	0.213092	5.47153	4.46161e-08	7.8596e-06	-3.14011	1638.9	0.160657	-10.2754	9.09379e-25	5.76426e-24
408969	XM_392498	LOC408969	aminoacylase-1	protein_coding	XP_392498.1	GB41889	.	163.1	63.6482	122.019	270.924	70.46	73.4587	77.4569	78.8587	73.9586	57.2195	256.668	166.631	349.978	115.273	246.156	561.61	120.233	128.784	135.057	130.421	131.339	125.077	544.781	338.932	-1.26962	7968.74	0.328268	-1.04912	0.294124	0.347743	2.5434	15651.7	0.406218	3.31536	0.000915255	0.0159655	-3.16352	12912.8	0.246373	-6.74396	1.54131e-11	4.96301e-11
409001	XM_006561849,XM_006561850,XM_006561851,XM_006561852	LOC409001	disheveled-associated activator of morphogenesis 1, transcript variant X3	protein_coding	XP_006561912.1;XP_006561913.1;XP_006561914.1;XP_006561915.1	GB42894	.	18.6769	7.53627	15.1437	18.5941	9.13376	8.74733	9.10464	8.83464	8.2713	12.111	15.2117	15.1971	40.0767	13.6489	30.55	38.5446	15.5859	15.3353	15.8752	14.6112	14.6886	26.4737	32.287	30.9112	-1.30471	2765.67	0.132546	-2.89505	0.003791	0.00623819	1.54939	3937.15	0.148141	4.26418	2.00636e-05	0.00092839	-2.02915	3126.98	0.107003	-9.54063	1.41963e-21	7.82549e-21
409150	XM_001123353	LOC409150	enoyl Coenzyme A hydratase, short chain, 1, mitochondrial	protein_coding	XP_001123353.2	GB40460	.	222.677	170.778	187.058	293.877	199.372	201.875	181.34	213.858	184.686	149.042	435.41	279.138	477.818	309.297	377.362	609.19	340.21	353.916	316.19	353.689	327.975	325.794	924.163	567.773	1.22043	16785.2	0.238212	1.20646	0.22764	0.276195	2.00021	22417.9	0.372242	2.68683	0.00721335	0.0660608	-1.76824	20394.1	0.289695	-2.83856	0.00453183	0.00721148
409162	XM_392686	LOC409162	retinoid-inducible serine carboxypeptidase	protein_coding	XP_392686.2	GB48109	.	10.2436	12.1294	10.5947	22.3153	8.3783	7.25332	9.82472	11.0755	9.92293	3.98659	21.8842	8.57278	21.9807	21.9676	21.3733	46.2584	14.2968	12.7161	17.1307	18.3172	17.6216	8.71438	46.4494	17.4372	1.41738	583.182	0.328678	1.53108	0.12575	0.161016	3.0465	966.418	0.435644	3.68915	0.000225007	0.00576545	-1.68953	1010.67	0.330203	-2.2914	0.0219405	0.0314991
409364	XM_006565465	LOC409364	CD2-associated protein	protein_coding	XP_006565528.1	GB42478	.	7.08523	3.08904	4.82236	6.40583	4.34119	3.25723	3.39403	3.72185	3.41637	5.07054	6.58583	6.83174	15.2034	5.59457	9.72838	13.2789	7.40785	5.71038	5.91795	6.15539	6.06696	11.0838	13.9785	13.8959	-1.20726	735.566	0.21646	-1.25537	0.209346	0.255934	1.50928	995.928	0.216016	2.74913	0.00597539	0.0593628	-1.96651	789.99	0.124857	-7.81408	5.53655e-15	2.19053e-14
409628	XM_006559665,XM_006559666,XM_006559667,XM_393129	LOC409628	neutral ceramidase, transcript variant X2	protein_coding	XP_006559728.2;XP_006559729.2;XP_006559730.2;XP_393129.4	GB40336	.	47.5358	33.7079	37.4866	101.076	26.7065	32.0007	20.8779	30.5945	30.0744	21.5828	82.2101	74.5089	102.002	61.0485	75.6235	209.525	45.5722	56.1018	36.4035	50.5988	53.4076	47.1784	174.492	151.553	-1.22989	4588.84	0.379797	-0.786033	0.431848	0.489396	2.1852	7993.6	0.46909	2.40415	0.0162101	0.110923	-2.68009	6577.9	0.316742	-4.49035	7.11079e-06	1.5171e-05
409709	XM_393208	LOC409709	putative glucosylceramidase 4	protein_coding	XP_393208.1	GB53579	.	100.163	34.4696	75.2381	186.927	69.783	40.4003	45.9161	60.0345	44.2564	17.9977	152.743	45.9187	214.928	62.4279	151.781	387.49	119.078	70.8274	80.0609	99.2881	78.5926	39.3415	324.199	93.3997	1.52034	4113.56	0.579389	1.04316	0.296874	0.35051	4.07366	8205.75	0.460244	4.40272	1.06901e-05	0.000591448	-3.46748	7417.23	0.264091	-6.79268	1.1007e-11	3.57448e-11
409712	XM_393211	LOC409712	short/branched chain specific acyl-CoA dehydrogenase, mitochondrial	protein_coding	XP_393211.4	GB50239	.	72.5113	36.4819	85.9913	93.3045	41.4383	35.6679	33.8892	53.8244	40.6714	38.7081	57.6947	58.8992	155.594	66.0724	173.474	193.415	70.7107	62.5309	59.0905	89.0175	72.2262	84.613	122.458	119.802	-1.13746	3739.85	0.269113	-0.690476	0.489895	0.545845	1.53287	4982.19	0.293923	2.0966	0.0360291	0.18042	-1.93836	4003.94	0.172141	-5.54682	2.90915e-08	7.54075e-08
409826	XM_006559331,XM_006559332,XM_026444783	LOC409826	proteoglycan 4, transcript variant X3	protein_coding	XP_006559394.2;XP_006559395.2;XP_026300568.1	GB50650	.	0.307165	0.232331	0.394454	0.534333	0.35032	0.334588	0.300102	0.220752	0.215818	0.312366	0.882128	0.266448	0.659112	0.420775	0.795751	1.10764	0.597789	0.58658	0.523268	0.365091	0.38326	0.682807	1.87233	0.541962	1.13745	74.9851	0.313999	0.591748	0.554019	0.606828	2.3402	115.609	0.46429	2.64196	0.00824286	0.0719609	-2.31407	101.015	0.448072	-2.70142	0.00690433	0.0106856
410227	XM_006562833,XM_006562834	LOC410227	inactive hydroxysteroid dehydrogenase-like protein 1, transcript variant X1	protein_coding	XP_006562896.1;XP_006562897.1	GB48364	.	77.7561	38.9152	50.8011	89.1007	37.338	38.4505	38.8889	41.1574	46.454	62.1085	111.622	93.8127	166.848	70.4794	102.483	184.701	63.7138	67.4093	67.808	68.0682	82.4953	135.764	236.918	190.817	-1.45759	3100.3	0.24787	-2.19303	0.028305	0.0407937	1.71912	4934.1	0.321628	2.43035	0.0150844	0.106061	-2.23197	3942.63	0.222045	-5.21658	1.82257e-07	4.44292e-07
[truncated: 188 more rows]
[truncated: 34 more columns]

## Sheet: specific.list_d
Gene_ID	Transcript_ID	Gene_Symbol	Description	gene_biotype	Protein_ID	BEEBASE	locus_tag	LLG-3_FPKM	LAG-2_FPKM	SLG-1_FPKM	LLG-1_FPKM	SAG-1_FPKM	SAG-3_FPKM	LAG-3_FPKM	SAG-2_FPKM	LAG-1_FPKM	SLG-2_FPKM	LLG-2_FPKM	SLG-3_FPKM	LLG-3_TPM	LAG-2_TPM	SLG-1_TPM	LLG-1_TPM	SAG-1_TPM	SAG-3_TPM	LAG-3_TPM	SAG-2_TPM	LAG-1_TPM	SLG-2_TPM	LLG-2_TPM	SLG-3_TPM	SAG/SLG.fc	SAG/SLG.baseMean	SAG/SLG.lfcSE	SAG/SLG.stat	SAG/SLG.raw.pval	SAG/SLG.bh.pval	LLG/SLG.fc	LLG/SLG.baseMean	LLG/SLG.lfcSE	LLG/SLG.stat	LLG/SLG.raw.pval	LLG/SLG.bh.pval	LAG/LLG.fc	LAG/LLG.baseMean	LAG/LLG.lfcSE	LAG/LLG.stat	LAG/LLG.raw.pval	LAG/LLG.bh.pval
[truncated: 25 more rows]
[truncated: 34 more columns]

[truncated: 11 more sheets: specific.list_acd, specific.list_abcd, specific.list_b, specific.list_bd, specific.list_abd, specific.list_cd, specific.list_ad, specific.list_c, specific.list_bcd, specific.list_abc, specific.list_ac]
